# Supplementary material for: Structural Insights into the Protein Mannosyltransferase from Mycobacterium tuberculosis reveal a WW-Domain-Like Protein Motif in Bacteria
Source: Commun Biol. 2025 Aug 7;8:1175. doi: 10.1038/s42003-025-08593-9 (PMC12331936; doi:10.1038/s42003-025-08593-9)
Supplement: Supplementary file 5 — Supplementary Data 2 [file 42003_2025_8593_MOESM5_ESM.xlsx]

## Sheet: Feuil4
Mannosylated Protein	Lenght	Ref	S	e	q	u	e	n	c	e
>M. tuberculosis H37Rv|Rv0175|Rv0175	213	1	V	K	A	A	D	S	A	E	S	D	A	G	A	D	Q	T	G	P	Q	V	K	A	A	D	S	A	E	S	D	A	G	E	L	G	E	D	A	C	P	E	Q	A	L	V	E	R	R
>M. tuberculosis H37Rv|Rv0199|Rv0199	219	2	M	P	D	G	E	Q	S	Q	P	P	A	Q	E	D	A	E	D	D	S	R	P	D	A	A	E	A	A	A	A	E	P	K	S	S	A	G	P	M	F	S	T	Y	G	I	A	S	T
>M. tuberculosis H37Rv|Rv0227c|Rv0227c	421	2	M	L	R	F	A	A	C	G	A	I	G	L	G	A	A	L	L	I	A	A	L	L	L	S	T	Y	T	T	S	R	I	A	E	I	P	L	D	I	D	A	T	L	I	S	D	G	T
>M. tuberculosis H37Rv|Rv0237|lpqI	388	3	M	A	F	P	R	T	L	A	I	L	A	A	A	A	A	L	V	V	A	C	S	H	G	G	T	P	T	G	S	S	T	T	S	G	A	S	P	A	T	P	V	A	V	P	V	P	R
>M. tuberculosis H37Rv|Rv0315|Rv0315	294	3	M	L	M	P	E	M	D	R	R	R	M	M	M	M	A	G	F	G	A	L	A	A	A	L	P	A	P	T	A	W	A	D	P	S	R	P	A	A	P	A	G	P	T	P	A	P	A
>M. tuberculosis H37Rv|Rv0315|Rv0432	240	4	M	P	K	P	A	D	H	R	N	H	A	A	V	S	T	S	V	L	S	A	L	F	L	G	A	G	A	A	L	L	S	A	C	S	S	P	Q	H	A	S	T	V	P	G	T	T	P
>M. tuberculosis H37Rv|Rv0822c|Rv0822c	684	2	M	S	D	G	E	S	A	A	P	W	A	R	L	S	E	S	A	F	P	D	G	V	D	R	W	I	T	V	P	P	A	T	W	V	A	A	Q	G	P	R	D	T	Q	N	V	G	C
>M. tuberculosis H37Rv|Rv0838|lpqR	256	2	M	R	L	I	G	R	L	R	L	L	M	V	G	L	V	V	I	C	G	A	C	A	C	D	R	V	S	A	G	R	W	S	E	S	P	S	A	T	S	W	P	V	R	P	V	N	T
>M. tuberculosis H37Rv|Rv0928|pstS3	370	2	L	K	L	N	R	F	G	A	A	V	G	V	L	A	A	G	A	L	V	L	S	A	C	G	N	D	D	N	V	T	G	G	G	A	T	T	G	Q	A	S	A	K	V	D	C	G	G
>M. tuberculosis H37Rv|Rv0934|pstS1	374	3	V	K	I	R	L	H	T	L	L	A	V	L	T	A	A	P	L	L	L	A	A	A	G	C	G	S	K	P	P	S	G	S	P	E	T	G	A	G	A	G	T	V	A	T	T	P	A
>M. tuberculosis H37Rv|Rv1096|Rv1096	291	1	V	P	K	R	P	D	N	Q	T	W	R	Y	W	R	T	V	T	G	V	V	V	A	G	A	V	L	V	V	G	G	L	S	G	R	V	T	R	A	E	N	L	S	C	S	V	I	K
>M. tuberculosis H37Rv|Rv1157c|Rv1157c	371	2	V	R	R	L	T	N	T	E	H	R	E	N	T	T	V	A	S	T	W	S	V	C	K	G	L	A	A	V	V	I	T	S	A	A	A	F	A	L	C	P	N	A	A	A	D	P	A
>M. tuberculosis H37Rv|Rv1223|htrA	528	2	V	D	T	R	V	D	T	D	N	A	M	P	A	R	F	S	A	Q	I	Q	N	E	D	E	V	T	S	D	Q	G	N	N	G	G	P	N	G	G	G	R	L	A	P	R	P	V	F
>M. tuberculosis H37Rv|Rv1270c|lprA	244	1	M	K	H	P	P	C	S	V	V	A	A	A	T	A	I	L	A	V	V	L	A	I	G	G	C	S	T	E	G	D	A	G	K	A	S	D	T	A	A	T	A	S	N	G	D	A	A
>M. tuberculosis H37Rv|Rv1368|lprF	261	5	M	N	G	L	I	S	Q	A	C	G	S	H	R	P	R	R	P	S	S	L	G	A	V	A	I	L	I	A	A	T	L	F	A	T	V	V	A	G	C	G	K	K	P	T	T	A	S
>M. tuberculosis H37Rv|Rv1411c|lprG	236	6	M	R	T	P	R	R	H	C	R	R	I	A	V	L	A	A	V	S	I	A	A	T	V	V	A	G	C	S	S	G	S	K	P	S	G	G	P	L	P	D	A	K	P	L	V	E	E
>M. tuberculosis H37Rv|Rv1677|dsbF	182	2	V	T	H	S	R	L	I	G	A	L	T	V	V	A	I	I	V	T	A	C	G	S	Q	P	K	S	Q	P	A	V	A	P	T	G	D	A	A	A	A	T	Q	V	P	A	G	Q	T
>M. tuberculosis H37Rv|Rv1743|pknE	566	2	M	D	G	T	A	E	S	R	E	G	T	Q	F	G	P	Y	R	L	R	R	L	V	G	R	G	G	M	G	D	V	Y	E	A	E	D	T	V	R	E	R	I	V	A	L	K	L	M
>M. tuberculosis H37Rv|Rv1748|Rv1748	243	2	L	P	G	G	V	C	S	G	R	P	W	G	R	P	W	W	H	P	G	L	V	G	L	L	I	R	L	A	E	L	L	V	V	M	L	P	L	I	G	V	L	Y	V	G	I	K	A
>M. tuberculosis H37Rv|Rv1796|mycP5	585	2	M	Q	R	F	G	T	G	S	S	R	S	W	C	G	R	A	G	T	A	T	I	A	A	V	L	L	A	S	G	A	L	T	G	L	P	P	A	Y	A	I	S	P	P	T	I	D	P
>M. tuberculosis H37Rv|Rv1860|apa	325	7	M	H	Q	V	D	P	N	L	T	R	R	K	G	R	L	A	A	L	A	I	A	A	M	A	S	A	S	L	V	T	V	A	V	P	A	T	A	N	A	D	P	E	P	A	P	P	V
>M. tuberculosis H37Rv|Rv1887|Rv1887	380	1	L	D	T	V	L	G	L	S	I	T	P	T	T	L	G	W	V	L	A	E	G	H	G	A	D	G	A	I	L	D	R	N	E	L	E	L	H	S	G	R	N	A	Q	A	I	H	T
>M. tuberculosis H37Rv|Rv2068c|blaC	307	1	M	R	N	R	G	F	G	R	R	E	L	L	V	A	M	A	M	L	V	S	V	T	G	C	A	R	H	A	S	G	A	R	P	A	S	T	T	L	P	A	G	A	D	L	A	D	R
>M. tuberculosis H37Rv|Rv2094c|tatA	83	2	V	G	S	L	S	P	W	H	W	A	I	L	A	V	V	V	I	V	L	F	G	A	K	K	L	P	D	A	A	R	S	L	G	K	S	L	R	I	F	K	S	E	V	R	E	L	Q
>M. tuberculosis H37Rv|Rv2164c|Rv2164c	384	1	M	R	A	K	R	E	A	P	K	S	R	S	S	D	R	R	R	R	A	D	S	P	A	A	A	T	R	R	T	T	T	N	S	A	P	S	R	R	I	R	S	R	A	G	K	T	S
>M. tuberculosis H37Rv|Rv2220|glnA1	478	2	V	T	E	K	T	P	D	D	V	F	K	L	A	K	D	E	K	V	E	Y	V	D	V	R	F	C	D	L	P	G	I	M	Q	H	F	T	I	P	A	S	A	F	D	K	S	V	F
>M. tuberculosis H37Rv|Rv2290|lppO	171	1	L	T	D	P	R	H	T	V	R	I	A	V	G	A	T	A	L	G	V	S	A	L	G	A	T	L	P	A	C	S	A	H	S	G	P	G	S	P	P	S	A	P	S	A	P	A	A
>M. tuberculosis H37Rv|Rv2394|ggtB	643	1	V	S	V	W	L	R	A	G	A	L	V	A	A	V	M	L	S	L	S	G	C	G	G	F	H	A	G	A	P	S	T	A	G	P	C	E	I	V	P	N	G	T	P	A	P	K	T
>M. tuberculosis H37Rv|Rv2744c|35kd_ag	270	1	M	A	N	P	F	V	K	A	W	K	Y	L	M	A	L	F	S	S	K	I	D	E	H	A	D	P	K	V	Q	I	Q	Q	A	I	E	E	A	Q	R	T	H	Q	A	L	T	Q	Q
>M. tuberculosis H37Rv|Rv2799|Rv2799	209	1	L	Y	T	P	G	K	G	P	P	R	A	G	G	V	V	F	T	R	V	R	L	I	G	G	L	G	A	L	T	A	A	V	V	V	V	G	T	V	G	W	Q	G	I	P	P	A	P
>M. tuberculosis H37Rv|Rv2873|mpt83	220	8	M	I	N	V	Q	A	K	P	A	A	A	A	S	L	A	A	I	A	I	A	F	L	A	G	C	S	S	T	K	P	V	S	Q	D	T	S	P	K	P	A	T	S	P	A	A	P	V
>M. tuberculosis H37Rv|Rv2945c|lppX	233	2	M	N	D	G	K	R	A	V	T	S	A	V	L	V	V	L	G	A	C	L	A	L	W	L	S	G	C	S	S	P	K	P	D	A	E	E	Q	G	V	P	V	S	P	T	A	S	D
>M. tuberculosis H37Rv|Rv2969c|Rv2969c	255	2	V	A	D	K	S	K	R	P	P	R	F	D	L	K	S	A	D	G	S	F	G	R	L	V	Q	I	G	G	T	T	I	V	V	V	F	A	V	V	L	V	F	Y	I	V	T	S	R
>M. tuberculosis H37Rv|Rv3090|Rv3090	295	2	M	T	W	Q	I	V	F	V	V	I	C	V	I	V	A	G	V	A	A	L	F	W	R	L	P	S	D	D	T	T	R	S	R	A	K	T	V	T	I	A	A	V	A	A	A	A	V
>M. tuberculosis H37Rv|Rv3244c|lpqB	583	2	M	R	L	T	I	L	L	F	L	G	A	V	L	A	G	C	A	S	V	P	S	T	S	A	P	Q	A	I	G	T	V	E	R	P	V	P	S	N	L	P	K	P	S	P	G	M	D
>M. tuberculosis H37Rv|Rv3413c|Rv3413c	299	2	M	R	E	F	G	N	P	L	G	D	R	P	P	L	D	E	L	A	R	T	D	L	L	L	D	A	L	A	E	R	E	E	V	D	F	A	D	P	R	D	D	A	L	A	A	L	L
>M. tuberculosis H37Rv|Rv3491|Rv3491	192	1	V	N	I	R	C	G	L	A	A	G	A	V	I	C	S	A	V	A	L	G	I	A	L	H	S	G	D	P	A	R	A	L	G	P	P	P	D	G	S	Y	S	F	N	Q	A	G	V
>M. tuberculosis H37Rv|Rv3584|lpqE	182	2	V	N	R	C	N	I	R	L	R	L	A	G	M	T	T	W	V	A	S	I	A	L	L	A	A	A	L	S	G	C	G	A	G	Q	I	S	Q	T	A	N	Q	K	P	A	V	N	G
>M. tuberculosis H37Rv|Rv3623|lpqG	240	2	M	I	R	L	V	R	H	S	I	A	L	V	A	A	G	L	A	A	A	L	S	G	C	D	S	H	N	S	G	S	L	G	A	D	P	R	Q	V	T	V	F	G	S	G	Q	V	Q
>M. tuberculosis H37Rv|Rv3705A|Rv3705A	129	2	M	T	E	T	P	Q	P	A	A	P	P	P	S	A	A	T	T	S	P	P	P	S	P	Q	Q	E	K	P	P	R	L	Y	R	A	A	A	W	V	V	I	V	A	G	I	V	F	T
>M. tuberculosis H37Rv|Rv3706c|Rv3706c	265	2	M	R	H	M	S	E	T	S	E	T	P	T	P	P	P	H	Q	T	P	K	V	F	K	A	A	A	W	V	A	I	A	A	G	T	V	F	I	V	A	V	I	F	F	T	G	Y	I
>M. tuberculosis H37Rv|Rv3763|lpqh	159	9	V	K	R	G	L	T	V	A	V	A	G	A	A	I	L	V	A	G	L	S	G	C	S	S	N	K	S	T	T	G	S	G	E	T	T	T	A	A	G	T	T	A	S	P	G	A	A
>M. tuberculosis H37Rv|Rv3835|Rv3835	449	1	M	L	D	A	P	E	Q	D	P	V	D	P	G	D	P	A	S	P	P	H	G	E	A	E	Q	P	L	P	G	P	R	W	P	R	A	L	R	A	S	A	T	R	R	A	L	L	L
>M. tuberculosis H37Rv|Rv3869|eccB1	480	2	M	G	L	R	L	T	T	K	V	Q	V	S	G	W	R	F	L	L	R	R	L	E	H	A	I	V	R	R	D	T	R	M	F	D	D	P	L	Q	F	Y	S	R	S	I	A	L	G
Legend:	T---S:	Thr and Ser residues
	T---S:	Thr and Ser residues with high glycosylation probability according NetOGlyc 4
	T---S:	Thr and Ser residues experimentally characterized as glycosylated
		17mere peptide centered on the corresponding experimentally identified glycosylated Thr
		17mere peptide centered on the corresponding experimentally identified glycosylated Ser
References
[1] Smith GT, Sweredoski MJ, Hess S. O-linked glycosylation sites profiling in Mycobacterium tuberculosis culture filtrate proteins. J Proteomics. 2014;97:296-306.
[2] Tonini L, Sadet B, Stella A, Bouyssie D, Nigou J, Burlet-Schiltz O, Riviere M. Potential Plasticity of the Mannoprotein Repertoire Associated to Mycobacterium tuberculosis Virulence Unveiled by Mass Spectrometry-Based Glycoproteomics. Molecules. 2020;25.
[3] Gonzalez-Zamorano M, Mendoza-Hernandez G, Xolalpa W, Parada C, Vallecillo AJ, Bigi F, Espitia C. Mycobacterium tuberculosis glycoproteomics based on ConA-lectin affinity capture of mannosylated proteins. J Proteome Res. 2009;8:721-33.
[4] Sartain MJ, Belisle JT. N-Terminal clustering of the O-glycosylation sites in the Mycobacterium tuberculosis lipoprotein SodC. Glycobiology. 2009;19:38-51.
[5] Brulle JK, Grau T, Tschumi A, Auchli Y, Burri R, Polsfuss S, et al. Cloning, expression and characterization of Mycobacterium tuberculosis lipoprotein LprF. Biochem Biophys Res Commun. 2010;391:679-84.
[6] Alonso H, Parra J, Malaga W, Payros D, Liu CF, Berrone C, et al. Protein O-mannosylation deficiency increases LprG-associated lipoarabinomannan release by Mycobacterium tuberculosis and enhances the TLR2-associated inflammatory response. Sci Rep. 2017;7:7913.
[7] Dobos KM, Khoo KH, Swiderek KM, Brennan PJ, Belisle JT. Definition of the full extent of glycosylation of the 45-kilodalton glycoprotein of Mycobacterium tuberculosis. J Bacteriol. 1996;178:2498-506.
[8] Michell SL, Whelan AO, Wheeler PR, Panico M, Easton RL, Etienne AT, et al. The MPB83 antigen from Mycobacterium bovis contains O-linked mannose and (1-->3)-mannobiose moieties. J Biol Chem. 2003;278:16423-32.
[9] Parra J, Marcoux J, Poncin I, Canaan S, Herrmann JL, Nigou J, et al. Scrutiny of Mycobacterium tuberculosis 19 kDa antigen proteoforms provides new insights in the lipoglycoprotein biogenesis paradigm. Sci Rep. 2017;7:43682.
[truncated: 637 more columns]
