# Supplementary material for: Structural Insights into the Protein Mannosyltransferase from Mycobacterium tuberculosis reveal a WW-Domain-Like Protein Motif in Bacteria
Source: Commun Biol. 2025 Aug 7;8:1175. doi: 10.1038/s42003-025-08593-9 (PMC12331936; doi:10.1038/s42003-025-08593-9)
Supplement: Supplementary file 6 — Supplementary Data 3 [file 42003_2025_8593_MOESM6_ESM.ods]

## Sheet: Fig_6a
Measured at:	44869.61298	44869.61298	44869.61298	44869.61298	CET		44890.48159	44890.48159	44890.48159	44890.48159			44890.46727	CET
	T6-231		T6-231				T6-231						T6-231
Capillary:	1	2	1	2	2	3	1	2	3	4	5	6	1	2
	Ratio 350 nm / 330 nm														MEAN				SD
Temperature [°C]	EL4 35µM/1	EL4 35µM/2	EL4 35µM/3	EL4 35µM/4	EL4 35µM + Apa500µM	EL4 35µM + Apa500µM	EL4 35µM + Apa 1mM/1*	EL4 35µM + Apa 1mM/2*	EL4 35µM + Apa 1mM/3*	EL4 35µM + Apa 1mM/4*	EL4 35µM + Apa 3mM/1*	EL4 35µM + Apa 3mM/2*	EL4 35µM + Apa 3mM/1*	EL4 35µM + Apa 3mM/2*	Mean EL4 35µM/1	Mean EL4 35µM + Apa500µM	Mean EL4 35µM + Apa 1mM/1*	Mean EL4 35µM + Apa 3mM/1*	SD EL4 35µM/1	SD EL4 35µM + Apa500µM	SD EL4 35µM + Apa 1mM/2*	SD EL4 35µM + Apa 3mM/2*
35.15	1.13763	1.13754	1.13757	1.13765	1.13899	1.13967	1.14179	1.14176	1.14173	1.14182	1.14497	1.14580	1.14598	1.14562	1.13760	1.13933	1.14177	1.14559	5.13E-05	4.83E-04	3.82E-05	4.39E-04
35.30	1.13769	1.13762	1.13762	1.13769	1.13917	1.13974	1.14181	1.14180	1.14177	1.14185	1.14519	1.14584	1.14599	1.14566	1.13765	1.13945	1.14181	1.14567	4.00E-05	4.01E-04	3.37E-05	3.47E-04
35.45	1.13774	1.13768	1.13769	1.13776	1.13936	1.13980	1.14183	1.14184	1.14182	1.14189	1.14530	1.14585	1.14599	1.14571	1.13772	1.13958	1.14184	1.14571	3.83E-05	3.10E-04	2.93E-05	2.99E-04
35.57	1.13780	1.13775	1.13775	1.13781	1.13950	1.13984	1.14185	1.14186	1.14185	1.14192	1.14550	1.14590	1.14599	1.14578	1.13778	1.13967	1.14187	1.14579	3.25E-05	2.38E-04	3.18E-05	2.10E-04
35.69	1.13785	1.13782	1.13783	1.13786	1.13964	1.13989	1.14190	1.14189	1.14190	1.14195	1.14561	1.14592	1.14599	1.14582	1.13784	1.13977	1.14191	1.14584	1.95E-05	1.78E-04	2.86E-05	1.65E-04
35.78	1.13791	1.13788	1.13787	1.13789	1.13974	1.13992	1.14193	1.14194	1.14194	1.14198	1.14575	1.14595	1.14600	1.14588	1.13789	1.13983	1.14195	1.14589	1.79E-05	1.26E-04	1.96E-05	1.10E-04
35.90	1.13796	1.13795	1.13793	1.13796	1.13987	1.13997	1.14196	1.14196	1.14200	1.14201	1.14589	1.14599	1.14600	1.14592	1.13795	1.13992	1.14198	1.14595	1.39E-05	7.10E-05	2.60E-05	5.50E-05
35.99	1.13802	1.13801	1.13797	1.13799	1.13997	1.14000	1.14199	1.14199	1.14202	1.14203	1.14595	1.14600	1.14602	1.14599	1.13800	1.13998	1.14201	1.14599	2.00E-05	2.03E-05	1.93E-05	2.82E-05
36.10	1.13806	1.13806	1.13804	1.13804	1.14009	1.14004	1.14202	1.14203	1.14206	1.14206	1.14605	1.14603	1.14603	1.14603	1.13805	1.14007	1.14204	1.14603	9.51E-06	3.49E-05	2.01E-05	1.17E-05
36.22	1.13808	1.13809	1.13809	1.13808	1.14022	1.14009	1.14206	1.14206	1.14209	1.14207	1.14621	1.14607	1.14604	1.14610	1.13809	1.14015	1.14207	1.14611	5.73E-06	8.86E-05	1.27E-05	7.43E-05
36.31	1.13814	1.13816	1.13816	1.13814	1.14030	1.14012	1.14210	1.14211	1.14212	1.14209	1.14630	1.14610	1.14605	1.14615	1.13815	1.14021	1.14211	1.14615	1.06E-05	1.26E-04	1.23E-05	1.09E-04
36.40	1.13819	1.13823	1.13821	1.13818	1.14039	1.14016	1.14214	1.14214	1.14216	1.14211	1.14637	1.14611	1.14606	1.14619	1.13820	1.14028	1.14214	1.14618	2.09E-05	1.64E-04	1.91E-05	1.33E-04
36.55	1.13823	1.13827	1.13826	1.13822	1.14053	1.14021	1.14218	1.14218	1.14218	1.14213	1.14649	1.14615	1.14608	1.14625	1.13825	1.14037	1.14217	1.14624	2.33E-05	2.21E-04	2.45E-05	1.79E-04
36.65	1.13827	1.13833	1.13832	1.13828	1.14062	1.14025	1.14223	1.14222	1.14222	1.14216	1.14661	1.14619	1.14609	1.14632	1.13830	1.14043	1.14221	1.14630	3.00E-05	2.55E-04	3.11E-05	2.23E-04
36.73	1.13832	1.13838	1.13839	1.13833	1.14069	1.14029	1.14226	1.14226	1.14225	1.14219	1.14670	1.14622	1.14611	1.14636	1.13835	1.14049	1.14224	1.14635	3.76E-05	2.84E-04	3.53E-05	2.59E-04
36.79	1.13836	1.13843	1.13847	1.13839	1.14074	1.14031	1.14230	1.14230	1.14226	1.14220	1.14685	1.14626	1.14612	1.14641	1.13841	1.14052	1.14227	1.14641	4.79E-05	3.06E-04	4.72E-05	3.19E-04
36.91	1.13841	1.13849	1.13850	1.13841	1.14084	1.14035	1.14232	1.14232	1.14230	1.14223	1.14692	1.14628	1.14613	1.14647	1.13845	1.14060	1.14229	1.14645	4.72E-05	3.47E-04	4.43E-05	3.42E-04
37.06	1.13845	1.13854	1.13856	1.13846	1.14097	1.14041	1.14237	1.14237	1.14233	1.14226	1.14701	1.14630	1.14617	1.14654	1.13850	1.14069	1.14233	1.14650	5.48E-05	3.95E-04	5.34E-05	3.71E-04
37.15	1.13850	1.13860	1.13863	1.13851	1.14104	1.14044	1.14239	1.14239	1.14237	1.14228	1.14711	1.14632	1.14622	1.14658	1.13856	1.14074	1.14236	1.14656	6.34E-05	4.22E-04	5.44E-05	3.97E-04
37.30	1.13855	1.13867	1.13868	1.13856	1.14116	1.14050	1.14243	1.14244	1.14241	1.14229	1.14727	1.14637	1.14628	1.14663	1.13861	1.14083	1.14239	1.14664	7.03E-05	4.68E-04	7.26E-05	4.48E-04
37.33	1.13858	1.13869	1.13875	1.13861	1.14118	1.14051	1.14249	1.14250	1.14243	1.14229	1.14733	1.14639	1.14637	1.14671	1.13866	1.14085	1.14243	1.14670	7.96E-05	4.76E-04	9.64E-05	4.49E-04
37.45	1.13864	1.13878	1.13879	1.13864	1.14128	1.14055	1.14254	1.14254	1.14247	1.14230	1.14742	1.14644	1.14647	1.14680	1.13871	1.14092	1.14246	1.14678	8.31E-05	5.14E-04	1.15E-04	4.55E-04
37.54	1.13869	1.13883	1.13886	1.13870	1.14135	1.14059	1.14260	1.14261	1.14249	1.14230	1.14753	1.14650	1.14657	1.14690	1.13877	1.14097	1.14250	1.14687	9.14E-05	5.40E-04	1.44E-04	4.69E-04
37.66	1.13873	1.13888	1.13894	1.13875	1.14145	1.14063	1.14266	1.14270	1.14251	1.14232	1.14758	1.14655	1.14665	1.14697	1.13882	1.14104	1.14255	1.14694	1.01E-04	5.79E-04	1.71E-04	4.65E-04
37.78	1.13878	1.13895	1.13899	1.13879	1.14155	1.14067	1.14270	1.14276	1.14254	1.14233	1.14765	1.14661	1.14675	1.14707	1.13888	1.14111	1.14259	1.14702	1.08E-04	6.21E-04	1.93E-04	4.60E-04
37.83	1.13881	1.13899	1.13904	1.13883	1.14160	1.14070	1.14274	1.14283	1.14256	1.14234	1.14776	1.14674	1.14681	1.14711	1.13892	1.14115	1.14262	1.14710	1.15E-04	6.43E-04	2.14E-04	4.65E-04
37.92	1.13885	1.13904	1.13910	1.13887	1.14169	1.14073	1.14277	1.14288	1.14257	1.14235	1.14783	1.14684	1.14691	1.14721	1.13896	1.14121	1.14264	1.14720	1.23E-04	6.79E-04	2.35E-04	4.47E-04
38.07	1.13890	1.13910	1.13915	1.13891	1.14184	1.14079	1.14281	1.14294	1.14259	1.14238	1.14786	1.14690	1.14702	1.14731	1.13902	1.14131	1.14268	1.14727	1.29E-04	7.45E-04	2.47E-04	4.26E-04
38.13	1.13894	1.13916	1.13923	1.13898	1.14190	1.14081	1.14285	1.14301	1.14260	1.14241	1.14789	1.14696	1.14708	1.14736	1.13908	1.14135	1.14272	1.14732	1.40E-04	7.74E-04	2.66E-04	4.16E-04
38.25	1.13898	1.13921	1.13928	1.13902	1.14203	1.14085	1.14289	1.14307	1.14261	1.14244	1.14793	1.14704	1.14722	1.14748	1.13912	1.14144	1.14275	1.14742	1.46E-04	8.32E-04	2.82E-04	3.85E-04
38.34	1.13904	1.13928	1.13931	1.13904	1.14206	1.14089	1.14291	1.14310	1.14262	1.14247	1.14801	1.14719	1.14732	1.14756	1.13917	1.14147	1.14277	1.14752	1.48E-04	8.28E-04	2.84E-04	3.63E-04
38.43	1.13905	1.13929	1.13939	1.13911	1.14210	1.14092	1.14296	1.14316	1.14263	1.14251	1.14807	1.14727	1.14742	1.14763	1.13921	1.14151	1.14281	1.14760	1.56E-04	8.35E-04	2.98E-04	3.46E-04
38.55	1.13912	1.13938	1.13942	1.13914	1.14214	1.14097	1.14299	1.14320	1.14264	1.14255	1.14815	1.14737	1.14752	1.14769	1.13927	1.14156	1.14285	1.14768	1.58E-04	8.23E-04	3.04E-04	3.36E-04
38.67	1.13916	1.13943	1.13950	1.13920	1.14214	1.14103	1.14302	1.14327	1.14266	1.14261	1.14822	1.14746	1.14771	1.14780	1.13932	1.14158	1.14289	1.14780	1.69E-04	7.83E-04	3.11E-04	3.17E-04
38.76	1.13920	1.13948	1.13956	1.13925	1.14213	1.14107	1.14304	1.14332	1.14268	1.14264	1.14834	1.14761	1.14782	1.14786	1.13937	1.14160	1.14292	1.14791	1.75E-04	7.53E-04	3.22E-04	3.12E-04
38.85	1.13925	1.13955	1.13964	1.13931	1.14211	1.14111	1.14307	1.14338	1.14271	1.14271	1.14842	1.14768	1.14790	1.14790	1.13944	1.14161	1.14297	1.14798	1.86E-04	7.04E-04	3.21E-04	3.15E-04
38.94	1.13929	1.13960	1.13970	1.13936	1.14207	1.14116	1.14309	1.14345	1.14275	1.14277	1.14854	1.14780	1.14805	1.14798	1.13949	1.14162	1.14301	1.14809	1.94E-04	6.48E-04	3.33E-04	3.17E-04
39.03	1.13935	1.13968	1.13980	1.13942	1.14203	1.14120	1.14311	1.14349	1.14280	1.14282	1.14867	1.14792	1.14817	1.14802	1.13956	1.14162	1.14305	1.14819	2.11E-04	5.88E-04	3.20E-04	3.31E-04
39.18	1.13937	1.13971	1.13984	1.13946	1.14195	1.14128	1.14313	1.14355	1.14286	1.14293	1.14879	1.14803	1.14831	1.14809	1.13959	1.14161	1.14312	1.14830	2.16E-04	4.72E-04	3.11E-04	3.45E-04
39.27	1.13941	1.13976	1.13993	1.13952	1.14189	1.14133	1.14318	1.14362	1.14291	1.14297	1.14902	1.14823	1.14842	1.14813	1.13966	1.14161	1.14317	1.14845	2.36E-04	3.96E-04	3.21E-04	3.99E-04
39.36	1.13947	1.13983	1.14004	1.13959	1.14183	1.14138	1.14321	1.14364	1.14300	1.14307	1.14912	1.14831	1.14855	1.14818	1.13973	1.14161	1.14323	1.14854	2.56E-04	3.14E-04	2.88E-04	4.14E-04
39.45	1.13952	1.13991	1.14012	1.13965	1.14176	1.14143	1.14326	1.14370	1.14307	1.14314	1.14926	1.14844	1.14864	1.14822	1.13980	1.14160	1.14329	1.14864	2.69E-04	2.34E-04	2.81E-04	4.48E-04
39.54	1.13953	1.13992	1.14020	1.13971	1.14171	1.14149	1.14331	1.14373	1.14314	1.14321	1.14945	1.14860	1.14875	1.14827	1.13984	1.14160	1.14335	1.14877	2.90E-04	1.58E-04	2.64E-04	4.93E-04
39.63	1.13957	1.13998	1.14028	1.13976	1.14163	1.14155	1.14336	1.14374	1.14322	1.14327	1.14958	1.14873	1.14882	1.14832	1.13990	1.14159	1.14340	1.14886	3.05E-04	6.09E-05	2.36E-04	5.27E-04
39.75	1.13964	1.14007	1.14037	1.13982	1.14155	1.14162	1.14344	1.14378	1.14336	1.14338	1.14971	1.14887	1.14887	1.14834	1.13998	1.14159	1.14349	1.14895	3.17E-04	4.72E-05	1.98E-04	5.65E-04
39.84	1.13968	1.14012	1.14045	1.13987	1.14150	1.14168	1.14354	1.14381	1.14344	1.14343	1.14987	1.14904	1.14901	1.14841	1.14003	1.14159	1.14356	1.14909	3.33E-04	1.25E-04	1.73E-04	6.00E-04
39.90	1.13972	1.14018	1.14057	1.13995	1.14147	1.14172	1.14362	1.14382	1.14353	1.14349	1.14996	1.14913	1.14907	1.14844	1.14011	1.14159	1.14362	1.14915	3.60E-04	1.76E-04	1.44E-04	6.21E-04
40.04	1.13977	1.14023	1.14066	1.14001	1.14138	1.14184	1.14374	1.14383	1.14366	1.14357	1.15011	1.14931	1.14922	1.14852	1.14017	1.14161	1.14370	1.14929	3.78E-04	3.22E-04	1.08E-04	6.50E-04
40.13	1.13982	1.14031	1.14074	1.14007	1.14135	1.14191	1.14381	1.14383	1.14376	1.14364	1.15023	1.14946	1.14934	1.14858	1.14024	1.14163	1.14376	1.14940	3.92E-04	4.02E-04	8.18E-05	6.78E-04
40.25	1.13986	1.14037	1.14080	1.14010	1.14130	1.14201	1.14393	1.14382	1.14385	1.14372	1.15036	1.14960	1.14940	1.14861	1.14028	1.14166	1.14383	1.14949	3.99E-04	4.99E-04	8.59E-05	7.20E-04
40.34	1.13992	1.14044	1.14091	1.14017	1.14130	1.14209	1.14405	1.14381	1.14393	1.14380	1.15050	1.14974	1.14951	1.14867	1.14036	1.14169	1.14390	1.14960	4.23E-04	5.59E-04	1.15E-04	7.52E-04
40.46	1.13995	1.14048	1.14102	1.14024	1.14129	1.14219	1.14410	1.14381	1.14404	1.14393	1.15063	1.14988	1.14959	1.14872	1.14042	1.14174	1.14397	1.14971	4.54E-04	6.37E-04	1.27E-04	7.89E-04
40.52	1.14001	1.14056	1.14113	1.14031	1.14130	1.14226	1.14419	1.14381	1.14411	1.14402	1.15081	1.15005	1.14967	1.14877	1.14050	1.14178	1.14403	1.14983	4.79E-04	6.73E-04	1.63E-04	8.49E-04
40.67	1.14005	1.14062	1.14119	1.14034	1.14131	1.14240	1.14427	1.14382	1.14418	1.14412	1.15094	1.15017	1.14974	1.14882	1.14055	1.14186	1.14410	1.14992	4.84E-04	7.66E-04	1.98E-04	8.84E-04
40.73	1.14008	1.14066	1.14130	1.14040	1.14133	1.14246	1.14439	1.14383	1.14426	1.14426	1.15108	1.15029	1.14984	1.14889	1.14061	1.14189	1.14419	1.15002	5.17E-04	8.04E-04	2.45E-04	9.14E-04
40.85	1.14014	1.14075	1.14138	1.14045	1.14136	1.14258	1.14445	1.14384	1.14432	1.14436	1.15123	1.15041	1.14993	1.14896	1.14068	1.14197	1.14424	1.15013	5.29E-04	8.67E-04	2.73E-04	9.47E-04
40.91	1.14021	1.14083	1.14147	1.14049	1.14137	1.14264	1.14460	1.14388	1.14436	1.14447	1.15131	1.15048	1.15000	1.14901	1.14075	1.14201	1.14433	1.15020	5.42E-04	8.94E-04	3.13E-04	9.59E-04
41.00	1.14026	1.14091	1.14154	1.14054	1.14140	1.14274	1.14467	1.14391	1.14440	1.14458	1.15145	1.15060	1.15006	1.14906	1.14081	1.14207	1.14439	1.15029	5.57E-04	9.47E-04	3.41E-04	9.98E-04
41.12	1.14031	1.14098	1.14162	1.14058	1.14144	1.14287	1.14479	1.14395	1.14447	1.14473	1.15152	1.15067	1.15013	1.14912	1.14087	1.14216	1.14448	1.15036	5.73E-04	1.01E-03	3.83E-04	1.00E-03
41.21	1.14037	1.14108	1.14176	1.14065	1.14148	1.14296	1.14489	1.14398	1.14450	1.14483	1.15169	1.15082	1.15020	1.14920	1.14097	1.14222	1.14455	1.15048	6.02E-04	1.05E-03	4.15E-04	1.05E-03
41.30	1.14043	1.14116	1.14178	1.14067	1.14152	1.14307	1.14498	1.14401	1.14454	1.14494	1.15184	1.15093	1.15027	1.14925	1.14101	1.14229	1.14462	1.15058	5.98E-04	1.10E-03	4.50E-04	1.09E-03
41.42	1.14048	1.14124	1.14189	1.14073	1.14155	1.14320	1.14509	1.14406	1.14458	1.14508	1.15195	1.15102	1.15035	1.14934	1.14108	1.14237	1.14470	1.15067	6.20E-04	1.16E-03	4.91E-04	1.10E-03
41.51	1.14054	1.14132	1.14196	1.14078	1.14161	1.14330	1.14517	1.14409	1.14461	1.14518	1.15206	1.15111	1.15043	1.14942	1.14115	1.14245	1.14476	1.15075	6.32E-04	1.20E-03	5.19E-04	1.11E-03
41.60	1.14057	1.14138	1.14206	1.14084	1.14165	1.14340	1.14523	1.14413	1.14464	1.14528	1.15217	1.15119	1.15051	1.14950	1.14121	1.14252	1.14482	1.15084	6.54E-04	1.23E-03	5.44E-04	1.13E-03
41.72	1.14067	1.14151	1.14213	1.14090	1.14173	1.14352	1.14530	1.14416	1.14468	1.14537	1.15229	1.15128	1.15058	1.14958	1.14130	1.14262	1.14488	1.15093	6.59E-04	1.27E-03	5.71E-04	1.14E-03
41.81	1.14072	1.14159	1.14221	1.14095	1.14178	1.14362	1.14537	1.14420	1.14471	1.14546	1.15240	1.15137	1.15067	1.14968	1.14137	1.14270	1.14493	1.15103	6.70E-04	1.31E-03	5.93E-04	1.15E-03
41.93	1.14079	1.14170	1.14231	1.14103	1.14186	1.14375	1.14545	1.14426	1.14476	1.14554	1.15259	1.15150	1.15079	1.14980	1.14146	1.14281	1.14500	1.15117	6.84E-04	1.33E-03	6.05E-04	1.17E-03
42.02	1.14085	1.14179	1.14238	1.14110	1.14194	1.14384	1.14549	1.14428	1.14482	1.14563	1.15280	1.15167	1.15088	1.14990	1.14153	1.14289	1.14505	1.15131	6.94E-04	1.35E-03	6.25E-04	1.23E-03
42.08	1.14089	1.14185	1.14246	1.14116	1.14199	1.14391	1.14555	1.14432	1.14486	1.14569	1.15293	1.15177	1.15100	1.15003	1.14159	1.14295	1.14510	1.15143	7.07E-04	1.36E-03	6.38E-04	1.23E-03
42.20	1.14095	1.14193	1.14254	1.14123	1.14210	1.14403	1.14564	1.14440	1.14496	1.14578	1.15302	1.15185	1.15108	1.15012	1.14166	1.14306	1.14519	1.15152	7.14E-04	1.36E-03	6.38E-04	1.22E-03
42.32	1.14102	1.14204	1.14264	1.14133	1.14221	1.14415	1.14567	1.14443	1.14508	1.14585	1.15314	1.15196	1.15113	1.15019	1.14176	1.14318	1.14526	1.15161	7.25E-04	1.37E-03	6.41E-04	1.26E-03
42.41	1.14110	1.14215	1.14268	1.14137	1.14229	1.14424	1.14575	1.14450	1.14518	1.14591	1.15326	1.15208	1.15126	1.15035	1.14183	1.14326	1.14534	1.15174	7.24E-04	1.38E-03	6.37E-04	1.24E-03
42.49	1.14118	1.14227	1.14278	1.14147	1.14238	1.14433	1.14584	1.14458	1.14531	1.14596	1.15346	1.15228	1.15133	1.15045	1.14193	1.14335	1.14542	1.15188	7.34E-04	1.38E-03	6.28E-04	1.29E-03
42.62	1.14124	1.14235	1.14283	1.14153	1.14249	1.14444	1.14592	1.14464	1.14541	1.14601	1.15350	1.15233	1.15138	1.15051	1.14199	1.14347	1.14550	1.15193	7.35E-04	1.38E-03	6.26E-04	1.28E-03
42.67	1.14132	1.14246	1.14291	1.14160	1.14255	1.14450	1.14600	1.14469	1.14554	1.14606	1.15364	1.15251	1.15149	1.15064	1.14207	1.14353	1.14557	1.15207	7.39E-04	1.38E-03	6.33E-04	1.30E-03
42.79	1.14136	1.14252	1.14300	1.14171	1.14266	1.14462	1.14612	1.14477	1.14566	1.14611	1.15376	1.15263	1.15157	1.15073	1.14215	1.14364	1.14566	1.15217	7.49E-04	1.39E-03	6.32E-04	1.31E-03
42.88	1.14141	1.14260	1.14309	1.14181	1.14274	1.14471	1.14623	1.14484	1.14578	1.14615	1.15387	1.15277	1.15170	1.15086	1.14223	1.14373	1.14575	1.15230	7.59E-04	1.40E-03	6.39E-04	1.31E-03
42.95	1.14149	1.14272	1.14314	1.14187	1.14279	1.14478	1.14633	1.14490	1.14595	1.14621	1.15403	1.15297	1.15179	1.15096	1.14230	1.14379	1.14585	1.15244	7.58E-04	1.41E-03	6.51E-04	1.34E-03
43.06	1.14155	1.14280	1.14326	1.14200	1.14288	1.14490	1.14648	1.14499	1.14607	1.14625	1.15424	1.15323	1.15192	1.15110	1.14240	1.14389	1.14595	1.15262	7.68E-04	1.42E-03	6.62E-04	1.39E-03
43.15	1.14162	1.14288	1.14330	1.14205	1.14295	1.14499	1.14655	1.14503	1.14619	1.14630	1.15436	1.15338	1.15203	1.15122	1.14246	1.14397	1.14602	1.15275	7.66E-04	1.44E-03	6.75E-04	1.40E-03
43.24	1.14166	1.14294	1.14339	1.14215	1.14302	1.14508	1.14670	1.14513	1.14631	1.14634	1.15455	1.15361	1.15215	1.15138	1.14254	1.14405	1.14612	1.15292	7.74E-04	1.46E-03	6.83E-04	1.42E-03
43.36	1.14174	1.14305	1.14344	1.14221	1.14312	1.14521	1.14680	1.14520	1.14646	1.14640	1.15466	1.15372	1.15226	1.15150	1.14261	1.14416	1.14622	1.15304	7.71E-04	1.48E-03	6.97E-04	1.42E-03
43.45	1.14183	1.14316	1.14353	1.14232	1.14318	1.14530	1.14693	1.14531	1.14662	1.14647	1.15481	1.15389	1.15233	1.15159	1.14271	1.14424	1.14633	1.15315	7.76E-04	1.50E-03	7.07E-04	1.46E-03
43.58	1.14189	1.14325	1.14360	1.14240	1.14328	1.14542	1.14697	1.14534	1.14673	1.14653	1.15496	1.15406	1.15247	1.15176	1.14279	1.14435	1.14639	1.15331	7.80E-04	1.52E-03	7.23E-04	1.46E-03
43.63	1.14196	1.14333	1.14369	1.14250	1.14332	1.14548	1.14708	1.14545	1.14684	1.14658	1.15517	1.15428	1.15258	1.15189	1.14287	1.14440	1.14649	1.15348	7.85E-04	1.52E-03	7.19E-04	1.51E-03
43.75	1.14203	1.14342	1.14374	1.14256	1.14342	1.14559	1.14717	1.14556	1.14696	1.14665	1.15534	1.15446	1.15268	1.15203	1.14294	1.14451	1.14659	1.15362	7.83E-04	1.54E-03	7.14E-04	1.53E-03
43.84	1.14211	1.14351	1.14385	1.14267	1.14350	1.14568	1.14725	1.14568	1.14711	1.14674	1.15550	1.15462	1.15278	1.15216	1.14303	1.14459	1.14670	1.15376	7.91E-04	1.54E-03	7.11E-04	1.56E-03
43.93	1.14219	1.14362	1.14392	1.14275	1.14358	1.14576	1.14734	1.14579	1.14717	1.14678	1.15565	1.15477	1.15290	1.15233	1.14312	1.14467	1.14677	1.15391	7.94E-04	1.54E-03	6.96E-04	1.56E-03
44.02	1.14227	1.14371	1.14400	1.14283	1.14366	1.14584	1.14736	1.14584	1.14728	1.14685	1.15580	1.15492	1.15303	1.15249	1.14320	1.14475	1.14683	1.15406	7.96E-04	1.54E-03	7.00E-04	1.56E-03
44.14	1.14236	1.14383	1.14404	1.14288	1.14377	1.14594	1.14744	1.14594	1.14742	1.14694	1.15597	1.15506	1.15311	1.15261	1.14328	1.14486	1.14694	1.15419	7.94E-04	1.53E-03	7.01E-04	1.59E-03
44.26	1.14244	1.14392	1.14418	1.14302	1.14389	1.14604	1.14750	1.14602	1.14755	1.14703	1.15612	1.15520	1.15321	1.15273	1.14339	1.14496	1.14702	1.15432	8.05E-04	1.52E-03	7.12E-04	1.61E-03
44.35	1.14251	1.14401	1.14426	1.14310	1.14398	1.14610	1.14754	1.14607	1.14760	1.14708	1.15635	1.15538	1.15334	1.15287	1.14347	1.14504	1.14707	1.15449	8.10E-04	1.50E-03	7.05E-04	1.65E-03
44.41	1.14258	1.14409	1.14434	1.14319	1.14404	1.14615	1.14761	1.14615	1.14771	1.14718	1.15657	1.15556	1.15344	1.15299	1.14355	1.14509	1.14716	1.15464	8.13E-04	1.49E-03	7.12E-04	1.71E-03
44.53	1.14268	1.14421	1.14442	1.14327	1.14416	1.14624	1.14768	1.14625	1.14778	1.14726	1.15680	1.15574	1.15355	1.15310	1.14365	1.14520	1.14724	1.15479	8.16E-04	1.47E-03	6.99E-04	1.76E-03
44.62	1.14275	1.14430	1.14450	1.14336	1.14425	1.14630	1.14775	1.14635	1.14783	1.14732	1.15698	1.15585	1.15365	1.15321	1.14373	1.14528	1.14731	1.15492	8.18E-04	1.45E-03	6.81E-04	1.79E-03
44.74	1.14284	1.14439	1.14458	1.14344	1.14437	1.14639	1.14786	1.14653	1.14791	1.14743	1.15710	1.15592	1.15379	1.15336	1.14381	1.14538	1.14743	1.15504	8.20E-04	1.43E-03	6.40E-04	1.77E-03
44.80	1.14291	1.14448	1.14466	1.14353	1.14443	1.14643	1.14796	1.14668	1.14796	1.14753	1.15728	1.15603	1.15389	1.15347	1.14390	1.14543	1.14753	1.15516	8.21E-04	1.41E-03	6.05E-04	1.80E-03
44.92	1.14302	1.14459	1.14474	1.14362	1.14455	1.14652	1.14805	1.14683	1.14802	1.14763	1.15754	1.15618	1.15399	1.15358	1.14399	1.14554	1.14763	1.15532	8.18E-04	1.39E-03	5.71E-04	1.87E-03
45.01	1.14312	1.14471	1.14485	1.14374	1.14463	1.14658	1.14812	1.14695	1.14808	1.14777	1.15788	1.15638	1.15409	1.15369	1.14410	1.14561	1.14773	1.15551	8.20E-04	1.38E-03	5.42E-04	1.98E-03
45.07	1.14318	1.14476	1.14490	1.14380	1.14469	1.14662	1.14817	1.14705	1.14814	1.14788	1.15803	1.15645	1.15421	1.15384	1.14416	1.14565	1.14781	1.15563	8.17E-04	1.37E-03	5.23E-04	1.97E-03
45.19	1.14329	1.14487	1.14500	1.14392	1.14480	1.14671	1.14825	1.14723	1.14820	1.14799	1.15824	1.15658	1.15430	1.15395	1.14427	1.14575	1.14792	1.15577	8.15E-04	1.35E-03	4.73E-04	2.02E-03
45.31	1.14337	1.14496	1.14508	1.14401	1.14490	1.14679	1.14829	1.14731	1.14827	1.14813	1.15852	1.15679	1.15438	1.15407	1.14435	1.14585	1.14800	1.15594	8.14E-04	1.33E-03	4.68E-04	2.11E-03
45.40	1.14345	1.14503	1.14513	1.14406	1.14498	1.14686	1.14838	1.14751	1.14831	1.14821	1.15873	1.15694	1.15448	1.15422	1.14442	1.14592	1.14810	1.15609	8.06E-04	1.33E-03	4.03E-04	2.14E-03
45.46	1.14351	1.14509	1.14523	1.14418	1.14503	1.14691	1.14841	1.14760	1.14836	1.14831	1.15895	1.15712	1.15453	1.15430	1.14450	1.14597	1.14817	1.15622	8.09E-04	1.32E-03	3.84E-04	2.22E-03
45.58	1.14359	1.14516	1.14533	1.14429	1.14513	1.14700	1.14850	1.14780	1.14845	1.14844	1.15922	1.15734	1.15460	1.15442	1.14459	1.14606	1.14830	1.15639	8.11E-04	1.32E-03	3.34E-04	2.31E-03
45.70	1.14373	1.14529	1.14540	1.14437	1.14524	1.14710	1.14858	1.14804	1.14854	1.14858	1.15935	1.15746	1.15470	1.15457	1.14470	1.14617	1.14843	1.15652	7.95E-04	1.32E-03	2.63E-04	2.31E-03
45.76	1.14379	1.14534	1.14551	1.14448	1.14528	1.14715	1.14864	1.14818	1.14858	1.14864	1.15954	1.15765	1.15478	1.15469	1.14478	1.14622	1.14851	1.15667	8.03E-04	1.32E-03	2.21E-04	2.36E-03
45.88	1.14395	1.14550	1.14559	1.14456	1.14539	1.14725	1.14872	1.14831	1.14866	1.14873	1.15979	1.15792	1.15489	1.15484	1.14490	1.14632	1.14861	1.15686	7.86E-04	1.32E-03	1.99E-04	2.43E-03
45.94	1.14403	1.14556	1.14570	1.14466	1.14544	1.14731	1.14877	1.14841	1.14877	1.14887	1.16004	1.15820	1.15494	1.15490	1.14499	1.14637	1.14870	1.15702	7.87E-04	1.32E-03	2.04E-04	2.54E-03
46.06	1.14409	1.14560	1.14575	1.14471	1.14554	1.14742	1.14891	1.14858	1.14886	1.14897	1.16021	1.15838	1.15506	1.15503	1.14504	1.14648	1.14883	1.15717	7.84E-04	1.33E-03	1.72E-04	2.56E-03
46.15	1.14417	1.14567	1.14587	1.14480	1.14563	1.14751	1.14904	1.14875	1.14900	1.14911	1.16045	1.15864	1.15517	1.15513	1.14513	1.14657	1.14897	1.15735	7.90E-04	1.34E-03	1.58E-04	2.65E-03
46.26	1.14428	1.14577	1.14592	1.14484	1.14573	1.14763	1.14912	1.14883	1.14912	1.14922	1.16063	1.15883	1.15528	1.15522	1.14520	1.14668	1.14907	1.15749	7.77E-04	1.34E-03	1.67E-04	2.69E-03
46.32	1.14442	1.14588	1.14604	1.14492	1.14578	1.14769	1.14928	1.14900	1.14925	1.14932	1.16081	1.15902	1.15541	1.15531	1.14532	1.14674	1.14921	1.15764	7.74E-04	1.35E-03	1.44E-04	2.73E-03
46.44	1.14448	1.14593	1.14613	1.14499	1.14589	1.14781	1.14936	1.14909	1.14937	1.14943	1.16093	1.15915	1.15559	1.15544	1.14538	1.14685	1.14931	1.15778	7.82E-04	1.35E-03	1.53E-04	2.71E-03
46.53	1.14459	1.14601	1.14622	1.14504	1.14598	1.14790	1.14953	1.14925	1.14953	1.14957	1.16117	1.15939	1.15578	1.15557	1.14546	1.14694	1.14947	1.15798	7.77E-04	1.36E-03	1.49E-04	2.76E-03
46.62	1.14467	1.14607	1.14634	1.14512	1.14607	1.14799	1.14968	1.14940	1.14968	1.14968	1.16136	1.15956	1.15588	1.15565	1.14555	1.14703	1.14961	1.15811	7.86E-04	1.36E-03	1.39E-04	2.81E-03
46.74	1.14477	1.14615	1.14642	1.14518	1.14619	1.14811	1.14980	1.14953	1.14982	1.14979	1.16166	1.15987	1.15606	1.15580	1.14563	1.14715	1.14974	1.15835	7.84E-04	1.36E-03	1.38E-04	2.89E-03
46.80	1.14483	1.14619	1.14651	1.14524	1.14625	1.14817	1.14996	1.14969	1.14996	1.14991	1.16185	1.16007	1.15614	1.15587	1.14569	1.14721	1.14988	1.15848	7.92E-04	1.36E-03	1.29E-04	2.95E-03
46.92	1.14490	1.14625	1.14660	1.14530	1.14638	1.14828	1.15005	1.14977	1.15010	1.15003	1.16203	1.16024	1.15630	1.15604	1.14576	1.14733	1.14999	1.15865	7.95E-04	1.35E-03	1.46E-04	2.96E-03
47.01	1.14498	1.14631	1.14672	1.14538	1.14647	1.14837	1.15016	1.14989	1.15023	1.15014	1.16209	1.16031	1.15642	1.15617	1.14585	1.14742	1.15011	1.15875	8.03E-04	1.34E-03	1.46E-04	2.92E-03
47.13	1.14506	1.14636	1.14683	1.14546	1.14660	1.14848	1.15027	1.15002	1.15040	1.15030	1.16238	1.16061	1.15657	1.15636	1.14593	1.14754	1.15024	1.15898	8.11E-04	1.33E-03	1.60E-04	3.00E-03
47.19	1.14513	1.14642	1.14689	1.14550	1.14667	1.14854	1.15041	1.15018	1.15051	1.15041	1.16262	1.16087	1.15668	1.15650	1.14599	1.14761	1.15038	1.15917	8.10E-04	1.32E-03	1.42E-04	3.06E-03
47.28	1.14521	1.14647	1.14697	1.14557	1.14677	1.14862	1.15055	1.15033	1.15061	1.15052	1.16279	1.16106	1.15682	1.15668	1.14606	1.14770	1.15050	1.15934	8.11E-04	1.31E-03	1.22E-04	3.07E-03
47.37	1.14532	1.14655	1.14708	1.14565	1.14687	1.14870	1.15065	1.15045	1.15071	1.15064	1.16295	1.16123	1.15693	1.15683	1.14615	1.14779	1.15061	1.15948	8.11E-04	1.29E-03	1.10E-04	3.09E-03
47.49	1.14541	1.14663	1.14717	1.14572	1.14701	1.14882	1.15073	1.15056	1.15079	1.15074	1.16311	1.16141	1.15704	1.15698	1.14623	1.14792	1.15071	1.15963	8.09E-04	1.28E-03	9.96E-05	3.11E-03
47.64	1.14549	1.14668	1.14724	1.14579	1.14719	1.14896	1.15082	1.15067	1.15091	1.15087	1.16330	1.16162	1.15716	1.15712	1.14630	1.14807	1.15082	1.15980	8.08E-04	1.26E-03	1.03E-04	3.15E-03
47.73	1.14555	1.14673	1.14732	1.14586	1.14729	1.14905	1.15090	1.15077	1.15100	1.15095	1.16338	1.16172	1.15728	1.15726	1.14637	1.14817	1.15090	1.15991	8.11E-04	1.25E-03	9.89E-05	3.12E-03
47.85	1.14561	1.14679	1.14743	1.14596	1.14742	1.14917	1.15097	1.15086	1.15106	1.15101	1.16352	1.16187	1.15740	1.15740	1.14645	1.14830	1.15098	1.16005	8.21E-04	1.24E-03	8.23E-05	3.13E-03
47.91	1.14569	1.14684	1.14751	1.14603	1.14749	1.14924	1.15106	1.15098	1.15120	1.15112	1.16372	1.16209	1.15753	1.15755	1.14651	1.14836	1.15109	1.16022	8.20E-04	1.24E-03	8.92E-05	3.17E-03
48.03	1.14575	1.14689	1.14761	1.14613	1.14762	1.14936	1.15113	1.15107	1.15130	1.15121	1.16383	1.16222	1.15771	1.15774	1.14660	1.14849	1.15118	1.16037	8.28E-04	1.23E-03	1.03E-04	3.13E-03
48.12	1.14585	1.14696	1.14769	1.14620	1.14772	1.14946	1.15121	1.15116	1.15143	1.15131	1.16394	1.16236	1.15785	1.15789	1.14668	1.14859	1.15128	1.16051	8.18E-04	1.23E-03	1.17E-04	3.12E-03
48.21	1.14595	1.14703	1.14777	1.14627	1.14781	1.14955	1.15129	1.15123	1.15160	1.15145	1.16406	1.16250	1.15804	1.15810	1.14675	1.14868	1.15139	1.16067	8.13E-04	1.23E-03	1.67E-04	3.07E-03
48.33	1.14603	1.14710	1.14787	1.14638	1.14793	1.14969	1.15137	1.15130	1.15175	1.15158	1.16420	1.16269	1.15825	1.15832	1.14684	1.14881	1.15150	1.16086	8.13E-04	1.24E-03	2.03E-04	3.05E-03
48.42	1.14608	1.14713	1.14794	1.14645	1.14803	1.14979	1.15146	1.15137	1.15194	1.15175	1.16428	1.16279	1.15837	1.15844	1.14690	1.14891	1.15163	1.16097	8.21E-04	1.24E-03	2.65E-04	3.02E-03
48.51	1.14617	1.14720	1.14800	1.14651	1.14813	1.14990	1.15156	1.15142	1.15209	1.15187	1.16443	1.16298	1.15853	1.15860	1.14697	1.14901	1.15174	1.16114	8.09E-04	1.25E-03	3.01E-04	3.03E-03
48.57	1.14621	1.14723	1.14808	1.14659	1.14819	1.14996	1.15167	1.15148	1.15218	1.15197	1.16460	1.16319	1.15868	1.15876	1.14703	1.14908	1.15182	1.16131	8.16E-04	1.26E-03	3.10E-04	3.04E-03
48.66	1.14627	1.14728	1.14818	1.14670	1.14828	1.15006	1.15183	1.15155	1.15235	1.15216	1.16473	1.16336	1.15884	1.15892	1.14711	1.14917	1.15197	1.16146	8.25E-04	1.26E-03	3.54E-04	3.03E-03
48.75	1.14637	1.14734	1.14828	1.14680	1.14838	1.15017	1.15201	1.15162	1.15246	1.15232	1.16481	1.16348	1.15906	1.15914	1.14720	1.14928	1.15210	1.16162	8.25E-04	1.26E-03	3.73E-04	2.96E-03
48.93	1.14643	1.14740	1.14836	1.14688	1.14859	1.15037	1.15219	1.15170	1.15256	1.15247	1.16500	1.16374	1.15923	1.15930	1.14727	1.14948	1.15223	1.16182	8.28E-04	1.26E-03	3.88E-04	2.99E-03
49.02	1.14652	1.14746	1.14846	1.14698	1.14869	1.15046	1.15232	1.15174	1.15267	1.15270	1.16521	1.16401	1.15940	1.15944	1.14736	1.14958	1.15236	1.16201	8.31E-04	1.26E-03	4.50E-04	3.03E-03
49.14	1.14661	1.14753	1.14854	1.14706	1.14883	1.15059	1.15253	1.15182	1.15275	1.15287	1.16537	1.16420	1.15963	1.15965	1.14743	1.14971	1.15249	1.16221	8.27E-04	1.25E-03	4.67E-04	3.01E-03
49.20	1.14666	1.14756	1.14862	1.14713	1.14890	1.15065	1.15264	1.15187	1.15283	1.15304	1.16553	1.16441	1.15984	1.15979	1.14749	1.14978	1.15259	1.16239	8.38E-04	1.24E-03	5.11E-04	3.01E-03
49.29	1.14672	1.14761	1.14870	1.14721	1.14901	1.15075	1.15285	1.15196	1.15287	1.15317	1.16571	1.16461	1.16004	1.15993	1.14756	1.14988	1.15271	1.16257	8.41E-04	1.23E-03	5.19E-04	3.02E-03
49.38	1.14682	1.14768	1.14878	1.14728	1.14913	1.15084	1.15299	1.15204	1.15299	1.15340	1.16595	1.16488	1.16024	1.16006	1.14764	1.14998	1.15285	1.16278	8.37E-04	1.21E-03	5.77E-04	3.07E-03
49.50	1.14688	1.14773	1.14886	1.14736	1.14927	1.15095	1.15320	1.15214	1.15308	1.15359	1.16612	1.16507	1.16044	1.16019	1.14771	1.15011	1.15300	1.16296	8.42E-04	1.18E-03	6.15E-04	3.08E-03
49.59	1.14698	1.14780	1.14896	1.14746	1.14939	1.15103	1.15336	1.15222	1.15323	1.15383	1.16629	1.16527	1.16064	1.16031	1.14780	1.15021	1.15316	1.16313	8.47E-04	1.16E-03	6.79E-04	3.09E-03
49.68	1.14702	1.14784	1.14906	1.14755	1.14951	1.15112	1.15356	1.15232	1.15335	1.15401	1.16653	1.16552	1.16085	1.16043	1.14787	1.15031	1.15331	1.16333	8.65E-04	1.14E-03	7.13E-04	3.14E-03
49.80	1.14711	1.14791	1.14914	1.14763	1.14967	1.15124	1.15370	1.15241	1.15349	1.15419	1.16664	1.16565	1.16111	1.16059	1.14795	1.15046	1.15345	1.16350	8.61E-04	1.11E-03	7.52E-04	3.09E-03
49.86	1.14718	1.14796	1.14925	1.14773	1.14974	1.15129	1.15384	1.15249	1.15364	1.15436	1.16682	1.16584	1.16130	1.16071	1.14803	1.15052	1.15358	1.16367	8.77E-04	1.10E-03	7.86E-04	3.11E-03
49.98	1.14729	1.14805	1.14932	1.14781	1.14990	1.15142	1.15394	1.15255	1.15385	1.15459	1.16700	1.16604	1.16151	1.16085	1.14812	1.15066	1.15373	1.16385	8.65E-04	1.07E-03	8.52E-04	3.12E-03
50.07	1.14733	1.14808	1.14938	1.14786	1.15002	1.15151	1.15408	1.15264	1.15403	1.15476	1.16731	1.16638	1.16176	1.16103	1.14816	1.15076	1.15388	1.16412	8.68E-04	1.05E-03	8.90E-04	3.18E-03
50.16	1.14740	1.14813	1.14948	1.14797	1.15015	1.15160	1.15432	1.15280	1.15420	1.15493	1.16756	1.16667	1.16193	1.16118	1.14825	1.15087	1.15406	1.16434	8.83E-04	1.03E-03	9.02E-04	3.24E-03
50.25	1.14744	1.14818	1.14956	1.14805	1.15026	1.15169	1.15446	1.15289	1.15442	1.15516	1.16775	1.16689	1.16212	1.16134	1.14831	1.15097	1.15424	1.16452	8.95E-04	1.01E-03	9.57E-04	3.26E-03
50.37	1.14753	1.14825	1.14964	1.14813	1.15040	1.15181	1.15467	1.15302	1.15453	1.15527	1.16794	1.16712	1.16229	1.16150	1.14839	1.15111	1.15437	1.16471	8.94E-04	9.96E-04	9.60E-04	3.29E-03
50.46	1.14764	1.14834	1.14970	1.14819	1.15051	1.15190	1.15482	1.15313	1.15469	1.15544	1.16814	1.16735	1.16252	1.16172	1.14847	1.15121	1.15452	1.16493	8.75E-04	9.83E-04	9.85E-04	3.28E-03
50.55	1.14770	1.14839	1.14981	1.14830	1.15063	1.15200	1.15498	1.15324	1.15484	1.15560	1.16835	1.16758	1.16268	1.16189	1.14855	1.15131	1.15467	1.16513	8.95E-04	9.70E-04	1.01E-03	3.31E-03
50.64	1.14776	1.14846	1.14989	1.14838	1.15074	1.15209	1.15510	1.15335	1.15502	1.15581	1.16861	1.16789	1.16283	1.16208	1.14862	1.15141	1.15482	1.16535	9.03E-04	9.54E-04	1.04E-03	3.37E-03
50.76	1.14780	1.14850	1.15006	1.14854	1.15088	1.15221	1.15525	1.15347	1.15514	1.15596	1.16883	1.16814	1.16294	1.16220	1.14873	1.15155	1.15496	1.16553	9.55E-04	9.40E-04	1.05E-03	3.44E-03
50.85	1.14788	1.14857	1.15015	1.14862	1.15098	1.15229	1.15540	1.15360	1.15526	1.15611	1.16897	1.16829	1.16308	1.16239	1.14881	1.15164	1.15509	1.16569	9.60E-04	9.25E-04	1.06E-03	3.43E-03
50.97	1.14796	1.14866	1.15024	1.14870	1.15112	1.15242	1.15553	1.15372	1.15538	1.15626	1.16925	1.16861	1.16329	1.16265	1.14889	1.15177	1.15522	1.16595	9.63E-04	9.18E-04	1.07E-03	3.46E-03
51.06	1.14800	1.14870	1.15037	1.14880	1.15122	1.15251	1.15565	1.15392	1.15549	1.15639	1.16945	1.16884	1.16344	1.16285	1.14897	1.15186	1.15536	1.16615	1.00E-03	9.15E-04	1.04E-03	3.48E-03
51.15	1.14808	1.14879	1.15044	1.14885	1.15131	1.15260	1.15578	1.15412	1.15560	1.15653	1.16977	1.16922	1.16365	1.16312	1.14904	1.15196	1.15550	1.16644	9.96E-04	9.14E-04	1.01E-03	3.54E-03
51.24	1.14816	1.14888	1.15054	1.14893	1.15140	1.15269	1.15586	1.15427	1.15574	1.15669	1.16997	1.16946	1.16382	1.16331	1.14913	1.15204	1.15564	1.16664	1.00E-03	9.13E-04	1.01E-03	3.56E-03
51.33	1.14820	1.14892	1.15064	1.14900	1.15149	1.15279	1.15596	1.15450	1.15587	1.15685	1.17016	1.16969	1.16397	1.16349	1.14919	1.15214	1.15579	1.16682	1.03E-03	9.17E-04	9.72E-04	3.59E-03
51.45	1.14828	1.14900	1.15074	1.14907	1.15160	1.15290	1.15604	1.15466	1.15601	1.15701	1.17034	1.16990	1.16414	1.16367	1.14927	1.15225	1.15593	1.16701	1.04E-03	9.22E-04	9.66E-04	3.60E-03
51.57	1.14834	1.14907	1.15084	1.14914	1.15171	1.15303	1.15609	1.15477	1.15608	1.15709	1.17050	1.17012	1.16442	1.16397	1.14935	1.15237	1.15601	1.16725	1.06E-03	9.33E-04	9.52E-04	3.54E-03
51.69	1.14841	1.14917	1.15098	1.14923	1.15182	1.15315	1.15622	1.15498	1.15622	1.15726	1.17071	1.17037	1.16453	1.16408	1.14945	1.15248	1.15617	1.16742	1.09E-03	9.45E-04	9.30E-04	3.61E-03
51.75	1.14847	1.14924	1.15111	1.14932	1.15186	1.15321	1.15636	1.15521	1.15633	1.15739	1.17086	1.17053	1.16471	1.16425	1.14954	1.15254	1.15632	1.16759	1.12E-03	9.54E-04	8.89E-04	3.60E-03
51.84	1.14854	1.14930	1.15121	1.14939	1.15194	1.15331	1.15648	1.15538	1.15645	1.15752	1.17100	1.17072	1.16495	1.16448	1.14961	1.15263	1.15645	1.16779	1.13E-03	9.65E-04	8.75E-04	3.55E-03
51.96	1.14860	1.14938	1.15132	1.14946	1.15205	1.15343	1.15660	1.15554	1.15660	1.15769	1.17113	1.17090	1.16514	1.16465	1.14969	1.15274	1.15661	1.16796	1.15E-03	9.75E-04	8.78E-04	3.54E-03
52.05	1.14864	1.14942	1.15141	1.14952	1.15213	1.15352	1.15675	1.15569	1.15667	1.15778	1.17128	1.17110	1.16528	1.16478	1.14975	1.15282	1.15673	1.16811	1.18E-03	9.84E-04	8.53E-04	3.56E-03
52.14	1.14872	1.14952	1.15150	1.14959	1.15221	1.15361	1.15689	1.15584	1.15681	1.15796	1.17148	1.17133	1.16555	1.16500	1.14983	1.15291	1.15688	1.16834	1.18E-03	9.93E-04	8.66E-04	3.55E-03
52.26	1.14879	1.14961	1.15160	1.14967	1.15231	1.15373	1.15708	1.15601	1.15692	1.15811	1.17165	1.17151	1.16576	1.16519	1.14992	1.15302	1.15703	1.16853	1.19E-03	1.00E-03	8.57E-04	3.53E-03
52.29	1.14885	1.14969	1.15172	1.14977	1.15234	1.15376	1.15729	1.15618	1.15702	1.15825	1.17190	1.17173	1.16605	1.16543	1.15001	1.15305	1.15719	1.16878	1.22E-03	1.00E-03	8.52E-04	3.52E-03
52.41	1.14894	1.14979	1.15185	1.14987	1.15245	1.15389	1.15741	1.15626	1.15712	1.15839	1.17203	1.17185	1.16619	1.16555	1.15011	1.15317	1.15730	1.16891	1.23E-03	1.01E-03	8.81E-04	3.51E-03
52.50	1.14898	1.14983	1.15190	1.14991	1.15255	1.15399	1.15758	1.15636	1.15723	1.15854	1.17239	1.17214	1.16648	1.16580	1.15016	1.15327	1.15743	1.16920	1.24E-03	1.02E-03	9.02E-04	3.55E-03
52.65	1.14906	1.14994	1.15202	1.15002	1.15270	1.15414	1.15776	1.15647	1.15743	1.15878	1.17255	1.17226	1.16669	1.16598	1.15026	1.15342	1.15761	1.16937	1.25E-03	1.02E-03	9.54E-04	3.52E-03
52.77	1.14914	1.15004	1.15208	1.15007	1.15282	1.15427	1.15799	1.15659	1.15756	1.15897	1.17285	1.17249	1.16689	1.16616	1.15033	1.15355	1.15778	1.16960	1.24E-03	1.02E-03	9.88E-04	3.56E-03
52.86	1.14919	1.15009	1.15217	1.15015	1.15292	1.15437	1.15823	1.15672	1.15767	1.15906	1.17308	1.17267	1.16716	1.16640	1.15040	1.15365	1.15792	1.16983	1.26E-03	1.02E-03	9.86E-04	3.54E-03
52.98	1.14927	1.15019	1.15231	1.15029	1.15306	1.15452	1.15841	1.15682	1.15780	1.15920	1.17341	1.17297	1.16736	1.16657	1.15051	1.15379	1.15806	1.17008	1.28E-03	1.03E-03	1.00E-03	3.61E-03
53.07	1.14936	1.15029	1.15239	1.15038	1.15317	1.15462	1.15865	1.15697	1.15793	1.15933	1.17365	1.17320	1.16756	1.16674	1.15061	1.15390	1.15822	1.17029	1.28E-03	1.03E-03	1.01E-03	3.64E-03
53.16	1.14942	1.15036	1.15250	1.15049	1.15327	1.15473	1.15881	1.15709	1.15806	1.15946	1.17388	1.17341	1.16776	1.16691	1.15070	1.15400	1.15836	1.17049	1.30E-03	1.04E-03	1.02E-03	3.67E-03
53.22	1.14947	1.15042	1.15258	1.15058	1.15334	1.15481	1.15900	1.15723	1.15825	1.15961	1.17411	1.17365	1.16795	1.16706	1.15076	1.15408	1.15852	1.17069	1.31E-03	1.04E-03	1.02E-03	3.70E-03
53.31	1.14953	1.15049	1.15266	1.15067	1.15345	1.15492	1.15924	1.15744	1.15843	1.15976	1.17425	1.17379	1.16822	1.16726	1.15084	1.15419	1.15872	1.17088	1.31E-03	1.04E-03	1.01E-03	3.65E-03
53.43	1.14962	1.15059	1.15274	1.15076	1.15359	1.15507	1.15930	1.15748	1.15857	1.15987	1.17456	1.17414	1.16835	1.16737	1.15093	1.15433	1.15881	1.17111	1.31E-03	1.04E-03	1.03E-03	3.77E-03
53.58	1.14971	1.15070	1.15280	1.15082	1.15375	1.15524	1.15955	1.15771	1.15872	1.15999	1.17471	1.17430	1.16861	1.16756	1.15101	1.15450	1.15899	1.17129	1.29E-03	1.05E-03	1.00E-03	3.73E-03
53.64	1.14983	1.15082	1.15290	1.15093	1.15383	1.15532	1.15986	1.15800	1.15887	1.16011	1.17509	1.17476	1.16881	1.16772	1.15112	1.15457	1.15921	1.17160	1.29E-03	1.06E-03	9.69E-04	3.88E-03
53.76	1.14987	1.15088	1.15300	1.15105	1.15395	1.15546	1.16004	1.15819	1.15908	1.16028	1.17548	1.17522	1.16902	1.16788	1.15120	1.15470	1.15940	1.17190	1.31E-03	1.06E-03	9.57E-04	4.01E-03
53.85	1.14997	1.15098	1.15307	1.15114	1.15405	1.15556	1.16022	1.15836	1.15925	1.16041	1.17571	1.17551	1.16924	1.16807	1.15129	1.15480	1.15956	1.17213	1.30E-03	1.07E-03	9.49E-04	4.05E-03
53.97	1.15001	1.15103	1.15315	1.15123	1.15417	1.15569	1.16045	1.15859	1.15943	1.16054	1.17603	1.17590	1.16944	1.16825	1.15136	1.15493	1.15975	1.17240	1.31E-03	1.07E-03	9.24E-04	4.14E-03
54.00	1.15011	1.15113	1.15323	1.15132	1.15421	1.15573	1.16061	1.15878	1.15961	1.16069	1.17628	1.17619	1.16974	1.16851	1.15145	1.15497	1.15992	1.17268	1.30E-03	1.07E-03	9.08E-04	4.13E-03
54.12	1.15015	1.15118	1.15332	1.15143	1.15434	1.15586	1.16076	1.15898	1.15980	1.16083	1.17653	1.17649	1.16996	1.16873	1.15152	1.15510	1.16010	1.17293	1.32E-03	1.07E-03	8.78E-04	4.17E-03
54.24	1.15025	1.15129	1.15337	1.15149	1.15447	1.15599	1.16091	1.15920	1.16007	1.16104	1.17669	1.17668	1.17027	1.16901	1.15160	1.15523	1.16031	1.17316	1.30E-03	1.07E-03	8.55E-04	4.10E-03
54.36	1.15030	1.15133	1.15344	1.15157	1.15460	1.15611	1.16100	1.15932	1.16028	1.16119	1.17712	1.17718	1.17051	1.16926	1.15166	1.15535	1.16045	1.17352	1.31E-03	1.07E-03	8.51E-04	4.23E-03
54.39	1.15039	1.15144	1.15353	1.15169	1.15464	1.15614	1.16117	1.15958	1.16057	1.16142	1.17729	1.17738	1.17075	1.16950	1.15176	1.15539	1.16069	1.17373	1.31E-03	1.06E-03	8.18E-04	4.20E-03
54.51	1.15048	1.15153	1.15365	1.15182	1.15477	1.15627	1.16136	1.15985	1.16079	1.16159	1.17755	1.17768	1.17100	1.16976	1.15187	1.15552	1.16090	1.17400	1.32E-03	1.05E-03	7.73E-04	4.21E-03
54.60	1.15056	1.15161	1.15371	1.15190	1.15488	1.15636	1.16150	1.16006	1.16106	1.16179	1.17788	1.17807	1.17123	1.17002	1.15195	1.15562	1.16110	1.17430	1.31E-03	1.05E-03	7.58E-04	4.27E-03
54.72	1.15063	1.15168	1.15380	1.15201	1.15503	1.15648	1.16165	1.16026	1.16131	1.16198	1.17805	1.17828	1.17147	1.17028	1.15203	1.15575	1.16130	1.17452	1.32E-03	1.03E-03	7.45E-04	4.24E-03
54.87	1.15068	1.15173	1.15387	1.15209	1.15521	1.15663	1.16180	1.16047	1.16137	1.16204	1.17822	1.17848	1.17178	1.17064	1.15209	1.15592	1.16142	1.17478	1.33E-03	1.00E-03	6.89E-04	4.15E-03
54.93	1.15077	1.15182	1.15396	1.15220	1.15529	1.15669	1.16195	1.16069	1.16163	1.16225	1.17861	1.17895	1.17194	1.17081	1.15219	1.15599	1.16163	1.17508	1.33E-03	9.94E-04	6.76E-04	4.30E-03
55.05	1.15089	1.15194	1.15401	1.15225	1.15545	1.15682	1.16216	1.16098	1.16190	1.16247	1.17891	1.17929	1.17224	1.17117	1.15227	1.15613	1.16188	1.17540	1.29E-03	9.74E-04	6.42E-04	4.30E-03
55.14	1.15096	1.15201	1.15407	1.15234	1.15556	1.15691	1.16232	1.16121	1.16203	1.16259	1.17913	1.17954	1.17247	1.17143	1.15235	1.15623	1.16204	1.17564	1.29E-03	9.59E-04	5.97E-04	4.29E-03
55.23	1.15101	1.15206	1.15414	1.15241	1.15568	1.15702	1.16255	1.16152	1.16236	1.16288	1.17935	1.17978	1.17270	1.17171	1.15241	1.15635	1.16233	1.17589	1.30E-03	9.44E-04	5.80E-04	4.27E-03
55.32	1.15111	1.15215	1.15421	1.15249	1.15579	1.15711	1.16255	1.16152	1.16256	1.16306	1.17958	1.17999	1.17292	1.17196	1.15249	1.15645	1.16242	1.17611	1.29E-03	9.33E-04	6.47E-04	4.26E-03
55.41	1.15120	1.15225	1.15427	1.15257	1.15591	1.15721	1.16282	1.16192	1.16276	1.16326	1.17971	1.18015	1.17313	1.17224	1.15257	1.15656	1.16269	1.17631	1.27E-03	9.22E-04	5.57E-04	4.20E-03
55.53	1.15125	1.15229	1.15435	1.15268	1.15607	1.15736	1.16299	1.16217	1.16296	1.16345	1.18009	1.18048	1.17335	1.17251	1.15264	1.15672	1.16289	1.17661	1.29E-03	9.09E-04	5.34E-04	4.26E-03
55.62	1.15135	1.15239	1.15438	1.15271	1.15620	1.15747	1.16326	1.16257	1.16323	1.16373	1.18040	1.18074	1.17363	1.17291	1.15271	1.15683	1.16320	1.17692	1.26E-03	8.98E-04	4.77E-04	4.23E-03
55.74	1.15142	1.15246	1.15448	1.15283	1.15636	1.15761	1.16342	1.16281	1.16336	1.16388	1.18064	1.18093	1.17383	1.17319	1.15280	1.15698	1.16337	1.17715	1.27E-03	8.87E-04	4.39E-04	4.21E-03
55.80	1.15149	1.15253	1.15455	1.15291	1.15644	1.15769	1.16366	1.16318	1.16356	1.16410	1.18088	1.18111	1.17404	1.17348	1.15287	1.15706	1.16362	1.17738	1.27E-03	8.78E-04	3.77E-04	4.18E-03
55.89	1.15156	1.15260	1.15461	1.15299	1.15657	1.15780	1.16377	1.16332	1.16383	1.16440	1.18113	1.18128	1.17429	1.17388	1.15294	1.15718	1.16383	1.17764	1.27E-03	8.69E-04	4.41E-04	4.12E-03
55.98	1.15163	1.15267	1.15469	1.15310	1.15670	1.15791	1.16395	1.16360	1.16410	1.16471	1.18130	1.18141	1.17449	1.17417	1.15302	1.15730	1.16409	1.17784	1.27E-03	8.59E-04	4.60E-04	4.06E-03
56.10	1.15169	1.15272	1.15476	1.15317	1.15685	1.15805	1.16404	1.16371	1.16431	1.16494	1.18163	1.18166	1.17466	1.17447	1.15308	1.15745	1.16425	1.17810	1.28E-03	8.49E-04	5.21E-04	4.09E-03
56.16	1.15181	1.15284	1.15482	1.15325	1.15694	1.15814	1.16418	1.16390	1.16458	1.16525	1.18198	1.18193	1.17483	1.17475	1.15318	1.15754	1.16448	1.17837	1.25E-03	8.45E-04	5.85E-04	4.14E-03
56.25	1.15190	1.15293	1.15487	1.15332	1.15706	1.15825	1.16432	1.16407	1.16471	1.16541	1.18232	1.18222	1.17503	1.17511	1.15326	1.15765	1.16463	1.17867	1.23E-03	8.42E-04	5.83E-04	4.16E-03
56.40	1.15199	1.15302	1.15496	1.15343	1.15726	1.15844	1.16452	1.16427	1.16491	1.16563	1.18248	1.18238	1.17513	1.17531	1.15335	1.15785	1.16483	1.17882	1.23E-03	8.37E-04	5.96E-04	4.17E-03
56.52	1.15204	1.15306	1.15504	1.15353	1.15742	1.15860	1.16473	1.16446	1.16517	1.16593	1.18282	1.18271	1.17531	1.17566	1.15342	1.15801	1.16507	1.17913	1.25E-03	8.40E-04	6.41E-04	4.21E-03
56.61	1.15211	1.15313	1.15513	1.15364	1.15753	1.15872	1.16495	1.16466	1.16530	1.16607	1.18315	1.18306	1.17541	1.17584	1.15350	1.15812	1.16524	1.17937	1.26E-03	8.38E-04	6.11E-04	4.32E-03
56.73	1.15221	1.15322	1.15517	1.15370	1.15769	1.15887	1.16506	1.16475	1.16555	1.16635	1.18339	1.18333	1.17565	1.17617	1.15357	1.15828	1.16543	1.17964	1.23E-03	8.37E-04	6.96E-04	4.31E-03
56.82	1.15225	1.15326	1.15523	1.15378	1.15781	1.15899	1.16523	1.16490	1.16574	1.16655	1.18355	1.18353	1.17581	1.17642	1.15363	1.15840	1.16561	1.17983	1.24E-03	8.32E-04	7.18E-04	4.30E-03
56.88	1.15237	1.15338	1.15531	1.15390	1.15790	1.15907	1.16541	1.16507	1.16599	1.16682	1.18381	1.18378	1.17607	1.17674	1.15374	1.15848	1.16582	1.18010	1.23E-03	8.29E-04	7.67E-04	4.28E-03
57.00	1.15244	1.15344	1.15538	1.15398	1.15806	1.15923	1.16560	1.16524	1.16624	1.16708	1.18422	1.18427	1.17617	1.17690	1.15381	1.15865	1.16604	1.18039	1.22E-03	8.21E-04	8.08E-04	4.46E-03
57.09	1.15246	1.15346	1.15546	1.15410	1.15820	1.15934	1.16579	1.16542	1.16643	1.16728	1.18455	1.18464	1.17647	1.17721	1.15387	1.15877	1.16623	1.18072	1.26E-03	8.09E-04	8.17E-04	4.49E-03
57.18	1.15258	1.15357	1.15550	1.15416	1.15833	1.15946	1.16619	1.16577	1.16662	1.16748	1.18479	1.18495	1.17672	1.17747	1.15395	1.15889	1.16652	1.18098	1.22E-03	7.99E-04	7.33E-04	4.50E-03
57.27	1.15267	1.15365	1.15557	1.15426	1.15846	1.15957	1.16640	1.16596	1.16681	1.16769	1.18502	1.18525	1.17696	1.17771	1.15404	1.15902	1.16671	1.18124	1.21E-03	7.91E-04	7.37E-04	4.51E-03
57.36	1.15274	1.15371	1.15565	1.15437	1.15859	1.15969	1.16660	1.16614	1.16700	1.16789	1.18518	1.18546	1.17720	1.17795	1.15412	1.15914	1.16691	1.18145	1.22E-03	7.81E-04	7.45E-04	4.48E-03
57.51	1.15281	1.15378	1.15572	1.15446	1.15884	1.15988	1.16695	1.16646	1.16720	1.16809	1.18548	1.18587	1.17749	1.17819	1.15419	1.15936	1.16718	1.18176	1.22E-03	7.40E-04	6.83E-04	4.53E-03
57.63	1.15287	1.15382	1.15578	1.15455	1.15902	1.16003	1.16701	1.16652	1.16740	1.16831	1.18579	1.18628	1.17779	1.17844	1.15425	1.15953	1.16731	1.18207	1.23E-03	7.12E-04	7.55E-04	4.58E-03
57.69	1.15298	1.15392	1.15586	1.15467	1.15913	1.16011	1.16728	1.16678	1.16776	1.16864	1.18601	1.18659	1.17829	1.17883	1.15436	1.15962	1.16761	1.18243	1.22E-03	6.96E-04	7.90E-04	4.48E-03
57.81	1.15306	1.15398	1.15590	1.15473	1.15932	1.16025	1.16748	1.16697	1.16798	1.16884	1.18624	1.18691	1.17849	1.17900	1.15442	1.15979	1.16782	1.18266	1.20E-03	6.58E-04	7.95E-04	4.53E-03
57.87	1.15313	1.15405	1.15599	1.15485	1.15942	1.16033	1.16768	1.16717	1.16826	1.16910	1.18655	1.18735	1.17890	1.17930	1.15450	1.15988	1.16805	1.18302	1.21E-03	6.42E-04	8.27E-04	4.55E-03
57.99	1.15321	1.15411	1.15606	1.15494	1.15964	1.16048	1.16781	1.16730	1.16855	1.16934	1.18671	1.18756	1.17919	1.17952	1.15458	1.16006	1.16825	1.18324	1.21E-03	5.97E-04	8.93E-04	4.51E-03
58.08	1.15328	1.15417	1.15612	1.15503	1.15980	1.16060	1.16811	1.16758	1.16870	1.16947	1.18694	1.18789	1.17949	1.17973	1.15465	1.16020	1.16846	1.18351	1.21E-03	5.66E-04	8.12E-04	4.53E-03
58.20	1.15333	1.15421	1.15618	1.15511	1.16002	1.16076	1.16832	1.16778	1.16884	1.16958	1.18718	1.18824	1.17980	1.17992	1.15471	1.16039	1.16863	1.18378	1.22E-03	5.22E-04	7.66E-04	4.55E-03
58.26	1.15345	1.15432	1.15631	1.15529	1.16014	1.16084	1.16857	1.16800	1.16915	1.16982	1.18767	1.18890	1.18000	1.18005	1.15484	1.16049	1.16888	1.18415	1.23E-03	4.98E-04	7.79E-04	4.80E-03
58.38	1.15352	1.15438	1.15635	1.15534	1.16036	1.16100	1.16881	1.16824	1.16946	1.17007	1.18784	1.18911	1.18042	1.18030	1.15490	1.16068	1.16914	1.18442	1.22E-03	4.54E-04	7.95E-04	4.71E-03
58.50	1.15360	1.15445	1.15641	1.15542	1.16058	1.16116	1.16914	1.16856	1.16979	1.17032	1.18810	1.18942	1.18095	1.18063	1.15497	1.16087	1.16945	1.18478	1.21E-03	4.09E-04	7.68E-04	4.63E-03
58.56	1.15370	1.15453	1.15647	1.15551	1.16070	1.16125	1.16947	1.16887	1.16995	1.17045	1.18844	1.18983	1.18128	1.18084	1.15506	1.16098	1.16969	1.18510	1.20E-03	3.86E-04	6.75E-04	4.70E-03
58.65	1.15381	1.15462	1.15653	1.15559	1.16088	1.16137	1.16982	1.16920	1.17020	1.17064	1.18872	1.19011	1.18161	1.18107	1.15514	1.16112	1.16996	1.18538	1.18E-03	3.52E-04	6.10E-04	4.70E-03
58.77	1.15386	1.15466	1.15659	1.15568	1.16110	1.16154	1.17019	1.16955	1.17053	1.17091	1.18899	1.19040	1.18195	1.18133	1.15520	1.16132	1.17029	1.18567	1.19E-03	3.08E-04	5.76E-04	4.69E-03
58.89	1.15397	1.15476	1.15667	1.15579	1.16133	1.16170	1.17037	1.16975	1.17077	1.17110	1.18909	1.19049	1.18231	1.18158	1.15530	1.16152	1.17050	1.18587	1.18E-03	2.64E-04	5.82E-04	4.57E-03
58.99	1.15407	1.15485	1.15675	1.15591	1.16150	1.16183	1.17065	1.17006	1.17102	1.17130	1.18967	1.19104	1.18276	1.18197	1.15539	1.16166	1.17076	1.18636	1.17E-03	2.30E-04	5.37E-04	4.66E-03
59.08	1.15416	1.15492	1.15680	1.15599	1.16166	1.16194	1.17093	1.17035	1.17128	1.17152	1.18986	1.19123	1.18311	1.18225	1.15547	1.16180	1.17102	1.18661	1.17E-03	1.98E-04	5.08E-04	4.59E-03
59.16	1.15421	1.15497	1.15686	1.15608	1.16182	1.16205	1.17129	1.17075	1.17154	1.17174	1.19027	1.19159	1.18345	1.18258	1.15553	1.16194	1.17133	1.18697	1.17E-03	1.67E-04	4.28E-04	4.62E-03
59.25	1.15432	1.15506	1.15689	1.15614	1.16198	1.16217	1.17156	1.17105	1.17180	1.17197	1.19058	1.19186	1.18392	1.18300	1.15560	1.16207	1.17159	1.18734	1.14E-03	1.35E-04	4.01E-04	4.52E-03
59.38	1.15444	1.15516	1.15696	1.15625	1.16219	1.16232	1.17174	1.17124	1.17216	1.17226	1.19090	1.19212	1.18423	1.18333	1.15570	1.16226	1.17185	1.18764	1.12E-03	9.17E-05	4.64E-04	4.51E-03
59.49	1.15449	1.15521	1.15703	1.15637	1.16240	1.16247	1.17190	1.17144	1.17251	1.17257	1.19131	1.19246	1.18445	1.18355	1.15577	1.16243	1.17211	1.18794	1.14E-03	5.05E-05	5.40E-04	4.59E-03
59.56	1.15458	1.15528	1.15707	1.15644	1.16251	1.16254	1.17238	1.17200	1.17270	1.17275	1.19173	1.19280	1.18498	1.18408	1.15584	1.16252	1.17246	1.18840	1.12E-03	2.71E-05	3.45E-04	4.50E-03
59.71	1.15470	1.15538	1.15710	1.15649	1.16276	1.16273	1.17259	1.17225	1.17304	1.17306	1.19194	1.19298	1.18519	1.18429	1.15592	1.16274	1.17274	1.18860	1.08E-03	2.03E-05	3.91E-04	4.49E-03
59.74	1.15479	1.15546	1.15720	1.15666	1.16281	1.16276	1.17282	1.17253	1.17347	1.17351	1.19233	1.19332	1.18561	1.18470	1.15602	1.16279	1.17308	1.18899	1.10E-03	3.30E-05	4.83E-04	4.46E-03
59.86	1.15490	1.15556	1.15725	1.15674	1.16300	1.16291	1.17310	1.17286	1.17371	1.17378	1.19260	1.19359	1.18602	1.18511	1.15611	1.16296	1.17336	1.18933	1.08E-03	5.98E-05	4.56E-04	4.38E-03
59.97	1.15502	1.15565	1.15733	1.15684	1.16318	1.16306	1.17324	1.17302	1.17395	1.17406	1.19297	1.19397	1.18641	1.18551	1.15621	1.16312	1.17357	1.18972	1.06E-03	8.11E-05	5.13E-04	4.37E-03
60.04	1.15508	1.15570	1.15739	1.15692	1.16329	1.16315	1.17345	1.17325	1.17420	1.17437	1.19314	1.19415	1.18670	1.18582	1.15627	1.16322	1.17382	1.18995	1.07E-03	9.90E-05	5.48E-04	4.30E-03
60.15	1.15517	1.15578	1.15746	1.15702	1.16346	1.16330	1.17374	1.17355	1.17449	1.17474	1.19350	1.19453	1.18698	1.18614	1.15636	1.16338	1.17413	1.19029	1.07E-03	1.15E-04	5.77E-04	4.34E-03
60.27	1.15526	1.15586	1.15751	1.15707	1.16364	1.16345	1.17395	1.17377	1.17471	1.17503	1.19378	1.19481	1.18719	1.18635	1.15642	1.16355	1.17437	1.19053	1.04E-03	1.32E-04	6.04E-04	4.38E-03
60.36	1.15535	1.15594	1.15759	1.15716	1.16378	1.16358	1.17417	1.17400	1.17484	1.17522	1.19403	1.19511	1.18755	1.18678	1.15651	1.16368	1.17456	1.19087	1.04E-03	1.46E-04	5.73E-04	4.31E-03
60.49	1.15550	1.15607	1.15764	1.15721	1.16397	1.16375	1.17447	1.17429	1.17506	1.17551	1.19439	1.19551	1.18782	1.18713	1.15660	1.16386	1.17483	1.19121	9.92E-04	1.60E-04	5.60E-04	4.35E-03
60.58	1.15558	1.15614	1.15771	1.15728	1.16411	1.16387	1.17470	1.17450	1.17532	1.17591	1.19466	1.19581	1.18808	1.18745	1.15668	1.16399	1.17511	1.19150	9.83E-04	1.70E-04	6.37E-04	4.34E-03
60.67	1.15568	1.15621	1.15780	1.15737	1.16425	1.16399	1.17509	1.17487	1.17551	1.17619	1.19494	1.19611	1.18851	1.18803	1.15677	1.16412	1.17542	1.19190	9.88E-04	1.83E-04	5.79E-04	4.22E-03
60.73	1.15576	1.15629	1.15785	1.15741	1.16433	1.16408	1.17526	1.17500	1.17569	1.17645	1.19521	1.19642	1.18859	1.18815	1.15683	1.16421	1.17560	1.19209	9.66E-04	1.82E-04	6.31E-04	4.33E-03
60.85	1.15586	1.15638	1.15796	1.15753	1.16451	1.16425	1.17550	1.17522	1.17587	1.17671	1.19547	1.19673	1.18891	1.18862	1.15693	1.16438	1.17582	1.19243	9.80E-04	1.84E-04	6.46E-04	4.27E-03
60.97	1.15595	1.15646	1.15804	1.15760	1.16469	1.16443	1.17574	1.17544	1.17605	1.17696	1.19583	1.19713	1.18925	1.18910	1.15701	1.16456	1.17605	1.19283	9.72E-04	1.86E-04	6.55E-04	4.25E-03
61.06	1.15603	1.15654	1.15814	1.15769	1.16482	1.16457	1.17599	1.17566	1.17628	1.17729	1.19618	1.19754	1.18959	1.18959	1.15710	1.16470	1.17631	1.19323	9.79E-04	1.80E-04	7.06E-04	4.24E-03
61.15	1.15618	1.15668	1.15821	1.15775	1.16496	1.16471	1.17624	1.17587	1.17652	1.17760	1.19644	1.19785	1.18985	1.18995	1.15721	1.16483	1.17656	1.19352	9.36E-04	1.75E-04	7.45E-04	4.22E-03
61.24	1.15624	1.15673	1.15826	1.15780	1.16509	1.16485	1.17667	1.17624	1.17676	1.17789	1.19671	1.19816	1.19006	1.19018	1.15726	1.16497	1.17689	1.19378	9.31E-04	1.69E-04	7.07E-04	4.26E-03
61.30	1.15633	1.15682	1.15834	1.15787	1.16518	1.16495	1.17684	1.17638	1.17696	1.17813	1.19697	1.19847	1.19031	1.19052	1.15734	1.16506	1.17708	1.19407	9.24E-04	1.62E-04	7.47E-04	4.26E-03
61.45	1.15645	1.15693	1.15841	1.15795	1.16539	1.16518	1.17721	1.17667	1.17708	1.17828	1.19732	1.19890	1.19060	1.19087	1.15744	1.16529	1.17731	1.19442	9.01E-04	1.49E-04	6.87E-04	4.31E-03
61.54	1.15654	1.15702	1.15857	1.15810	1.16551	1.16532	1.17751	1.17689	1.17735	1.17858	1.19759	1.19922	1.19107	1.19142	1.15756	1.16541	1.17758	1.19482	9.37E-04	1.40E-04	7.17E-04	4.19E-03
61.63	1.15666	1.15713	1.15864	1.15818	1.16564	1.16546	1.17774	1.17711	1.17756	1.17882	1.19777	1.19944	1.19141	1.19181	1.15765	1.16555	1.17781	1.19511	9.13E-04	1.31E-04	7.28E-04	4.10E-03
61.75	1.15675	1.15722	1.15871	1.15825	1.16581	1.16564	1.17813	1.17740	1.17768	1.17897	1.19805	1.19977	1.19176	1.19213	1.15774	1.16572	1.17805	1.19543	9.05E-04	1.17E-04	6.85E-04	4.08E-03
61.87	1.15684	1.15731	1.15882	1.15836	1.16596	1.16581	1.17831	1.17751	1.17786	1.17919	1.19854	1.20033	1.19215	1.19250	1.15783	1.16589	1.17822	1.19588	9.14E-04	1.09E-04	7.27E-04	4.17E-03
61.96	1.15690	1.15737	1.15887	1.15842	1.16609	1.16594	1.17872	1.17784	1.17825	1.17959	1.19895	1.20078	1.19247	1.19279	1.15789	1.16601	1.17860	1.19625	9.09E-04	1.01E-04	7.55E-04	4.25E-03
62.05	1.15702	1.15749	1.15895	1.15850	1.16622	1.16608	1.17893	1.17797	1.17860	1.17998	1.19916	1.20101	1.19281	1.19309	1.15799	1.16615	1.17887	1.19652	8.90E-04	1.03E-04	8.38E-04	4.19E-03
62.14	1.15714	1.15760	1.15905	1.15862	1.16635	1.16620	1.17936	1.17830	1.17888	1.18021	1.19948	1.20135	1.19317	1.19339	1.15810	1.16628	1.17919	1.19685	8.83E-04	1.05E-04	8.07E-04	4.19E-03
62.23	1.15726	1.15772	1.15912	1.15870	1.16648	1.16633	1.17980	1.17867	1.17902	1.18036	1.19983	1.20170	1.19364	1.19381	1.15820	1.16641	1.17946	1.19725	8.60E-04	1.10E-04	7.60E-04	4.13E-03
62.32	1.15734	1.15781	1.15917	1.15876	1.16662	1.16645	1.18035	1.17912	1.17928	1.18059	1.20044	1.20230	1.19405	1.19415	1.15827	1.16654	1.17984	1.19774	8.41E-04	1.18E-04	7.40E-04	4.26E-03
62.44	1.15743	1.15790	1.15928	1.15888	1.16681	1.16662	1.18069	1.17942	1.17965	1.18090	1.20092	1.20279	1.19431	1.19439	1.15837	1.16671	1.18016	1.19810	8.52E-04	1.31E-04	7.39E-04	4.40E-03
62.56	1.15752	1.15799	1.15938	1.15899	1.16699	1.16679	1.18102	1.17973	1.17986	1.18105	1.20130	1.20315	1.19477	1.19477	1.15847	1.16689	1.18042	1.19850	8.64E-04	1.43E-04	7.19E-04	4.37E-03
62.65	1.15758	1.15805	1.15946	1.15907	1.16714	1.16692	1.18135	1.18006	1.18013	1.18130	1.20169	1.20353	1.19518	1.19514	1.15854	1.16703	1.18071	1.19888	8.73E-04	1.59E-04	7.12E-04	4.36E-03
62.74	1.15770	1.15817	1.15951	1.15912	1.16729	1.16704	1.18158	1.18027	1.18075	1.18178	1.20207	1.20390	1.19576	1.19565	1.15863	1.16717	1.18110	1.19934	8.36E-04	1.73E-04	7.10E-04	4.27E-03
62.80	1.15781	1.15829	1.15962	1.15923	1.16741	1.16714	1.18190	1.18059	1.18109	1.18202	1.20258	1.20439	1.19620	1.19605	1.15874	1.16727	1.18140	1.19980	8.33E-04	1.92E-04	6.81E-04	4.31E-03
62.92	1.15792	1.15841	1.15971	1.15931	1.16761	1.16731	1.18221	1.18091	1.18142	1.18231	1.20283	1.20465	1.19661	1.19645	1.15884	1.16746	1.18171	1.20014	8.17E-04	2.15E-04	6.68E-04	4.23E-03
63.04	1.15801	1.15850	1.15984	1.15943	1.16783	1.16749	1.18263	1.18135	1.18175	1.18256	1.20320	1.20502	1.19715	1.19700	1.15895	1.16766	1.18207	1.20059	8.36E-04	2.40E-04	6.25E-04	4.13E-03
63.17	1.15810	1.15859	1.15990	1.15947	1.16805	1.16768	1.18294	1.18170	1.18197	1.18274	1.20356	1.20540	1.19738	1.19725	1.15902	1.16787	1.18234	1.20090	8.16E-04	2.60E-04	5.98E-04	4.20E-03
63.25	1.15819	1.15868	1.16002	1.15957	1.16822	1.16783	1.18346	1.18226	1.18242	1.18312	1.20402	1.20592	1.19784	1.19775	1.15912	1.16802	1.18282	1.20138	8.30E-04	2.77E-04	5.70E-04	4.21E-03
63.38	1.15825	1.15874	1.16004	1.15959	1.16845	1.16803	1.18375	1.18259	1.18287	1.18352	1.20425	1.20618	1.19822	1.19814	1.15916	1.16824	1.18319	1.20170	8.10E-04	3.00E-04	5.43E-04	4.14E-03
63.44	1.15839	1.15889	1.16017	1.15967	1.16859	1.16813	1.18415	1.18303	1.18310	1.18373	1.20471	1.20671	1.19845	1.19839	1.15928	1.16836	1.18350	1.20207	7.92E-04	3.24E-04	5.33E-04	4.29E-03
63.56	1.15846	1.15895	1.16032	1.15978	1.16883	1.16835	1.18433	1.18325	1.18357	1.18416	1.20515	1.20727	1.19915	1.19916	1.15938	1.16859	1.18383	1.20268	8.31E-04	3.36E-04	5.05E-04	4.17E-03
63.62	1.15855	1.15905	1.16041	1.15984	1.16896	1.16847	1.18481	1.18381	1.18391	1.18449	1.20561	1.20783	1.19951	1.19956	1.15946	1.16872	1.18425	1.20313	8.28E-04	3.45E-04	4.75E-04	4.25E-03
63.71	1.15863	1.15914	1.16048	1.15987	1.16915	1.16864	1.18499	1.18403	1.18425	1.18482	1.20594	1.20826	1.19985	1.19994	1.15953	1.16890	1.18452	1.20350	8.13E-04	3.59E-04	4.54E-04	4.27E-03
63.83	1.15881	1.15932	1.16060	1.15995	1.16942	1.16888	1.18533	1.18449	1.18448	1.18504	1.20628	1.20869	1.20022	1.20034	1.15967	1.16915	1.18483	1.20389	7.76E-04	3.82E-04	4.24E-04	4.27E-03
63.92	1.15890	1.15941	1.16069	1.16001	1.16961	1.16906	1.18550	1.18471	1.18494	1.18549	1.20673	1.20926	1.20070	1.20086	1.15975	1.16934	1.18516	1.20439	7.73E-04	3.91E-04	3.98E-04	4.29E-03
64.04	1.15899	1.15950	1.16079	1.16007	1.16988	1.16931	1.18585	1.18515	1.18542	1.18595	1.20705	1.20969	1.20108	1.20127	1.15984	1.16959	1.18559	1.20477	7.73E-04	4.02E-04	3.75E-04	4.29E-03
64.10	1.15908	1.15959	1.16095	1.16018	1.17001	1.16944	1.18610	1.18547	1.18576	1.18628	1.20727	1.20997	1.20159	1.20181	1.15995	1.16972	1.18590	1.20516	8.02E-04	4.03E-04	3.62E-04	4.14E-03
64.22	1.15914	1.15965	1.16097	1.16020	1.17027	1.16968	1.18636	1.18579	1.18632	1.18684	1.20770	1.21053	1.20186	1.20210	1.15999	1.16998	1.18633	1.20555	7.84E-04	4.12E-04	4.31E-04	4.28E-03
64.34	1.15923	1.15975	1.16110	1.16029	1.17052	1.16992	1.18654	1.18600	1.18654	1.18706	1.20814	1.21107	1.20223	1.20251	1.16009	1.17022	1.18653	1.20599	7.98E-04	4.22E-04	4.36E-04	4.35E-03
64.43	1.15935	1.15987	1.16122	1.16038	1.17071	1.17010	1.18688	1.18642	1.18688	1.18742	1.20846	1.21147	1.20270	1.20304	1.16020	1.17040	1.18690	1.20642	7.96E-04	4.29E-04	4.10E-04	4.28E-03
64.52	1.15950	1.16003	1.16131	1.16045	1.17089	1.17028	1.18715	1.18673	1.18721	1.18776	1.20868	1.21175	1.20307	1.20347	1.16032	1.17058	1.18721	1.20674	7.64E-04	4.36E-04	4.23E-04	4.20E-03
64.64	1.15959	1.16012	1.16140	1.16053	1.17114	1.17050	1.18752	1.18713	1.18763	1.18822	1.20908	1.21225	1.20342	1.20389	1.16041	1.17082	1.18763	1.20716	7.61E-04	4.50E-04	4.53E-04	4.25E-03
64.73	1.15968	1.16021	1.16148	1.16060	1.17132	1.17066	1.18783	1.18745	1.18793	1.18855	1.20939	1.21264	1.20363	1.20415	1.16049	1.17099	1.18794	1.20745	7.61E-04	4.62E-04	4.56E-04	4.33E-03
64.85	1.15974	1.16028	1.16158	1.16069	1.17156	1.17088	1.18815	1.18777	1.18834	1.18900	1.20970	1.21304	1.20409	1.20472	1.16057	1.17122	1.18832	1.20789	7.74E-04	4.80E-04	5.16E-04	4.26E-03
64.88	1.15986	1.16041	1.16166	1.16077	1.17162	1.17093	1.18856	1.18822	1.18844	1.18912	1.21011	1.21355	1.20457	1.20530	1.16067	1.17127	1.18858	1.20838	7.56E-04	4.87E-04	3.84E-04	4.23E-03
64.97	1.15995	1.16050	1.16175	1.16086	1.17180	1.17108	1.18878	1.18844	1.18894	1.18971	1.21043	1.21395	1.20501	1.20584	1.16077	1.17144	1.18897	1.20881	7.55E-04	5.06E-04	5.36E-04	4.17E-03
65.12	1.16005	1.16060	1.16188	1.16099	1.17209	1.17133	1.18910	1.18880	1.18935	1.19020	1.21074	1.21435	1.20536	1.20626	1.16088	1.17171	1.18936	1.20918	7.69E-04	5.38E-04	6.04E-04	4.17E-03
65.24	1.16011	1.16067	1.16194	1.16105	1.17233	1.17152	1.18976	1.18951	1.18966	1.19057	1.21118	1.21489	1.20585	1.20680	1.16094	1.17193	1.18988	1.20968	7.68E-04	5.72E-04	4.72E-04	4.18E-03
65.33	1.16023	1.16080	1.16210	1.16121	1.17252	1.17168	1.18999	1.18978	1.18999	1.19094	1.21152	1.21530	1.20610	1.20706	1.16108	1.17210	1.19018	1.21000	7.84E-04	5.94E-04	5.22E-04	4.25E-03
65.42	1.16036	1.16093	1.16223	1.16134	1.17271	1.17183	1.19057	1.19038	1.19031	1.19131	1.21197	1.21585	1.20661	1.20758	1.16121	1.17227	1.19064	1.21050	7.89E-04	6.19E-04	4.61E-04	4.26E-03
65.51	1.16048	1.16107	1.16230	1.16141	1.17289	1.17199	1.19082	1.19066	1.19067	1.19168	1.21233	1.21627	1.20700	1.20797	1.16131	1.17244	1.19096	1.21089	7.62E-04	6.39E-04	4.91E-04	4.27E-03
65.60	1.16057	1.16117	1.16241	1.16151	1.17307	1.17214	1.19118	1.19103	1.19089	1.19193	1.21257	1.21654	1.20740	1.20835	1.16141	1.17261	1.19126	1.21121	7.67E-04	6.58E-04	4.62E-04	4.20E-03
65.69	1.16063	1.16123	1.16247	1.16158	1.17326	1.17230	1.19166	1.19152	1.19139	1.19241	1.21308	1.21710	1.20779	1.20873	1.16148	1.17278	1.19174	1.21167	7.67E-04	6.73E-04	4.59E-04	4.29E-03
65.81	1.16076	1.16137	1.16265	1.16176	1.17350	1.17253	1.19190	1.19178	1.19192	1.19290	1.21346	1.21752	1.20831	1.20923	1.16163	1.17301	1.19213	1.21213	7.91E-04	6.82E-04	5.22E-04	4.24E-03
65.90	1.16085	1.16147	1.16275	1.16188	1.17367	1.17270	1.19238	1.19228	1.19248	1.19339	1.21385	1.21794	1.20868	1.20962	1.16174	1.17319	1.19263	1.21252	7.98E-04	6.87E-04	5.13E-04	4.26E-03
66.06	1.16098	1.16160	1.16289	1.16202	1.17399	1.17302	1.19273	1.19266	1.19290	1.19377	1.21438	1.21849	1.20906	1.21002	1.16187	1.17351	1.19301	1.21299	8.05E-04	6.82E-04	5.11E-04	4.34E-03
66.11	1.16104	1.16167	1.16303	1.16217	1.17410	1.17314	1.19298	1.19292	1.19344	1.19426	1.21492	1.21903	1.20930	1.21027	1.16198	1.17362	1.19340	1.21338	8.41E-04	6.75E-04	6.18E-04	4.49E-03
66.21	1.16117	1.16180	1.16310	1.16226	1.17429	1.17336	1.19333	1.19329	1.19390	1.19465	1.21545	1.21955	1.20992	1.21093	1.16208	1.17382	1.19379	1.21396	8.15E-04	6.58E-04	6.36E-04	4.43E-03
66.30	1.16126	1.16190	1.16321	1.16238	1.17446	1.17356	1.19382	1.19379	1.19418	1.19492	1.21585	1.21994	1.21027	1.21131	1.16219	1.17401	1.19418	1.21434	8.22E-04	6.34E-04	5.26E-04	4.45E-03
66.39	1.16135	1.16200	1.16332	1.16252	1.17464	1.17378	1.19430	1.19427	1.19463	1.19533	1.21639	1.22047	1.21075	1.21184	1.16230	1.17421	1.19463	1.21486	8.29E-04	6.03E-04	4.92E-04	4.47E-03
66.51	1.16145	1.16210	1.16342	1.16263	1.17486	1.17409	1.19480	1.19477	1.19535	1.19600	1.21663	1.22071	1.21100	1.21213	1.16240	1.17447	1.19523	1.21512	8.32E-04	5.45E-04	5.80E-04	4.45E-03
66.57	1.16158	1.16223	1.16352	1.16276	1.17497	1.17424	1.19532	1.19529	1.19595	1.19659	1.21689	1.22097	1.21136	1.21254	1.16252	1.17460	1.19579	1.21544	8.19E-04	5.15E-04	6.18E-04	4.39E-03
66.72	1.16171	1.16237	1.16364	1.16292	1.17524	1.17462	1.19567	1.19565	1.19639	1.19703	1.21740	1.22149	1.21194	1.21321	1.16266	1.17493	1.19619	1.21601	8.21E-04	4.35E-04	6.61E-04	4.34E-03
66.84	1.16181	1.16247	1.16374	1.16307	1.17545	1.17494	1.19593	1.19592	1.19683	1.19747	1.21778	1.22189	1.21229	1.21363	1.16277	1.17520	1.19654	1.21640	8.27E-04	3.64E-04	7.54E-04	4.34E-03
66.93	1.16194	1.16260	1.16386	1.16325	1.17562	1.17517	1.19630	1.19631	1.19727	1.19794	1.21830	1.22243	1.21265	1.21406	1.16291	1.17539	1.19695	1.21686	8.27E-04	3.17E-04	7.98E-04	4.42E-03
67.02	1.16200	1.16267	1.16394	1.16338	1.17578	1.17539	1.19677	1.19683	1.19770	1.19838	1.21869	1.22284	1.21304	1.21450	1.16300	1.17558	1.19742	1.21727	8.46E-04	2.74E-04	7.67E-04	4.42E-03
67.08	1.16214	1.16280	1.16406	1.16356	1.17588	1.17554	1.19725	1.19736	1.19829	1.19898	1.21895	1.22311	1.21342	1.21490	1.16314	1.17571	1.19797	1.21759	8.42E-04	2.43E-04	8.20E-04	4.35E-03
67.20	1.16221	1.16287	1.16413	1.16370	1.17610	1.17582	1.19746	1.19763	1.19872	1.19943	1.21959	1.22378	1.21409	1.21560	1.16323	1.17596	1.19831	1.21826	8.58E-04	1.99E-04	9.32E-04	4.35E-03
67.32	1.16231	1.16297	1.16421	1.16383	1.17632	1.17610	1.19779	1.19801	1.19916	1.19988	1.21998	1.22420	1.21436	1.21587	1.16333	1.17621	1.19871	1.21860	8.55E-04	1.54E-04	9.83E-04	4.42E-03
67.44	1.16245	1.16310	1.16429	1.16397	1.17655	1.17637	1.19822	1.19856	1.19959	1.20031	1.22036	1.22462	1.21490	1.21640	1.16345	1.17646	1.19917	1.21907	8.39E-04	1.28E-04	9.59E-04	4.36E-03
67.53	1.16255	1.16320	1.16435	1.16411	1.17672	1.17656	1.19852	1.19896	1.20003	1.20074	1.22074	1.22504	1.21517	1.21666	1.16355	1.17664	1.19956	1.21940	8.35E-04	1.14E-04	1.01E-03	4.43E-03
67.59	1.16268	1.16333	1.16445	1.16429	1.17685	1.17669	1.19893	1.19949	1.20060	1.20127	1.22125	1.22559	1.21559	1.21706	1.16369	1.17677	1.20007	1.21987	8.33E-04	1.16E-04	1.06E-03	4.50E-03
67.71	1.16283	1.16347	1.16450	1.16438	1.17710	1.17693	1.19924	1.19987	1.20104	1.20168	1.22151	1.22586	1.21598	1.21744	1.16380	1.17702	1.20046	1.22020	7.90E-04	1.15E-04	1.10E-03	4.44E-03
67.77	1.16291	1.16354	1.16456	1.16451	1.17722	1.17705	1.19955	1.20025	1.20148	1.20207	1.22190	1.22627	1.21663	1.21805	1.16388	1.17714	1.20084	1.22071	8.01E-04	1.15E-04	1.15E-03	4.32E-03
67.90	1.16301	1.16363	1.16464	1.16468	1.17747	1.17729	1.19987	1.20061	1.20176	1.20231	1.22242	1.22680	1.21700	1.21842	1.16399	1.17738	1.20114	1.22116	8.12E-04	1.28E-04	1.10E-03	4.40E-03
67.99	1.16315	1.16377	1.16471	1.16484	1.17767	1.17747	1.20008	1.20085	1.20250	1.20295	1.22294	1.22734	1.21748	1.21890	1.16412	1.17757	1.20159	1.22167	8.02E-04	1.45E-04	1.35E-03	4.44E-03
68.10	1.16330	1.16390	1.16481	1.16506	1.17791	1.17768	1.20052	1.20133	1.20293	1.20332	1.22333	1.22774	1.21797	1.21941	1.16427	1.17779	1.20202	1.22211	8.16E-04	1.63E-04	1.32E-03	4.38E-03
68.20	1.16341	1.16400	1.16487	1.16517	1.17811	1.17785	1.20107	1.20194	1.20322	1.20356	1.22385	1.22827	1.21819	1.21966	1.16436	1.17798	1.20245	1.22249	8.08E-04	1.82E-04	1.15E-03	4.54E-03
68.29	1.16352	1.16410	1.16491	1.16524	1.17830	1.17801	1.20131	1.20217	1.20378	1.20407	1.22423	1.22866	1.21855	1.22007	1.16444	1.17815	1.20283	1.22288	7.81E-04	2.03E-04	1.31E-03	4.54E-03
68.40	1.16363	1.16420	1.16497	1.16536	1.17856	1.17823	1.20176	1.20269	1.20434	1.20459	1.22461	1.22907	1.21889	1.22047	1.16454	1.17839	1.20335	1.22326	7.75E-04	2.33E-04	1.35E-03	4.56E-03
68.47	1.16375	1.16430	1.16502	1.16548	1.17869	1.17834	1.20199	1.20296	1.20475	1.20500	1.22499	1.22947	1.21933	1.22100	1.16464	1.17851	1.20367	1.22370	7.66E-04	2.47E-04	1.45E-03	4.52E-03
68.55	1.16385	1.16440	1.16509	1.16557	1.17888	1.17850	1.20245	1.20350	1.20529	1.20555	1.22549	1.23002	1.21956	1.22127	1.16473	1.17869	1.20420	1.22409	7.57E-04	2.70E-04	1.48E-03	4.68E-03
68.67	1.16393	1.16447	1.16517	1.16570	1.17915	1.17872	1.20293	1.20406	1.20555	1.20582	1.22575	1.23031	1.21999	1.22183	1.16482	1.17893	1.20459	1.22447	7.77E-04	3.03E-04	1.35E-03	4.58E-03
68.83	1.16409	1.16460	1.16522	1.16580	1.17949	1.17900	1.20329	1.20450	1.20610	1.20639	1.22625	1.23089	1.22043	1.22234	1.16493	1.17925	1.20507	1.22498	7.44E-04	3.46E-04	1.44E-03	4.62E-03
68.92	1.16424	1.16474	1.16528	1.16590	1.17970	1.17918	1.20367	1.20495	1.20647	1.20678	1.22661	1.23130	1.22072	1.22273	1.16504	1.17944	1.20547	1.22534	7.15E-04	3.69E-04	1.44E-03	4.67E-03
68.98	1.16439	1.16487	1.16536	1.16602	1.17983	1.17929	1.20416	1.20556	1.20685	1.20720	1.22685	1.23161	1.22102	1.22312	1.16516	1.17956	1.20594	1.22565	6.97E-04	3.83E-04	1.38E-03	4.65E-03
69.10	1.16454	1.16501	1.16539	1.16608	1.18011	1.17954	1.20453	1.20603	1.20750	1.20791	1.22762	1.23253	1.22141	1.22362	1.16526	1.17982	1.20649	1.22629	6.50E-04	4.02E-04	1.54E-03	4.89E-03
69.19	1.16466	1.16511	1.16544	1.16617	1.18031	1.17973	1.20490	1.20648	1.20775	1.20820	1.22800	1.23300	1.22159	1.22386	1.16535	1.18002	1.20683	1.22661	6.34E-04	4.07E-04	1.48E-03	5.02E-03
69.28	1.16478	1.16522	1.16551	1.16628	1.18051	1.17992	1.20528	1.20693	1.20812	1.20857	1.22838	1.23347	1.22186	1.22421	1.16545	1.18021	1.20723	1.22698	6.34E-04	4.18E-04	1.47E-03	5.10E-03
69.40	1.16485	1.16529	1.16558	1.16639	1.18078	1.18016	1.20566	1.20738	1.20850	1.20898	1.22890	1.23409	1.22212	1.22454	1.16553	1.18047	1.20763	1.22741	6.49E-04	4.35E-04	1.48E-03	5.26E-03
69.46	1.16498	1.16539	1.16564	1.16650	1.18091	1.18030	1.20603	1.20781	1.20889	1.20942	1.22926	1.23454	1.22247	1.22499	1.16563	1.18060	1.20804	1.22782	6.43E-04	4.31E-04	1.50E-03	5.29E-03
69.55	1.16518	1.16556	1.16569	1.16658	1.18111	1.18048	1.20641	1.20823	1.20929	1.20983	1.22963	1.23500	1.22281	1.22543	1.16575	1.18080	1.20844	1.22822	5.96E-04	4.43E-04	1.51E-03	5.32E-03
69.70	1.16530	1.16567	1.16572	1.16664	1.18144	1.18081	1.20693	1.20879	1.20982	1.21038	1.22998	1.23544	1.22307	1.22576	1.16583	1.18112	1.20898	1.22856	5.70E-04	4.48E-04	1.52E-03	5.39E-03
69.82	1.16546	1.16581	1.16576	1.16672	1.18171	1.18106	1.20746	1.20932	1.21037	1.21096	1.23033	1.23588	1.22340	1.22617	1.16594	1.18138	1.20953	1.22895	5.43E-04	4.61E-04	1.54E-03	5.43E-03
69.88	1.16555	1.16588	1.16581	1.16679	1.18185	1.18119	1.20787	1.20972	1.21063	1.21126	1.23046	1.23602	1.22357	1.22639	1.16601	1.18152	1.20987	1.22911	5.45E-04	4.63E-04	1.47E-03	5.41E-03
70.00	1.16566	1.16599	1.16587	1.16690	1.18213	1.18145	1.20813	1.20997	1.21128	1.21200	1.23101	1.23670	1.22393	1.22681	1.16610	1.18179	1.21034	1.22961	5.47E-04	4.84E-04	1.70E-03	5.55E-03
70.09	1.16579	1.16610	1.16592	1.16700	1.18235	1.18163	1.20859	1.21039	1.21168	1.21247	1.23135	1.23711	1.22418	1.22711	1.16620	1.18199	1.21078	1.22994	5.49E-04	5.09E-04	1.70E-03	5.61E-03
70.18	1.16595	1.16624	1.16597	1.16708	1.18258	1.18181	1.20916	1.21091	1.21220	1.21308	1.23187	1.23774	1.22447	1.22744	1.16631	1.18220	1.21134	1.23038	5.33E-04	5.40E-04	1.70E-03	5.77E-03
70.28	1.16607	1.16635	1.16605	1.16722	1.18281	1.18199	1.20974	1.21145	1.21258	1.21354	1.23229	1.23823	1.22473	1.22775	1.16642	1.18240	1.21183	1.23075	5.46E-04	5.75E-04	1.63E-03	5.87E-03
70.36	1.16620	1.16646	1.16611	1.16730	1.18304	1.18216	1.21060	1.21228	1.21280	1.21384	1.23260	1.23860	1.22518	1.22826	1.16652	1.18260	1.21238	1.23116	5.41E-04	6.20E-04	1.35E-03	5.82E-03
70.49	1.16632	1.16658	1.16614	1.16733	1.18336	1.18237	1.21102	1.21270	1.21329	1.21449	1.23289	1.23893	1.22544	1.22858	1.16659	1.18286	1.21288	1.23146	5.21E-04	6.94E-04	1.44E-03	5.84E-03
70.55	1.16641	1.16665	1.16624	1.16747	1.18351	1.18248	1.21131	1.21299	1.21364	1.21495	1.23319	1.23929	1.22553	1.22869	1.16669	1.18300	1.21322	1.23167	5.42E-04	7.26E-04	1.51E-03	5.97E-03
70.67	1.16665	1.16688	1.16628	1.16749	1.18385	1.18268	1.21173	1.21342	1.21398	1.21541	1.23338	1.23949	1.22584	1.22909	1.16682	1.18326	1.21363	1.23195	5.10E-04	8.29E-04	1.52E-03	5.90E-03
70.79	1.16673	1.16696	1.16638	1.16761	1.18417	1.18286	1.21228	1.21401	1.21431	1.21586	1.23377	1.23995	1.22622	1.22955	1.16692	1.18352	1.21411	1.23237	5.17E-04	9.28E-04	1.46E-03	5.92E-03
70.90	1.16690	1.16711	1.16646	1.16770	1.18448	1.18303	1.21256	1.21430	1.21464	1.21631	1.23426	1.24048	1.22638	1.22974	1.16704	1.18376	1.21445	1.23271	5.17E-04	1.03E-03	1.54E-03	6.10E-03
70.96	1.16702	1.16723	1.16655	1.16779	1.18465	1.18312	1.21297	1.21474	1.21497	1.21670	1.23436	1.24058	1.22667	1.23008	1.16715	1.18389	1.21485	1.23292	5.15E-04	1.08E-03	1.52E-03	6.00E-03
71.09	1.16718	1.16738	1.16669	1.16795	1.18498	1.18330	1.21352	1.21533	1.21554	1.21740	1.23477	1.24105	1.22690	1.23031	1.16730	1.18414	1.21545	1.23326	5.21E-04	1.19E-03	1.59E-03	6.11E-03
71.15	1.16734	1.16754	1.16682	1.16808	1.18513	1.18338	1.21394	1.21578	1.21599	1.21789	1.23507	1.24136	1.22705	1.23047	1.16745	1.18426	1.21590	1.23349	5.24E-04	1.24E-03	1.62E-03	6.19E-03
71.24	1.16742	1.16762	1.16689	1.16815	1.18537	1.18351	1.21435	1.21622	1.21625	1.21815	1.23538	1.24167	1.22738	1.23077	1.16752	1.18444	1.21624	1.23380	5.19E-04	1.31E-03	1.55E-03	6.19E-03
71.36	1.16758	1.16779	1.16703	1.16830	1.18570	1.18370	1.21463	1.21651	1.21662	1.21851	1.23570	1.24198	1.22770	1.23106	1.16767	1.18470	1.21657	1.23411	5.26E-04	1.42E-03	1.59E-03	6.19E-03
71.51	1.16766	1.16787	1.16717	1.16846	1.18609	1.18392	1.21520	1.21713	1.21726	1.21913	1.23610	1.24234	1.22802	1.23134	1.16779	1.18501	1.21718	1.23445	5.31E-04	1.54E-03	1.61E-03	6.22E-03
71.60	1.16778	1.16799	1.16726	1.16854	1.18633	1.18406	1.21589	1.21783	1.21751	1.21936	1.23649	1.24269	1.22826	1.23156	1.16789	1.18519	1.21764	1.23475	5.32E-04	1.61E-03	1.42E-03	6.28E-03
71.69	1.16797	1.16819	1.16741	1.16870	1.18656	1.18420	1.21618	1.21815	1.21790	1.21971	1.23676	1.24295	1.22851	1.23179	1.16807	1.18538	1.21799	1.23500	5.36E-04	1.67E-03	1.44E-03	6.29E-03
71.81	1.16805	1.16828	1.16753	1.16883	1.18687	1.18439	1.21659	1.21855	1.21828	1.22005	1.23703	1.24320	1.22875	1.23204	1.16817	1.18563	1.21837	1.23525	5.39E-04	1.76E-03	1.42E-03	6.30E-03
71.87	1.16817	1.16840	1.16765	1.16895	1.18703	1.18449	1.21715	1.21911	1.21868	1.22040	1.23727	1.24346	1.22904	1.23235	1.16829	1.18576	1.21883	1.23553	5.40E-04	1.79E-03	1.34E-03	6.27E-03
71.96	1.16832	1.16856	1.16773	1.16904	1.18726	1.18464	1.21743	1.21939	1.21924	1.22089	1.23744	1.24361	1.22924	1.23259	1.16841	1.18595	1.21924	1.23572	5.44E-04	1.85E-03	1.42E-03	6.25E-03
72.06	1.16847	1.16873	1.16790	1.16921	1.18751	1.18480	1.21799	1.21996	1.21964	1.22124	1.23773	1.24394	1.22944	1.23284	1.16858	1.18615	1.21971	1.23599	5.46E-04	1.91E-03	1.34E-03	6.30E-03
72.21	1.16858	1.16885	1.16803	1.16934	1.18790	1.18507	1.21869	1.22068	1.22019	1.22173	1.23812	1.24435	1.22962	1.23308	1.16870	1.18649	1.22032	1.23629	5.45E-04	2.00E-03	1.27E-03	6.41E-03
72.27	1.16866	1.16893	1.16816	1.16946	1.18807	1.18519	1.21869	1.22068	1.22059	1.22211	1.23840	1.24465	1.22978	1.23330	1.16880	1.18663	1.22051	1.23653	5.44E-04	2.04E-03	1.40E-03	6.47E-03
72.36	1.16885	1.16914	1.16828	1.16958	1.18831	1.18536	1.21938	1.22139	1.22099	1.22249	1.23854	1.24480	1.22992	1.23354	1.16896	1.18683	1.22106	1.23670	5.43E-04	2.09E-03	1.29E-03	6.45E-03
72.45	1.16893	1.16922	1.16837	1.16966	1.18856	1.18553	1.21979	1.22184	1.22139	1.22287	1.23884	1.24510	1.23010	1.23383	1.16905	1.18704	1.22147	1.23697	5.42E-04	2.14E-03	1.28E-03	6.50E-03
72.54	1.16904	1.16934	1.16858	1.16985	1.18880	1.18571	1.22033	1.22244	1.22191	1.22337	1.23898	1.24522	1.23025	1.23406	1.16920	1.18726	1.22201	1.23713	5.34E-04	2.19E-03	1.27E-03	6.47E-03
72.63	1.16919	1.16950	1.16874	1.16999	1.18905	1.18589	1.22088	1.22305	1.22230	1.22375	1.23927	1.24547	1.23037	1.23426	1.16935	1.18747	1.22249	1.23734	5.29E-04	2.23E-03	1.23E-03	6.53E-03
72.75	1.16926	1.16958	1.16883	1.17007	1.18937	1.18614	1.22115	1.22335	1.22270	1.22412	1.23942	1.24559	1.23050	1.23444	1.16943	1.18776	1.22283	1.23749	5.25E-04	2.29E-03	1.26E-03	6.52E-03
72.87	1.16937	1.16970	1.16898	1.17021	1.18969	1.18639	1.22155	1.22378	1.22297	1.22438	1.23972	1.24584	1.23063	1.23464	1.16957	1.18804	1.22317	1.23771	5.21E-04	2.34E-03	1.22E-03	6.57E-03
72.99	1.16956	1.16990	1.16910	1.17032	1.19001	1.18664	1.22197	1.22422	1.22363	1.22500	1.24001	1.24605	1.23079	1.23488	1.16972	1.18833	1.22370	1.23793	5.18E-04	2.39E-03	1.29E-03	6.60E-03
73.08	1.16967	1.17002	1.16925	1.17046	1.19025	1.18684	1.22224	1.22449	1.22401	1.22537	1.24021	1.24617	1.23093	1.23504	1.16985	1.18854	1.22403	1.23809	5.14E-04	2.41E-03	1.32E-03	6.59E-03
73.20	1.16978	1.17013	1.16937	1.17056	1.19055	1.18709	1.22291	1.22520	1.22452	1.22587	1.24040	1.24632	1.23109	1.23521	1.16996	1.18882	1.22462	1.23826	5.10E-04	2.44E-03	1.27E-03	6.59E-03
73.26	1.16989	1.17025	1.16947	1.17067	1.19069	1.18722	1.22345	1.22575	1.22480	1.22610	1.24059	1.24648	1.23127	1.23541	1.17007	1.18896	1.22502	1.23844	5.11E-04	2.45E-03	1.18E-03	6.58E-03
73.35	1.17000	1.17037	1.16958	1.17078	1.19091	1.18741	1.22385	1.22615	1.22538	1.22671	1.24075	1.24663	1.23141	1.23554	1.17018	1.18916	1.22552	1.23858	5.15E-04	2.48E-03	1.24E-03	6.59E-03
73.44	1.17011	1.17049	1.16965	1.17085	1.19113	1.18761	1.22425	1.22653	1.22577	1.22710	1.24092	1.24679	1.23158	1.23573	1.17027	1.18937	1.22591	1.23875	5.16E-04	2.49E-03	1.24E-03	6.58E-03
73.53	1.17026	1.17065	1.16975	1.17096	1.19136	1.18780	1.22465	1.22690	1.22611	1.22747	1.24107	1.24693	1.23170	1.23587	1.17040	1.18958	1.22628	1.23889	5.21E-04	2.51E-03	1.22E-03	6.59E-03
73.65	1.17040	1.17081	1.16992	1.17113	1.19161	1.18805	1.22518	1.22737	1.22653	1.22796	1.24124	1.24712	1.23183	1.23605	1.17057	1.18983	1.22676	1.23906	5.22E-04	2.52E-03	1.21E-03	6.61E-03
73.78	1.17052	1.17093	1.17004	1.17127	1.19189	1.18830	1.22560	1.22770	1.22674	1.22821	1.24136	1.24727	1.23188	1.23613	1.17069	1.19010	1.22706	1.23916	5.33E-04	2.54E-03	1.15E-03	6.65E-03
73.87	1.17063	1.17106	1.17012	1.17135	1.19211	1.18848	1.22602	1.22804	1.22718	1.22873	1.24150	1.24747	1.23200	1.23629	1.17079	1.19030	1.22749	1.23932	5.35E-04	2.56E-03	1.17E-03	6.68E-03
73.96	1.17074	1.17118	1.17020	1.17146	1.19229	1.18867	1.22653	1.22844	1.22749	1.22911	1.24163	1.24764	1.23209	1.23641	1.17089	1.19048	1.22789	1.23944	5.49E-04	2.56E-03	1.12E-03	6.72E-03
74.05	1.17085	1.17130	1.17032	1.17160	1.19247	1.18886	1.22692	1.22873	1.22771	1.22938	1.24173	1.24780	1.23214	1.23649	1.17102	1.19066	1.22819	1.23954	5.58E-04	2.56E-03	1.09E-03	6.76E-03
74.17	1.17097	1.17143	1.17043	1.17176	1.19272	1.18909	1.22731	1.22904	1.22813	1.22989	1.24181	1.24794	1.23229	1.23668	1.17115	1.19091	1.22859	1.23968	5.74E-04	2.57E-03	1.12E-03	6.74E-03
74.29	1.17112	1.17159	1.17053	1.17188	1.19297	1.18933	1.22756	1.22924	1.22856	1.23040	1.24193	1.24813	1.23242	1.23682	1.17128	1.19115	1.22894	1.23983	5.89E-04	2.57E-03	1.19E-03	6.76E-03
74.32	1.17128	1.17177	1.17062	1.17200	1.19303	1.18939	1.22805	1.22965	1.22898	1.23091	1.24202	1.24828	1.23249	1.23689	1.17142	1.19121	1.22940	1.23992	6.11E-04	2.57E-03	1.20E-03	6.80E-03
74.44	1.17135	1.17185	1.17071	1.17213	1.19327	1.18962	1.22843	1.22995	1.22933	1.23130	1.24210	1.24836	1.23264	1.23702	1.17151	1.19145	1.22975	1.24003	6.21E-04	2.58E-03	1.20E-03	6.76E-03
74.56	1.17147	1.17197	1.17081	1.17229	1.19352	1.18985	1.22902	1.23049	1.22967	1.23167	1.24224	1.24858	1.23272	1.23707	1.17164	1.19168	1.23021	1.24015	6.48E-04	2.59E-03	1.14E-03	6.83E-03
74.62	1.17167	1.17219	1.17089	1.17242	1.19364	1.18997	1.22948	1.23094	1.22989	1.23192	1.24237	1.24872	1.23288	1.23719	1.17179	1.19180	1.23056	1.24029	6.76E-04	2.59E-03	1.10E-03	6.83E-03
74.74	1.17179	1.17232	1.17098	1.17254	1.19389	1.19021	1.22980	1.23130	1.23023	1.23229	1.24254	1.24892	1.23304	1.23729	1.17191	1.19205	1.23090	1.24045	6.96E-04	2.61E-03	1.12E-03	6.85E-03
74.86	1.17194	1.17249	1.17105	1.17266	1.19415	1.19046	1.22999	1.23154	1.23065	1.23277	1.24263	1.24902	1.23320	1.23738	1.17204	1.19230	1.23124	1.24056	7.27E-04	2.61E-03	1.20E-03	6.83E-03
74.98	1.17206	1.17262	1.17113	1.17279	1.19442	1.19072	1.23038	1.23203	1.23107	1.23326	1.24278	1.24917	1.23333	1.23746	1.17215	1.19257	1.23168	1.24068	7.49E-04	2.61E-03	1.25E-03	6.85E-03
75.07	1.17217	1.17276	1.17120	1.17291	1.19463	1.19093	1.23065	1.23240	1.23128	1.23351	1.24302	1.24939	1.23347	1.23757	1.17226	1.19278	1.23196	1.24086	7.74E-04	2.62E-03	1.26E-03	6.90E-03
75.16	1.17229	1.17289	1.17130	1.17307	1.19484	1.19114	1.23091	1.23277	1.23167	1.23400	1.24322	1.24959	1.23353	1.23763	1.17239	1.19299	1.23234	1.24100	7.97E-04	2.62E-03	1.35E-03	6.97E-03
75.25	1.17237	1.17298	1.17138	1.17319	1.19506	1.19136	1.23126	1.23326	1.23202	1.23447	1.24336	1.24976	1.23366	1.23774	1.17248	1.19321	1.23275	1.24113	8.11E-04	2.62E-03	1.41E-03	6.99E-03
75.35	1.17253	1.17315	1.17145	1.17330	1.19528	1.19159	1.23144	1.23350	1.23228	1.23483	1.24351	1.24991	1.23370	1.23780	1.17261	1.19343	1.23301	1.24123	8.42E-04	2.61E-03	1.48E-03	7.05E-03
75.44	1.17269	1.17334	1.17155	1.17346	1.19551	1.19182	1.23175	1.23396	1.23265	1.23532	1.24370	1.25006	1.23379	1.23791	1.17276	1.19366	1.23342	1.24136	8.72E-04	2.61E-03	1.56E-03	7.08E-03
75.53	1.17280	1.17347	1.17160	1.17353	1.19574	1.19204	1.23197	1.23431	1.23283	1.23559	1.24388	1.25018	1.23386	1.23802	1.17285	1.19389	1.23367	1.24149	8.94E-04	2.62E-03	1.60E-03	7.11E-03
75.65	1.17292	1.17360	1.17172	1.17367	1.19605	1.19234	1.23218	1.23464	1.23316	1.23607	1.24406	1.25033	1.23388	1.23807	1.17298	1.19419	1.23401	1.24159	9.07E-04	2.62E-03	1.70E-03	7.17E-03
75.74	1.17304	1.17374	1.17183	1.17383	1.19629	1.19257	1.23247	1.23506	1.23341	1.23642	1.24417	1.25044	1.23391	1.23818	1.17311	1.19443	1.23434	1.24167	9.22E-04	2.63E-03	1.75E-03	7.20E-03
75.83	1.17313	1.17383	1.17189	1.17390	1.19653	1.19279	1.23261	1.23528	1.23364	1.23677	1.24451	1.25066	1.23392	1.23822	1.17319	1.19466	1.23458	1.24183	9.34E-04	2.65E-03	1.83E-03	7.32E-03
75.92	1.17328	1.17401	1.17201	1.17405	1.19677	1.19301	1.23282	1.23559	1.23390	1.23713	1.24463	1.25076	1.23393	1.23828	1.17334	1.19489	1.23486	1.24190	9.53E-04	2.65E-03	1.90E-03	7.36E-03
76.01	1.17340	1.17414	1.17210	1.17416	1.19700	1.19322	1.23309	1.23604	1.23424	1.23758	1.24491	1.25089	1.23395	1.23836	1.17345	1.19511	1.23524	1.24203	9.66E-04	2.67E-03	1.98E-03	7.43E-03
76.11	1.17360	1.17437	1.17220	1.17428	1.19727	1.19345	1.23334	1.23647	1.23449	1.23793	1.24520	1.25101	1.23397	1.23845	1.17361	1.19536	1.23556	1.24216	1.00E-03	2.70E-03	2.05E-03	7.49E-03
76.26	1.17378	1.17456	1.17233	1.17444	1.19771	1.19380	1.23353	1.23680	1.23476	1.23828	1.24550	1.25111	1.23400	1.23851	1.17378	1.19575	1.23584	1.24228	1.02E-03	2.76E-03	2.11E-03	7.56E-03
76.37	1.17386	1.17465	1.17243	1.17456	1.19805	1.19407	1.23378	1.23726	1.23512	1.23872	1.24571	1.25119	1.23401	1.23856	1.17387	1.19606	1.23622	1.24237	1.03E-03	2.82E-03	2.20E-03	7.60E-03
76.46	1.17404	1.17485	1.17250	1.17464	1.19832	1.19426	1.23397	1.23760	1.23531	1.23894	1.24601	1.25127	1.23406	1.23864	1.17401	1.19629	1.23646	1.24249	1.06E-03	2.87E-03	2.23E-03	7.64E-03
76.53	1.17416	1.17498	1.17264	1.17481	1.19853	1.19440	1.23420	1.23805	1.23566	1.23938	1.24613	1.25130	1.23411	1.23871	1.17414	1.19647	1.23682	1.24256	1.07E-03	2.92E-03	2.33E-03	7.65E-03
76.68	1.17434	1.17517	1.17277	1.17498	1.19897	1.19472	1.23431	1.23828	1.23593	1.23971	1.24624	1.25133	1.23416	1.23878	1.17431	1.19685	1.23706	1.24263	1.09E-03	3.01E-03	2.40E-03	7.65E-03
76.77	1.17442	1.17526	1.17293	1.17516	1.19926	1.19491	1.23447	1.23861	1.23618	1.24001	1.24646	1.25139	1.23419	1.23881	1.17444	1.19709	1.23732	1.24271	1.07E-03	3.07E-03	2.47E-03	7.69E-03
76.86	1.17455	1.17540	1.17305	1.17529	1.19955	1.19511	1.23462	1.23897	1.23650	1.24043	1.24661	1.25145	1.23424	1.23887	1.17457	1.19733	1.23763	1.24279	1.08E-03	3.14E-03	2.58E-03	7.71E-03
76.89	1.17473	1.17559	1.17319	1.17546	1.19964	1.19517	1.23477	1.23928	1.23666	1.24064	1.24672	1.25151	1.23428	1.23891	1.17474	1.19740	1.23784	1.24285	1.10E-03	3.16E-03	2.63E-03	7.72E-03
77.04	1.17486	1.17572	1.17331	1.17558	1.20014	1.19549	1.23495	1.23968	1.23695	1.24100	1.24687	1.25156	1.23432	1.23894	1.17487	1.19781	1.23814	1.24293	1.11E-03	3.29E-03	2.72E-03	7.75E-03
77.16	1.17495	1.17582	1.17340	1.17567	1.20053	1.19574	1.23513	1.24004	1.23732	1.24143	1.24698	1.25165	1.23437	1.23898	1.17496	1.19813	1.23848	1.24299	1.11E-03	3.39E-03	2.81E-03	7.77E-03
77.28	1.17513	1.17600	1.17355	1.17583	1.20094	1.19599	1.23526	1.24031	1.23747	1.24160	1.24705	1.25170	1.23443	1.23902	1.17513	1.19846	1.23866	1.24305	1.12E-03	3.50E-03	2.85E-03	7.77E-03
77.37	1.17527	1.17614	1.17363	1.17592	1.20124	1.19618	1.23546	1.24062	1.23777	1.24189	1.24709	1.25177	1.23448	1.23904	1.17524	1.19871	1.23893	1.24309	1.13E-03	3.58E-03	2.89E-03	7.79E-03
77.43	1.17545	1.17633	1.17383	1.17610	1.20145	1.19630	1.23562	1.24084	1.23807	1.24214	1.24709	1.25188	1.23451	1.23905	1.17543	1.19888	1.23917	1.24314	1.13E-03	3.64E-03	2.91E-03	7.82E-03
77.55	1.17554	1.17642	1.17392	1.17617	1.20185	1.19655	1.23574	1.24101	1.23816	1.24220	1.24711	1.25201	1.23457	1.23909	1.17551	1.19920	1.23928	1.24320	1.13E-03	3.75E-03	2.90E-03	7.84E-03
77.64	1.17572	1.17660	1.17408	1.17632	1.20215	1.19674	1.23608	1.24134	1.23848	1.24241	1.24709	1.25211	1.23462	1.23911	1.17568	1.19945	1.23958	1.24323	1.13E-03	3.83E-03	2.86E-03	7.85E-03
77.73	1.17586	1.17674	1.17421	1.17642	1.20245	1.19693	1.23621	1.24145	1.23871	1.24254	1.24708	1.25221	1.23467	1.23914	1.17581	1.19969	1.23973	1.24328	1.12E-03	3.90E-03	2.84E-03	7.86E-03
77.82	1.17604	1.17692	1.17439	1.17655	1.20277	1.19713	1.23651	1.24169	1.23914	1.24279	1.24705	1.25235	1.23471	1.23917	1.17598	1.19995	1.24003	1.24332	1.12E-03	3.99E-03	2.80E-03	7.89E-03
77.92	1.17613	1.17702	1.17447	1.17662	1.20308	1.19733	1.23676	1.24185	1.23931	1.24289	1.24704	1.25242	1.23476	1.23920	1.17606	1.20021	1.24020	1.24335	1.12E-03	4.07E-03	2.75E-03	7.89E-03
78.00	1.17636	1.17725	1.17465	1.17675	1.20339	1.19753	1.23707	1.24207	1.23960	1.24303	1.24701	1.25251	1.23481	1.23924	1.17625	1.20046	1.24044	1.24339	1.13E-03	4.14E-03	2.68E-03	7.90E-03
78.13	1.17649	1.17739	1.17473	1.17680	1.20380	1.19781	1.23725	1.24218	1.23988	1.24315	1.24698	1.25263	1.23483	1.23927	1.17635	1.20080	1.24061	1.24343	1.14E-03	4.24E-03	2.63E-03	7.93E-03
78.22	1.17658	1.17748	1.17490	1.17693	1.20411	1.19802	1.23749	1.24234	1.24027	1.24331	1.24695	1.25270	1.23490	1.23931	1.17647	1.20107	1.24085	1.24347	1.11E-03	4.30E-03	2.57E-03	7.92E-03
78.34	1.17675	1.17767	1.17507	1.17706	1.20452	1.19832	1.23775	1.24251	1.24046	1.24340	1.24693	1.25279	1.23498	1.23935	1.17664	1.20142	1.24103	1.24351	1.11E-03	4.38E-03	2.51E-03	7.91E-03
78.40	1.17693	1.17786	1.17524	1.17718	1.20472	1.19847	1.23817	1.24278	1.24092	1.24356	1.24689	1.25283	1.23504	1.23938	1.17680	1.20159	1.24136	1.24354	1.11E-03	4.42E-03	2.39E-03	7.89E-03
78.52	1.17710	1.17805	1.17537	1.17728	1.20513	1.19877	1.23849	1.24300	1.24120	1.24367	1.24688	1.25289	1.23511	1.23940	1.17695	1.20195	1.24159	1.24357	1.13E-03	4.50E-03	2.31E-03	7.89E-03
78.61	1.17718	1.17814	1.17548	1.17738	1.20543	1.19900	1.23874	1.24316	1.24153	1.24379	1.24688	1.25297	1.23519	1.23946	1.17705	1.20221	1.24181	1.24362	1.12E-03	4.55E-03	2.26E-03	7.89E-03
78.73	1.17731	1.17829	1.17556	1.17744	1.20583	1.19930	1.23897	1.24333	1.24170	1.24385	1.24686	1.25306	1.23525	1.23946	1.17715	1.20257	1.24196	1.24366	1.14E-03	4.62E-03	2.20E-03	7.90E-03
78.82	1.17739	1.17839	1.17571	1.17758	1.20613	1.19953	1.23927	1.24357	1.24204	1.24397	1.24686	1.25316	1.23532	1.23949	1.17727	1.20283	1.24221	1.24371	1.13E-03	4.67E-03	2.13E-03	7.91E-03
78.91	1.17761	1.17863	1.17583	1.17770	1.20643	1.19977	1.23947	1.24374	1.24226	1.24405	1.24690	1.25327	1.23535	1.23950	1.17744	1.20310	1.24238	1.24375	1.17E-03	4.71E-03	2.09E-03	7.94E-03
79.00	1.17773	1.17878	1.17594	1.17780	1.20672	1.20000	1.23967	1.24391	1.24257	1.24417	1.24695	1.25333	1.23538	1.23950	1.17756	1.20336	1.24258	1.24379	1.18E-03	4.75E-03	2.06E-03	7.96E-03
79.09	1.17786	1.17892	1.17604	1.17791	1.20701	1.20023	1.23986	1.24407	1.24278	1.24423	1.24701	1.25345	1.23539	1.23951	1.17768	1.20362	1.24274	1.24384	1.20E-03	4.79E-03	2.02E-03	8.01E-03
79.21	1.17798	1.17907	1.17618	1.17807	1.20739	1.20054	1.24005	1.24423	1.24297	1.24435	1.24704	1.25351	1.23539	1.23948	1.17783	1.20397	1.24290	1.24385	1.20E-03	4.85E-03	2.00E-03	8.04E-03
79.31	1.17810	1.17921	1.17626	1.17814	1.20768	1.20078	1.24031	1.24443	1.24314	1.24446	1.24709	1.25358	1.23540	1.23945	1.17793	1.20423	1.24308	1.24388	1.23E-03	4.88E-03	1.95E-03	8.08E-03
79.43	1.17826	1.17941	1.17639	1.17830	1.20805	1.20109	1.24044	1.24453	1.24331	1.24457	1.24715	1.25367	1.23539	1.23940	1.17809	1.20457	1.24321	1.24390	1.25E-03	4.92E-03	1.94E-03	8.14E-03
79.52	1.17844	1.17961	1.17649	1.17842	1.20832	1.20132	1.24059	1.24462	1.24346	1.24469	1.24720	1.25373	1.23539	1.23935	1.17824	1.20482	1.24334	1.24392	1.29E-03	4.95E-03	1.92E-03	8.18E-03
79.61	1.17851	1.17970	1.17664	1.17861	1.20857	1.20156	1.24088	1.24483	1.24364	1.24485	1.24725	1.25375	1.23539	1.23929	1.17837	1.20507	1.24355	1.24392	1.27E-03	4.96E-03	1.87E-03	8.20E-03
79.73	1.17867	1.17990	1.17670	1.17870	1.20893	1.20190	1.24114	1.24500	1.24381	1.24503	1.24731	1.25375	1.23540	1.23924	1.17849	1.20541	1.24374	1.24392	1.32E-03	4.97E-03	1.83E-03	8.22E-03
79.82	1.17874	1.17999	1.17680	1.17882	1.20917	1.20213	1.24131	1.24511	1.24390	1.24512	1.24735	1.25373	1.23541	1.23918	1.17859	1.20565	1.24386	1.24392	1.32E-03	4.98E-03	1.79E-03	8.22E-03
79.91	1.17891	1.18018	1.17686	1.17890	1.20941	1.20237	1.24143	1.24520	1.24406	1.24532	1.24738	1.25367	1.23543	1.23911	1.17872	1.20589	1.24400	1.24390	1.37E-03	4.97E-03	1.81E-03	8.21E-03
80.00	1.17906	1.18037	1.17698	1.17906	1.20963	1.20262	1.24161	1.24534	1.24416	1.24547	1.24739	1.25365	1.23545	1.23905	1.17887	1.20613	1.24414	1.24389	1.40E-03	4.96E-03	1.79E-03	8.21E-03
80.09	1.17914	1.18047	1.17713	1.17926	1.20988	1.20288	1.24174	1.24541	1.24426	1.24561	1.24742	1.25361	1.23548	1.23900	1.17900	1.20638	1.24425	1.24388	1.38E-03	4.95E-03	1.78E-03	8.19E-03
80.18	1.17930	1.18065	1.17722	1.17938	1.21011	1.20313	1.24193	1.24556	1.24435	1.24575	1.24743	1.25353	1.23553	1.23894	1.17914	1.20662	1.24440	1.24386	1.42E-03	4.93E-03	1.76E-03	8.16E-03
80.27	1.17945	1.18084	1.17730	1.17950	1.21034	1.20339	1.24200	1.24564	1.24441	1.24586	1.24744	1.25348	1.23560	1.23884	1.17927	1.20686	1.24448	1.24384	1.46E-03	4.91E-03	1.77E-03	8.14E-03
80.39	1.17956	1.18098	1.17744	1.17970	1.21062	1.20374	1.24208	1.24572	1.24454	1.24604	1.24745	1.25342	1.23563	1.23880	1.17942	1.20718	1.24459	1.24382	1.46E-03	4.87E-03	1.80E-03	8.11E-03
80.52	1.17968	1.18111	1.17748	1.17973	1.21089	1.20409	1.24214	1.24583	1.24466	1.24617	1.24747	1.25336	1.23570	1.23870	1.17950	1.20749	1.24470	1.24381	1.50E-03	4.81E-03	1.82E-03	8.09E-03
80.61	1.17975	1.18121	1.17763	1.17993	1.21111	1.20435	1.24219	1.24592	1.24479	1.24630	1.24751	1.25328	1.23577	1.23861	1.17963	1.20773	1.24480	1.24379	1.48E-03	4.78E-03	1.85E-03	8.06E-03
80.73	1.17991	1.18138	1.17765	1.17996	1.21138	1.20471	1.24222	1.24602	1.24494	1.24637	1.24754	1.25322	1.23584	1.23854	1.17973	1.20804	1.24489	1.24379	1.54E-03	4.72E-03	1.88E-03	8.04E-03
80.85	1.18009	1.18160	1.17779	1.18010	1.21167	1.20508	1.24224	1.24608	1.24509	1.24645	1.24759	1.25317	1.23584	1.23851	1.17990	1.20837	1.24497	1.24378	1.57E-03	4.66E-03	1.90E-03	8.03E-03
80.94	1.18016	1.18169	1.17788	1.18021	1.21187	1.20534	1.24228	1.24621	1.24519	1.24650	1.24764	1.25312	1.23595	1.23844	1.17998	1.20860	1.24504	1.24379	1.57E-03	4.62E-03	1.93E-03	8.00E-03
81.03	1.18027	1.18182	1.17794	1.18028	1.21208	1.20561	1.24236	1.24637	1.24532	1.24657	1.24778	1.25308	1.23600	1.23840	1.18008	1.20884	1.24515	1.24382	1.60E-03	4.58E-03	1.94E-03	8.00E-03
81.12	1.18041	1.18199	1.17811	1.18045	1.21229	1.20587	1.24242	1.24648	1.24543	1.24662	1.24790	1.25305	1.23606	1.23841	1.18024	1.20908	1.24524	1.24386	1.60E-03	4.54E-03	1.95E-03	7.99E-03
81.21	1.18052	1.18213	1.17825	1.18059	1.21251	1.20614	1.24247	1.24655	1.24554	1.24667	1.24795	1.25306	1.23613	1.23841	1.18037	1.20932	1.24531	1.24389	1.60E-03	4.51E-03	1.96E-03	7.98E-03
81.31	1.18063	1.18225	1.17840	1.18073	1.21274	1.20641	1.24259	1.24670	1.24570	1.24673	1.24813	1.25302	1.23620	1.23842	1.18050	1.20958	1.24543	1.24394	1.59E-03	4.47E-03	1.95E-03	7.97E-03
81.39	1.18073	1.18237	1.17844	1.18076	1.21296	1.20666	1.24268	1.24681	1.24579	1.24675	1.24825	1.25305	1.23627	1.23845	1.18057	1.20981	1.24551	1.24401	1.62E-03	4.45E-03	1.94E-03	7.97E-03
81.52	1.18084	1.18249	1.17858	1.18089	1.21326	1.20702	1.24279	1.24692	1.24589	1.24677	1.24838	1.25303	1.23627	1.23846	1.18070	1.21014	1.24560	1.24404	1.61E-03	4.41E-03	1.92E-03	7.98E-03
81.57	1.18094	1.18262	1.17869	1.18099	1.21340	1.20718	1.24292	1.24702	1.24597	1.24678	1.24852	1.25302	1.23632	1.23849	1.18081	1.21029	1.24567	1.24409	1.62E-03	4.40E-03	1.89E-03	7.98E-03
81.70	1.18105	1.18275	1.17879	1.18109	1.21369	1.20752	1.24306	1.24716	1.24611	1.24679	1.24857	1.25304	1.23639	1.23860	1.18092	1.21061	1.24578	1.24415	1.62E-03	4.36E-03	1.86E-03	7.95E-03
81.82	1.18115	1.18287	1.17887	1.18115	1.21399	1.20786	1.24317	1.24727	1.24629	1.24678	1.24877	1.25307	1.23641	1.23863	1.18101	1.21092	1.24588	1.24422	1.64E-03	4.34E-03	1.85E-03	7.98E-03
81.91	1.18128	1.18303	1.17907	1.18132	1.21421	1.20811	1.24329	1.24735	1.24641	1.24676	1.24890	1.25313	1.23645	1.23872	1.18117	1.21116	1.24595	1.24430	1.62E-03	4.31E-03	1.82E-03	8.00E-03
82.00	1.18141	1.18319	1.17918	1.18140	1.21442	1.20836	1.24342	1.24742	1.24657	1.24673	1.24903	1.25318	1.23645	1.23879	1.18130	1.21139	1.24603	1.24436	1.64E-03	4.29E-03	1.78E-03	8.02E-03
82.12	1.18151	1.18330	1.17933	1.18151	1.21471	1.20869	1.24358	1.24754	1.24676	1.24669	1.24917	1.25326	1.23645	1.23888	1.18141	1.21170	1.24614	1.24444	1.63E-03	4.26E-03	1.75E-03	8.06E-03
82.21	1.18164	1.18346	1.17944	1.18160	1.21491	1.20894	1.24370	1.24763	1.24690	1.24667	1.24937	1.25337	1.23644	1.23893	1.18153	1.21193	1.24623	1.24453	1.64E-03	4.22E-03	1.73E-03	8.13E-03
82.30	1.18174	1.18358	1.17960	1.18172	1.21512	1.20919	1.24379	1.24768	1.24705	1.24666	1.24945	1.25344	1.23643	1.23903	1.18166	1.21216	1.24630	1.24459	1.63E-03	4.19E-03	1.72E-03	8.16E-03
82.42	1.18183	1.18368	1.17966	1.18176	1.21539	1.20952	1.24398	1.24782	1.24715	1.24666	1.24959	1.25355	1.23639	1.23912	1.18173	1.21246	1.24640	1.24466	1.64E-03	4.15E-03	1.69E-03	8.21E-03
82.51	1.18189	1.18375	1.17981	1.18187	1.21558	1.20978	1.24412	1.24791	1.24736	1.24668	1.24971	1.25365	1.23635	1.23921	1.18183	1.21268	1.24652	1.24473	1.61E-03	4.11E-03	1.68E-03	8.27E-03
82.64	1.18201	1.18390	1.17989	1.18192	1.21584	1.21012	1.24439	1.24812	1.24752	1.24672	1.24986	1.25380	1.23627	1.23933	1.18193	1.21298	1.24669	1.24482	1.64E-03	4.05E-03	1.64E-03	8.35E-03
82.70	1.18214	1.18404	1.17999	1.18199	1.21597	1.21029	1.24456	1.24827	1.24768	1.24677	1.24996	1.25391	1.23619	1.23943	1.18204	1.21313	1.24682	1.24487	1.66E-03	4.02E-03	1.63E-03	8.42E-03
82.79	1.18222	1.18414	1.18013	1.18210	1.21616	1.21054	1.24478	1.24848	1.24784	1.24684	1.25004	1.25398	1.23611	1.23953	1.18215	1.21335	1.24698	1.24492	1.64E-03	3.98E-03	1.62E-03	8.46E-03
82.88	1.18235	1.18428	1.18027	1.18219	1.21635	1.21079	1.24497	1.24865	1.24799	1.24691	1.25012	1.25411	1.23600	1.23967	1.18227	1.21357	1.24713	1.24497	1.64E-03	3.93E-03	1.61E-03	8.53E-03
83.00	1.18240	1.18435	1.18038	1.18227	1.21661	1.21114	1.24515	1.24881	1.24814	1.24702	1.25022	1.25420	1.23591	1.23977	1.18235	1.21388	1.24728	1.24502	1.62E-03	3.87E-03	1.60E-03	8.60E-03
83.09	1.18250	1.18445	1.18048	1.18235	1.21680	1.21139	1.24534	1.24899	1.24824	1.24712	1.25027	1.25430	1.23584	1.23983	1.18244	1.21410	1.24742	1.24506	1.62E-03	3.83E-03	1.59E-03	8.66E-03
83.18	1.18259	1.18455	1.18058	1.18242	1.21699	1.21164	1.24552	1.24916	1.24832	1.24724	1.25029	1.25438	1.23574	1.23994	1.18253	1.21431	1.24756	1.24509	1.62E-03	3.78E-03	1.57E-03	8.70E-03
83.27	1.18271	1.18469	1.18068	1.18250	1.21716	1.21188	1.24574	1.24940	1.24839	1.24736	1.25031	1.25446	1.23564	1.24007	1.18265	1.21452	1.24772	1.24512	1.64E-03	3.74E-03	1.56E-03	8.74E-03
83.39	1.18284	1.18482	1.18086	1.18261	1.21741	1.21221	1.24584	1.24952	1.24847	1.24757	1.25030	1.25453	1.23558	1.24010	1.18278	1.21481	1.24785	1.24513	1.62E-03	3.67E-03	1.56E-03	8.79E-03
83.49	1.18296	1.18495	1.18089	1.18263	1.21760	1.21247	1.24599	1.24971	1.24850	1.24768	1.25028	1.25458	1.23556	1.24016	1.18286	1.21503	1.24797	1.24514	1.67E-03	3.62E-03	1.56E-03	8.80E-03
83.60	1.18305	1.18505	1.18102	1.18274	1.21783	1.21280	1.24613	1.24991	1.24852	1.24787	1.25025	1.25461	1.23555	1.24021	1.18296	1.21531	1.24811	1.24515	1.65E-03	3.56E-03	1.57E-03	8.80E-03
83.73	1.18311	1.18512	1.18113	1.18281	1.21807	1.21315	1.24632	1.25022	1.24852	1.24811	1.25022	1.25462	1.23555	1.24021	1.18304	1.21561	1.24829	1.24515	1.64E-03	3.48E-03	1.60E-03	8.79E-03
83.82	1.18321	1.18522	1.18125	1.18292	1.21825	1.21340	1.24643	1.25040	1.24855	1.24838	1.25018	1.25465	1.23559	1.24024	1.18315	1.21583	1.24844	1.24516	1.63E-03	3.43E-03	1.62E-03	8.77E-03
83.91	1.18333	1.18535	1.18139	1.18302	1.21842	1.21365	1.24647	1.25052	1.24856	1.24854	1.25014	1.25466	1.23563	1.24028	1.18327	1.21603	1.24852	1.24518	1.62E-03	3.37E-03	1.65E-03	8.75E-03
84.03	1.18342	1.18544	1.18149	1.18310	1.21865	1.21398	1.24656	1.25074	1.24860	1.24875	1.25012	1.25466	1.23566	1.24029	1.18336	1.21632	1.24866	1.24518	1.62E-03	3.30E-03	1.71E-03	8.73E-03
84.09	1.18352	1.18554	1.18160	1.18319	1.21878	1.21416	1.24668	1.25099	1.24863	1.24890	1.25010	1.25468	1.23569	1.24030	1.18346	1.21647	1.24880	1.24519	1.62E-03	3.27E-03	1.76E-03	8.72E-03
84.21	1.18362	1.18563	1.18167	1.18324	1.21902	1.21448	1.24670	1.25109	1.24866	1.24906	1.25007	1.25468	1.23573	1.24031	1.18354	1.21675	1.24888	1.24520	1.63E-03	3.21E-03	1.80E-03	8.70E-03
84.27	1.18372	1.18573	1.18177	1.18332	1.21914	1.21463	1.24676	1.25121	1.24869	1.24921	1.25010	1.25472	1.23578	1.24032	1.18364	1.21688	1.24897	1.24523	1.63E-03	3.19E-03	1.83E-03	8.70E-03
84.39	1.18382	1.18583	1.18191	1.18344	1.21939	1.21494	1.24683	1.25137	1.24872	1.24934	1.25011	1.25476	1.23580	1.24032	1.18375	1.21716	1.24906	1.24525	1.61E-03	3.14E-03	1.87E-03	8.71E-03
84.48	1.18399	1.18598	1.18204	1.18357	1.21958	1.21517	1.24689	1.25151	1.24876	1.24950	1.25013	1.25483	1.23587	1.24033	1.18390	1.21738	1.24916	1.24529	1.62E-03	3.12E-03	1.91E-03	8.72E-03
84.58	1.18409	1.18608	1.18214	1.18367	1.21979	1.21541	1.24693	1.25161	1.24880	1.24965	1.25015	1.25488	1.23591	1.24034	1.18399	1.21760	1.24925	1.24532	1.62E-03	3.10E-03	1.94E-03	8.72E-03
84.70	1.18423	1.18620	1.18227	1.18379	1.22006	1.21572	1.24698	1.25169	1.24883	1.24977	1.25017	1.25493	1.23599	1.24035	1.18412	1.21789	1.24932	1.24536	1.62E-03	3.07E-03	1.96E-03	8.71E-03
84.79	1.18432	1.18629	1.18236	1.18389	1.22026	1.21594	1.24699	1.25177	1.24884	1.24988	1.25018	1.25497	1.23605	1.24036	1.18421	1.21810	1.24937	1.24539	1.62E-03	3.06E-03	2.00E-03	8.70E-03
84.88	1.18443	1.18638	1.18245	1.18399	1.22046	1.21616	1.24701	1.25182	1.24883	1.24999	1.25018	1.25503	1.23612	1.24037	1.18431	1.21831	1.24941	1.24543	1.62E-03	3.04E-03	2.02E-03	8.70E-03
84.97	1.18449	1.18644	1.18251	1.18405	1.22067	1.21640	1.24700	1.25190	1.24882	1.25010	1.25017	1.25508	1.23623	1.24039	1.18438	1.21853	1.24946	1.24547	1.62E-03	3.02E-03	2.07E-03	8.67E-03
85.09	1.18463	1.18656	1.18263	1.18419	1.22095	1.21671	1.24700	1.25201	1.24880	1.25018	1.25016	1.25516	1.23632	1.24042	1.18450	1.21883	1.24950	1.24552	1.62E-03	3.00E-03	2.12E-03	8.66E-03
85.18	1.18477	1.18669	1.18275	1.18432	1.22115	1.21694	1.24697	1.25207	1.24875	1.25034	1.25015	1.25526	1.23639	1.24043	1.18463	1.21904	1.24953	1.24556	1.62E-03	2.98E-03	2.18E-03	8.67E-03
85.24	1.18491	1.18682	1.18284	1.18443	1.22127	1.21708	1.24693	1.25217	1.24875	1.25040	1.25016	1.25536	1.23652	1.24048	1.18475	1.21918	1.24956	1.24563	1.64E-03	2.96E-03	2.25E-03	8.65E-03
85.36	1.18496	1.18688	1.18291	1.18453	1.22157	1.21740	1.24689	1.25226	1.24873	1.25051	1.25018	1.25544	1.23665	1.24051	1.18482	1.21948	1.24960	1.24570	1.63E-03	2.95E-03	2.31E-03	8.64E-03
85.48	1.18507	1.18698	1.18303	1.18466	1.22184	1.21770	1.24686	1.25234	1.24875	1.25056	1.25021	1.25555	1.23671	1.24052	1.18494	1.21977	1.24963	1.24575	1.62E-03	2.93E-03	2.36E-03	8.66E-03
85.57	1.18518	1.18707	1.18311	1.18476	1.22206	1.21792	1.24682	1.25243	1.24880	1.25065	1.25026	1.25568	1.23685	1.24059	1.18503	1.21999	1.24968	1.24584	1.63E-03	2.92E-03	2.41E-03	8.65E-03
85.69	1.18532	1.18719	1.18319	1.18486	1.22235	1.21823	1.24679	1.25249	1.24886	1.25073	1.25035	1.25590	1.23691	1.24061	1.18514	1.22029	1.24972	1.24594	1.65E-03	2.91E-03	2.45E-03	8.73E-03
85.76	1.18535	1.18723	1.18326	1.18496	1.22249	1.21838	1.24676	1.25258	1.24892	1.25078	1.25041	1.25603	1.23699	1.24065	1.18520	1.22043	1.24976	1.24602	1.63E-03	2.91E-03	2.49E-03	8.76E-03
85.88	1.18548	1.18735	1.18334	1.18506	1.22278	1.21868	1.24675	1.25262	1.24901	1.25083	1.25047	1.25617	1.23705	1.24070	1.18531	1.22073	1.24980	1.24610	1.65E-03	2.90E-03	2.51E-03	8.79E-03
86.00	1.18562	1.18748	1.18342	1.18516	1.22305	1.21897	1.24680	1.25268	1.24915	1.25089	1.25053	1.25632	1.23710	1.24074	1.18542	1.22101	1.24988	1.24617	1.67E-03	2.89E-03	2.51E-03	8.82E-03
86.12	1.18572	1.18757	1.18349	1.18525	1.22333	1.21928	1.24682	1.25272	1.24924	1.25091	1.25058	1.25645	1.23718	1.24081	1.18551	1.22131	1.24992	1.24625	1.68E-03	2.87E-03	2.51E-03	8.85E-03
86.18	1.18586	1.18770	1.18358	1.18537	1.22347	1.21943	1.24688	1.25277	1.24931	1.25093	1.25064	1.25665	1.23723	1.24087	1.18563	1.22145	1.24997	1.24635	1.69E-03	2.86E-03	2.50E-03	8.90E-03
86.30	1.18597	1.18780	1.18365	1.18546	1.22373	1.21972	1.24699	1.25281	1.24943	1.25095	1.25068	1.25680	1.23729	1.24093	1.18572	1.22172	1.25005	1.24642	1.71E-03	2.83E-03	2.46E-03	8.93E-03
86.39	1.18611	1.18793	1.18372	1.18555	1.22393	1.21995	1.24703	1.25282	1.24966	1.25098	1.25073	1.25695	1.23734	1.24099	1.18583	1.22194	1.25012	1.24650	1.73E-03	2.81E-03	2.44E-03	8.97E-03
86.49	1.18621	1.18801	1.18378	1.18563	1.22413	1.22019	1.24715	1.25289	1.24974	1.25101	1.25079	1.25716	1.23740	1.24108	1.18591	1.22216	1.25020	1.24661	1.74E-03	2.79E-03	2.41E-03	9.02E-03
86.57	1.18632	1.18812	1.18385	1.18571	1.22432	1.22041	1.24723	1.25293	1.24987	1.25106	1.25083	1.25729	1.23744	1.24112	1.18600	1.22237	1.25027	1.24667	1.76E-03	2.77E-03	2.39E-03	9.06E-03
86.67	1.18643	1.18821	1.18392	1.18580	1.22453	1.22065	1.24742	1.25299	1.25008	1.25121	1.25087	1.25743	1.23751	1.24121	1.18609	1.22259	1.25042	1.24675	1.77E-03	2.74E-03	2.34E-03	9.07E-03
86.79	1.18657	1.18834	1.18403	1.18593	1.22481	1.22096	1.24750	1.25299	1.25017	1.25129	1.25091	1.25756	1.23760	1.24129	1.18622	1.22288	1.25049	1.24684	1.78E-03	2.72E-03	2.30E-03	9.08E-03
86.88	1.18664	1.18841	1.18410	1.18601	1.22502	1.22119	1.24773	1.25307	1.25030	1.25142	1.25094	1.25770	1.23768	1.24136	1.18629	1.22311	1.25063	1.24692	1.78E-03	2.70E-03	2.24E-03	9.10E-03
87.03	1.18675	1.18851	1.18419	1.18612	1.22538	1.22158	1.24793	1.25313	1.25046	1.25156	1.25098	1.25782	1.23777	1.24143	1.18639	1.22348	1.25077	1.24700	1.78E-03	2.69E-03	2.19E-03	9.12E-03
87.09	1.18689	1.18863	1.18426	1.18620	1.22554	1.22174	1.24810	1.25319	1.25071	1.25177	1.25102	1.25796	1.23788	1.24151	1.18650	1.22364	1.25094	1.24709	1.81E-03	2.68E-03	2.15E-03	9.12E-03
87.18	1.18702	1.18876	1.18432	1.18628	1.22576	1.22197	1.24828	1.25326	1.25090	1.25193	1.25108	1.25814	1.23797	1.24158	1.18660	1.22387	1.25109	1.24720	1.84E-03	2.68E-03	2.11E-03	9.15E-03
87.27	1.18712	1.18886	1.18439	1.18636	1.22600	1.22221	1.24857	1.25336	1.25109	1.25209	1.25116	1.25835	1.23808	1.24166	1.18668	1.22411	1.25128	1.24731	1.85E-03	2.68E-03	2.03E-03	9.20E-03
87.36	1.18718	1.18893	1.18448	1.18646	1.22625	1.22244	1.24884	1.25347	1.25133	1.25226	1.25121	1.25850	1.23821	1.24176	1.18676	1.22435	1.25147	1.24742	1.84E-03	2.69E-03	1.96E-03	9.20E-03
87.48	1.18732	1.18906	1.18454	1.18654	1.22659	1.22276	1.24904	1.25355	1.25156	1.25242	1.25130	1.25872	1.23830	1.24186	1.18687	1.22468	1.25164	1.24755	1.87E-03	2.71E-03	1.92E-03	9.25E-03
87.55	1.18742	1.18917	1.18460	1.18662	1.22678	1.22294	1.24924	1.25364	1.25191	1.25262	1.25138	1.25890	1.23843	1.24197	1.18695	1.22486	1.25185	1.24767	1.89E-03	2.71E-03	1.88E-03	9.27E-03
87.67	1.18752	1.18926	1.18469	1.18673	1.22714	1.22326	1.24949	1.25377	1.25223	1.25280	1.25150	1.25910	1.23849	1.24205	1.18705	1.22520	1.25207	1.24779	1.89E-03	2.74E-03	1.83E-03	9.33E-03
87.79	1.18765	1.18940	1.18476	1.18681	1.22749	1.22358	1.24966	1.25388	1.25248	1.25293	1.25157	1.25922	1.23871	1.24226	1.18715	1.22554	1.25224	1.24794	1.93E-03	2.77E-03	1.81E-03	9.27E-03
87.91	1.18774	1.18950	1.18482	1.18689	1.22787	1.22393	1.24980	1.25394	1.25271	1.25306	1.25167	1.25938	1.23885	1.24242	1.18724	1.22590	1.25238	1.24808	1.94E-03	2.79E-03	1.79E-03	9.27E-03
88.03	1.18784	1.18960	1.18488	1.18698	1.22825	1.22429	1.25003	1.25407	1.25293	1.25319	1.25178	1.25954	1.23894	1.24251	1.18732	1.22627	1.25255	1.24819	1.96E-03	2.80E-03	1.75E-03	9.30E-03
88.12	1.18793	1.18970	1.18494	1.18706	1.22852	1.22454	1.25025	1.25421	1.25329	1.25340	1.25195	1.25977	1.23916	1.24279	1.18741	1.22653	1.25279	1.24842	1.98E-03	2.81E-03	1.74E-03	9.28E-03
88.22	1.18802	1.18981	1.18499	1.18712	1.22881	1.22482	1.25041	1.25432	1.25341	1.25348	1.25206	1.25993	1.23925	1.24293	1.18748	1.22682	1.25290	1.24854	2.01E-03	2.82E-03	1.72E-03	9.31E-03
88.28	1.18814	1.18994	1.18508	1.18726	1.22899	1.22499	1.25057	1.25442	1.25367	1.25366	1.25213	1.26003	1.23938	1.24310	1.18760	1.22699	1.25308	1.24866	2.02E-03	2.83E-03	1.71E-03	9.28E-03
88.40	1.18823	1.19005	1.18514	1.18735	1.22935	1.22535	1.25080	1.25455	1.25381	1.25380	1.25241	1.26029	1.23952	1.24339	1.18769	1.22735	1.25324	1.24890	2.04E-03	2.83E-03	1.66E-03	9.32E-03
88.49	1.18836	1.19019	1.18520	1.18746	1.22961	1.22562	1.25095	1.25465	1.25398	1.25395	1.25247	1.26040	1.23964	1.24360	1.18780	1.22761	1.25338	1.24903	2.07E-03	2.82E-03	1.66E-03	9.29E-03
88.61	1.18845	1.19028	1.18527	1.18757	1.22994	1.22597	1.25111	1.25475	1.25412	1.25412	1.25274	1.26060	1.23978	1.24391	1.18789	1.22796	1.25352	1.24926	2.08E-03	2.80E-03	1.64E-03	9.29E-03
88.67	1.18857	1.19042	1.18530	1.18762	1.23010	1.22615	1.25125	1.25486	1.25431	1.25436	1.25302	1.26079	1.23985	1.24404	1.18798	1.22812	1.25370	1.24942	2.13E-03	2.79E-03	1.65E-03	9.36E-03
88.82	1.18866	1.19053	1.18535	1.18773	1.23048	1.22658	1.25140	1.25497	1.25445	1.25456	1.25326	1.26094	1.23997	1.24436	1.18807	1.22853	1.25384	1.24963	2.15E-03	2.76E-03	1.65E-03	9.35E-03
88.88	1.18874	1.19063	1.18541	1.18783	1.23063	1.22675	1.25152	1.25508	1.25466	1.25486	1.25361	1.26113	1.24007	1.24459	1.18815	1.22869	1.25403	1.24985	2.17E-03	2.74E-03	1.68E-03	9.39E-03
89.00	1.18880	1.19069	1.18543	1.18788	1.23092	1.22709	1.25168	1.25525	1.25483	1.25509	1.25388	1.26128	1.24017	1.24482	1.18820	1.22900	1.25421	1.25004	2.19E-03	2.71E-03	1.70E-03	9.41E-03
89.07	1.18895	1.19086	1.18547	1.18795	1.23105	1.22726	1.25178	1.25539	1.25501	1.25531	1.25408	1.26138	1.24029	1.24510	1.18831	1.22916	1.25437	1.25022	2.24E-03	2.68E-03	1.74E-03	9.38E-03
89.19	1.18904	1.19096	1.18550	1.18802	1.23133	1.22760	1.25187	1.25552	1.25520	1.25554	1.25437	1.26155	1.24044	1.24536	1.18838	1.22947	1.25453	1.25043	2.27E-03	2.64E-03	1.78E-03	9.39E-03
89.28	1.18912	1.19105	1.18553	1.18807	1.23154	1.22784	1.25195	1.25567	1.25547	1.25584	1.25488	1.26185	1.24052	1.24550	1.18844	1.22969	1.25473	1.25069	2.30E-03	2.61E-03	1.86E-03	9.53E-03
89.37	1.18924	1.19117	1.18558	1.18818	1.23174	1.22809	1.25201	1.25581	1.25560	1.25597	1.25521	1.26205	1.24070	1.24575	1.18854	1.22992	1.25485	1.25093	2.33E-03	2.59E-03	1.90E-03	9.55E-03
89.49	1.18931	1.19127	1.18562	1.18825	1.23202	1.22842	1.25207	1.25600	1.25588	1.25625	1.25564	1.26232	1.24083	1.24593	1.18861	1.23022	1.25505	1.25118	2.36E-03	2.55E-03	1.99E-03	9.64E-03
89.61	1.18939	1.19136	1.18565	1.18831	1.23230	1.22872	1.25211	1.25618	1.25609	1.25646	1.25602	1.26256	1.24097	1.24614	1.18868	1.23051	1.25521	1.25142	2.38E-03	2.53E-03	2.07E-03	9.70E-03
89.67	1.18946	1.19144	1.18569	1.18837	1.23244	1.22888	1.25213	1.25630	1.25631	1.25668	1.25640	1.26281	1.24119	1.24638	1.18874	1.23066	1.25535	1.25169	2.40E-03	2.51E-03	2.16E-03	9.73E-03
89.79	1.18953	1.19152	1.18572	1.18842	1.23272	1.22918	1.25216	1.25654	1.25659	1.25695	1.25692	1.26316	1.24141	1.24665	1.18880	1.23095	1.25556	1.25203	2.42E-03	2.50E-03	2.27E-03	9.82E-03
89.85	1.18960	1.19158	1.18577	1.18849	1.23288	1.22933	1.25220	1.25681	1.25680	1.25716	1.25720	1.26337	1.24163	1.24686	1.18886	1.23110	1.25574	1.25227	2.42E-03	2.51E-03	2.37E-03	9.83E-03
89.98	1.18967	1.19165	1.18581	1.18854	1.23319	1.22964	1.25225	1.25704	1.25709	1.25744	1.25787	1.26381	1.24177	1.24702	1.18892	1.23141	1.25595	1.25262	2.44E-03	2.51E-03	2.48E-03	1.00E-02
90.10	1.18976	1.19173	1.18586	1.18862	1.23350	1.22994	1.25229	1.25718	1.25732	1.25765	1.25815	1.26401	1.24206	1.24731	1.18899	1.23172	1.25611	1.25288	2.45E-03	2.52E-03	2.55E-03	1.00E-02
90.15	1.18983	1.19180	1.18588	1.18864	1.23365	1.23007	1.25241	1.25758	1.25743	1.25779	1.25843	1.26422	1.24232	1.24761	1.18904	1.23186	1.25630	1.25315	2.47E-03	2.54E-03	2.60E-03	9.97E-03
90.31	1.18990	1.19186	1.18592	1.18869	1.23408	1.23045	1.25256	1.25794	1.25776	1.25807	1.25912	1.26475	1.24246	1.24776	1.18909	1.23227	1.25658	1.25353	2.49E-03	2.56E-03	2.69E-03	1.02E-02
90.40	1.18994	1.19191	1.18596	1.18873	1.23433	1.23067	1.25269	1.25825	1.25790	1.25820	1.25956	1.26514	1.24268	1.24800	1.18914	1.23250	1.25676	1.25384	2.49E-03	2.59E-03	2.72E-03	1.03E-02
90.49	1.19005	1.19202	1.18602	1.18879	1.23459	1.23089	1.25282	1.25854	1.25832	1.25854	1.25997	1.26558	1.24300	1.24833	1.18922	1.23274	1.25706	1.25422	2.51E-03	2.62E-03	2.83E-03	1.04E-02
90.55	1.19012	1.19209	1.18606	1.18884	1.23476	1.23102	1.25304	1.25898	1.25865	1.25882	1.26037	1.26600	1.24331	1.24867	1.18928	1.23289	1.25737	1.25459	2.53E-03	2.64E-03	2.89E-03	1.04E-02
90.70	1.19019	1.19216	1.18611	1.18888	1.23519	1.23140	1.25315	1.25918	1.25881	1.25897	1.26075	1.26644	1.24357	1.24894	1.18933	1.23330	1.25753	1.25493	2.54E-03	2.68E-03	2.92E-03	1.05E-02
90.79	1.19025	1.19223	1.18617	1.18894	1.23545	1.23161	1.25341	1.25964	1.25913	1.25926	1.26114	1.26690	1.24393	1.24929	1.18940	1.23353	1.25786	1.25532	2.54E-03	2.72E-03	2.98E-03	1.05E-02
90.89	1.19032	1.19230	1.18623	1.18899	1.23573	1.23184	1.25362	1.26005	1.25938	1.25948	1.26164	1.26753	1.24433	1.24965	1.18946	1.23378	1.25813	1.25579	2.55E-03	2.75E-03	3.02E-03	1.07E-02
90.97	1.19041	1.19239	1.18629	1.18903	1.23598	1.23206	1.25384	1.26038	1.25974	1.25977	1.26201	1.26800	1.24452	1.24989	1.18953	1.23402	1.25843	1.25611	2.56E-03	2.78E-03	3.08E-03	1.08E-02
91.07	1.19048	1.19246	1.18637	1.18909	1.23625	1.23229	1.25406	1.26069	1.25998	1.25998	1.26238	1.26847	1.24481	1.25019	1.18960	1.23427	1.25868	1.25646	2.56E-03	2.80E-03	3.10E-03	1.09E-02
91.16	1.19056	1.19255	1.18643	1.18914	1.23651	1.23251	1.25440	1.26110	1.26017	1.26011	1.26288	1.26910	1.24511	1.25049	1.18967	1.23451	1.25894	1.25689	2.57E-03	2.83E-03	3.06E-03	1.10E-02
91.28	1.19063	1.19262	1.18649	1.18918	1.23684	1.23280	1.25467	1.26141	1.26049	1.26036	1.26325	1.26954	1.24539	1.25077	1.18973	1.23482	1.25923	1.25724	2.58E-03	2.85E-03	3.08E-03	1.11E-02
91.40	1.19072	1.19272	1.18656	1.18922	1.23716	1.23311	1.25498	1.26169	1.26081	1.26059	1.26363	1.27001	1.24582	1.25131	1.18980	1.23514	1.25952	1.25769	2.60E-03	2.87E-03	3.06E-03	1.11E-02
91.46	1.19078	1.19279	1.18664	1.18926	1.23731	1.23325	1.25526	1.26198	1.26106	1.26077	1.26399	1.27045	1.24598	1.25157	1.18987	1.23528	1.25977	1.25800	2.59E-03	2.87E-03	3.05E-03	1.12E-02
91.55	1.19085	1.19286	1.18668	1.18929	1.23755	1.23348	1.25558	1.26225	1.26137	1.26098	1.26450	1.27103	1.24622	1.25191	1.18992	1.23551	1.26004	1.25842	2.61E-03	2.88E-03	3.02E-03	1.14E-02
91.68	1.19092	1.19293	1.18677	1.18932	1.23784	1.23378	1.25590	1.26253	1.26159	1.26113	1.26485	1.27144	1.24652	1.25246	1.18998	1.23581	1.26029	1.25882	2.60E-03	2.87E-03	2.98E-03	1.14E-02
91.77	1.19098	1.19301	1.18680	1.18933	1.23806	1.23400	1.25630	1.26283	1.26181	1.26127	1.26533	1.27202	1.24673	1.25287	1.19003	1.23603	1.26055	1.25924	2.62E-03	2.87E-03	2.91E-03	1.15E-02
91.89	1.19104	1.19307	1.18686	1.18935	1.23834	1.23430	1.25666	1.26313	1.26210	1.26147	1.26566	1.27242	1.24702	1.25344	1.19008	1.23632	1.26084	1.25964	2.63E-03	2.86E-03	2.87E-03	1.15E-02
91.95	1.19108	1.19312	1.18690	1.18936	1.23848	1.23445	1.25721	1.26353	1.26231	1.26162	1.26609	1.27294	1.24723	1.25389	1.19012	1.23646	1.26116	1.26004	2.64E-03	2.85E-03	2.75E-03	1.16E-02
92.07	1.19117	1.19322	1.18696	1.18935	1.23877	1.23476	1.25759	1.26383	1.26250	1.26178	1.26628	1.27318	1.24755	1.25451	1.19017	1.23676	1.26142	1.26038	2.66E-03	2.83E-03	2.69E-03	1.15E-02
92.19	1.19125	1.19331	1.18702	1.18934	1.23907	1.23508	1.25814	1.26423	1.26269	1.26199	1.26665	1.27367	1.24779	1.25495	1.19023	1.23708	1.26176	1.26077	2.69E-03	2.82E-03	2.59E-03	1.16E-02
92.28	1.19134	1.19340	1.18705	1.18933	1.23930	1.23532	1.25854	1.26454	1.26281	1.26212	1.26687	1.27394	1.24808	1.25540	1.19028	1.23731	1.26200	1.26107	2.72E-03	2.82E-03	2.52E-03	1.15E-02
92.37	1.19140	1.19348	1.18712	1.18931	1.23953	1.23555	1.25895	1.26482	1.26303	1.26241	1.26712	1.27430	1.24837	1.25588	1.19033	1.23754	1.26230	1.26142	2.73E-03	2.81E-03	2.46E-03	1.15E-02
92.50	1.19146	1.19355	1.18718	1.18930	1.23984	1.23587	1.25947	1.26520	1.26331	1.26281	1.26740	1.27476	1.24880	1.25642	1.19037	1.23785	1.26270	1.26184	2.74E-03	2.81E-03	2.39E-03	1.15E-02
92.59	1.19153	1.19361	1.18724	1.18927	1.24007	1.23611	1.25985	1.26549	1.26341	1.26297	1.26761	1.27509	1.24912	1.25686	1.19041	1.23809	1.26293	1.26217	2.76E-03	2.80E-03	2.33E-03	1.15E-02
92.68	1.19161	1.19371	1.18731	1.18925	1.24031	1.23635	1.26034	1.26582	1.26363	1.26332	1.26781	1.27541	1.24945	1.25729	1.19047	1.23833	1.26328	1.26249	2.79E-03	2.80E-03	2.25E-03	1.14E-02
92.77	1.19167	1.19378	1.18737	1.18923	1.24054	1.23658	1.26067	1.26606	1.26378	1.26356	1.26808	1.27582	1.24993	1.25785	1.19051	1.23856	1.26352	1.26292	2.80E-03	2.80E-03	2.21E-03	1.14E-02
92.89	1.19172	1.19382	1.18746	1.18921	1.24086	1.23690	1.26104	1.26630	1.26393	1.26382	1.26830	1.27612	1.25027	1.25827	1.19055	1.23888	1.26377	1.26324	2.79E-03	2.80E-03	2.15E-03	1.13E-02
92.98	1.19179	1.19392	1.18754	1.18920	1.24111	1.23715	1.26130	1.26644	1.26414	1.26414	1.26851	1.27641	1.25063	1.25869	1.19061	1.23913	1.26401	1.26356	2.81E-03	2.80E-03	2.10E-03	1.13E-02
93.10	1.19186	1.19398	1.18761	1.18920	1.24142	1.23748	1.26172	1.26673	1.26424	1.26428	1.26881	1.27679	1.25098	1.25911	1.19066	1.23945	1.26424	1.26392	2.82E-03	2.79E-03	2.04E-03	1.13E-02
93.19	1.19195	1.19408	1.18765	1.18920	1.24167	1.23773	1.26206	1.26692	1.26446	1.26456	1.26896	1.27697	1.25148	1.25968	1.19072	1.23970	1.26450	1.26427	2.86E-03	2.79E-03	1.98E-03	1.11E-02
93.32	1.19203	1.19416	1.18775	1.18919	1.24199	1.23806	1.26260	1.26720	1.26470	1.26479	1.26929	1.27737	1.25185	1.26009	1.19078	1.24002	1.26482	1.26465	2.87E-03	2.78E-03	1.88E-03	1.11E-02
93.41	1.19206	1.19421	1.18782	1.18919	1.24224	1.23831	1.26293	1.26736	1.26481	1.26491	1.26946	1.27761	1.25238	1.26063	1.19082	1.24027	1.26500	1.26502	2.87E-03	2.78E-03	1.82E-03	1.09E-02
93.50	1.19215	1.19430	1.18789	1.18919	1.24249	1.23855	1.26339	1.26757	1.26504	1.26516	1.26981	1.27814	1.25267	1.26090	1.19088	1.24052	1.26529	1.26538	2.89E-03	2.78E-03	1.72E-03	1.10E-02
93.59	1.19219	1.19435	1.18798	1.18919	1.24272	1.23880	1.26363	1.26768	1.26522	1.26534	1.27015	1.27869	1.25325	1.26144	1.19093	1.24076	1.26547	1.26588	2.89E-03	2.77E-03	1.67E-03	1.10E-02
93.65	1.19229	1.19445	1.18808	1.18919	1.24287	1.23895	1.26394	1.26784	1.26544	1.26560	1.27049	1.27926	1.25368	1.26184	1.19100	1.24091	1.26570	1.26632	2.91E-03	2.77E-03	1.60E-03	1.10E-02
93.83	1.19237	1.19454	1.18815	1.18919	1.24337	1.23947	1.26427	1.26799	1.26562	1.26579	1.27074	1.27970	1.25423	1.26234	1.19106	1.24142	1.26592	1.26675	2.93E-03	2.75E-03	1.54E-03	1.10E-02
93.89	1.19239	1.19457	1.18822	1.18919	1.24353	1.23965	1.26470	1.26821	1.26585	1.26605	1.27098	1.28014	1.25468	1.26275	1.19109	1.24159	1.26620	1.26714	2.92E-03	2.74E-03	1.46E-03	1.09E-02
94.01	1.19245	1.19463	1.18827	1.18919	1.24385	1.23998	1.26502	1.26836	1.26601	1.26625	1.27129	1.28070	1.25509	1.26313	1.19113	1.24192	1.26641	1.26755	2.94E-03	2.74E-03	1.41E-03	1.10E-02
94.14	1.19254	1.19472	1.18837	1.18919	1.24418	1.24033	1.26547	1.26860	1.26618	1.26643	1.27153	1.28115	1.25581	1.26378	1.19120	1.24226	1.26667	1.26807	2.96E-03	2.72E-03	1.35E-03	1.08E-02
94.23	1.19261	1.19480	1.18844	1.18919	1.24442	1.24059	1.26577	1.26874	1.26629	1.26658	1.27188	1.28176	1.25610	1.26404	1.19126	1.24251	1.26685	1.26845	2.98E-03	2.71E-03	1.31E-03	1.10E-02
94.35	1.19269	1.19487	1.18851	1.18919	1.24473	1.24093	1.26606	1.26890	1.26653	1.26685	1.27205	1.28206	1.25681	1.26468	1.19131	1.24283	1.26709	1.26890	3.00E-03	2.68E-03	1.25E-03	1.08E-02
94.44	1.19271	1.19488	1.18860	1.18918	1.24497	1.24119	1.26648	1.26911	1.26674	1.26712	1.27236	1.28267	1.25707	1.26491	1.19134	1.24308	1.26736	1.26925	2.98E-03	2.67E-03	1.20E-03	1.09E-02
94.50	1.19279	1.19497	1.18870	1.18919	1.24514	1.24134	1.26676	1.26928	1.26691	1.26730	1.27261	1.28311	1.25765	1.26542	1.19141	1.24324	1.26756	1.26970	2.99E-03	2.69E-03	1.16E-03	1.08E-02
94.65	1.19287	1.19507	1.18878	1.18917	1.24553	1.24177	1.26706	1.26941	1.26714	1.26754	1.27302	1.28387	1.25824	1.26593	1.19147	1.24365	1.26779	1.27026	3.02E-03	2.66E-03	1.10E-03	1.09E-02
94.71	1.19293	1.19512	1.18884	1.18916	1.24570	1.24195	1.26737	1.26962	1.26724	1.26769	1.27319	1.28416	1.25880	1.26643	1.19151	1.24382	1.26798	1.27064	3.04E-03	2.65E-03	1.11E-03	1.08E-02
94.81	1.19299	1.19519	1.18895	1.18915	1.24592	1.24222	1.26787	1.26985	1.26748	1.26797	1.27346	1.28464	1.25892	1.26658	1.19157	1.24407	1.26829	1.27090	3.04E-03	2.61E-03	1.06E-03	1.09E-02
94.93	1.19306	1.19526	1.18903	1.18915	1.24624	1.24257	1.26817	1.27000	1.26768	1.26817	1.27372	1.28508	1.25952	1.26708	1.19162	1.24440	1.26850	1.27135	3.06E-03	2.60E-03	1.02E-03	1.08E-02
95.02	1.19313	1.19535	1.18907	1.18914	1.24647	1.24278	1.26838	1.27007	1.26791	1.26845	1.27408	1.28567	1.26011	1.26759	1.19167	1.24463	1.26870	1.27186	3.10E-03	2.61E-03	9.44E-04	1.08E-02

## Sheet: Fig_6b
	Measured at:	44869.61298	44869.61298	44869.61298	44869.61298	44889.507	44889.507
	Device:	T6-231				T6-232	T6-233
	Capillary:	1	2	5	6	1	3
Time [s]	Temperature [°C]	EL4 WT 35	EL4 WT 35	EL4 WT 35 + Apa+ 3mM	EL4 WT 35 + Apa+ 3mM	EL4 35µM + Apa500µM	EL4 35µM + Apa500µM
67.26	35.22	4.53E-04	5.56E-04	4.19E-04	3.90E-04	1.34E-03	3.29E-04
67.46	35.37	4.53E-04	5.58E-04	4.25E-04	3.94E-04	1.28E-03	3.33E-04
67.65	35.49	4.54E-04	5.61E-04	4.30E-04	3.97E-04	1.22E-03	3.37E-04
67.85	35.61	4.55E-04	5.63E-04	4.35E-04	4.00E-04	1.17E-03	3.41E-04
68.05	35.73	4.56E-04	5.65E-04	4.41E-04	4.03E-04	1.12E-03	3.44E-04
68.24	35.84	4.57E-04	5.67E-04	4.45E-04	4.06E-04	1.08E-03	3.47E-04
68.44	35.97	4.57E-04	5.70E-04	4.51E-04	4.09E-04	1.03E-03	3.51E-04
68.63	36.09	4.58E-04	5.72E-04	4.56E-04	4.12E-04	9.95E-04	3.53E-04
68.83	36.18	4.59E-04	5.74E-04	4.60E-04	4.15E-04	9.45E-04	3.57E-04
69.03	36.24	4.59E-04	5.75E-04	4.63E-04	4.17E-04	8.94E-04	3.61E-04
69.22	36.35	4.60E-04	5.77E-04	4.68E-04	4.20E-04	8.56E-04	3.64E-04
69.42	36.47	4.61E-04	5.80E-04	4.74E-04	4.23E-04	8.18E-04	3.68E-04
69.61	36.56	4.62E-04	5.82E-04	4.78E-04	4.26E-04	7.54E-04	3.73E-04
69.81	36.65	4.62E-04	5.84E-04	4.82E-04	4.29E-04	7.15E-04	3.77E-04
70.01	36.74	4.63E-04	5.85E-04	4.86E-04	4.31E-04	6.78E-04	3.80E-04
70.20	36.83	4.64E-04	5.87E-04	4.91E-04	4.34E-04	6.53E-04	3.83E-04
70.40	36.95	4.64E-04	5.90E-04	4.96E-04	4.38E-04	6.02E-04	3.87E-04
70.60	37.04	4.65E-04	5.92E-04	5.01E-04	4.41E-04	5.39E-04	3.94E-04
70.79	37.13	4.66E-04	5.94E-04	5.05E-04	4.43E-04	5.01E-04	3.98E-04
70.99	37.25	4.67E-04	5.96E-04	5.11E-04	4.47E-04	4.39E-04	4.04E-04
71.19	37.31	4.67E-04	5.98E-04	5.14E-04	4.49E-04	4.25E-04	4.06E-04
71.38	37.46	4.68E-04	6.01E-04	5.22E-04	4.54E-04	3.76E-04	4.11E-04
71.58	37.55	4.69E-04	6.03E-04	5.26E-04	4.57E-04	3.41E-04	4.15E-04
71.77	37.64	4.70E-04	6.05E-04	5.31E-04	4.60E-04	2.93E-04	4.21E-04
71.97	37.76	4.71E-04	6.08E-04	5.37E-04	4.64E-04	2.44E-04	4.27E-04
72.17	37.82	4.71E-04	6.09E-04	5.40E-04	4.66E-04	2.21E-04	4.30E-04
72.36	37.91	4.72E-04	6.11E-04	5.45E-04	4.69E-04	1.85E-04	4.35E-04
72.56	38.03	4.73E-04	6.14E-04	5.52E-04	4.73E-04	1.25E-04	4.43E-04
72.75	38.12	4.74E-04	6.16E-04	5.57E-04	4.77E-04	1.01E-04	4.46E-04
72.95	38.21	4.75E-04	6.18E-04	5.62E-04	4.80E-04	5.19E-05	4.53E-04
73.15	38.33	4.53E-04	6.22E-04	5.70E-04	4.86E-04	2.42E-05	4.63E-04
73.34	38.35	4.53E-04	6.22E-04	5.72E-04	4.87E-04	-5.59E-06	4.73E-04
73.54	38.50	4.54E-04	6.28E-04	5.84E-04	4.96E-04	-4.21E-05	4.87E-04
73.73	38.59	4.55E-04	6.31E-04	5.91E-04	5.02E-04	-7.12E-05	5.05E-04
73.93	38.68	4.56E-04	6.35E-04	5.99E-04	5.08E-04	-9.61E-05	5.18E-04
74.13	38.80	4.57E-04	6.40E-04	6.09E-04	5.17E-04	-1.13E-04	5.34E-04
74.32	38.89	4.57E-04	6.44E-04	6.17E-04	5.24E-04	-1.29E-04	5.50E-04
74.52	39.01	4.58E-04	6.49E-04	6.27E-04	5.33E-04	-1.48E-04	5.66E-04
74.72	39.07	4.59E-04	6.53E-04	6.32E-04	5.38E-04	-1.60E-04	5.97E-04
74.91	39.16	4.59E-04	6.57E-04	6.40E-04	5.46E-04	-1.73E-04	6.14E-04
75.11	39.28	4.60E-04	6.64E-04	6.50E-04	5.57E-04	-1.78E-04	6.33E-04
75.30	39.40	4.61E-04	6.72E-04	6.60E-04	5.68E-04	-1.80E-04	6.53E-04
75.50	39.43	4.62E-04	6.73E-04	6.62E-04	5.71E-04	-1.72E-04	6.74E-04
75.70	39.52	4.62E-04	6.79E-04	6.69E-04	5.79E-04	-1.75E-04	6.94E-04
75.90	39.67	4.63E-04	6.89E-04	6.80E-04	5.94E-04	-1.65E-04	7.21E-04
76.09	39.76	4.64E-04	6.95E-04	6.87E-04	6.03E-04	-1.54E-04	7.40E-04
76.29	39.85	4.64E-04	7.02E-04	6.93E-04	6.12E-04	-1.44E-04	7.54E-04
76.48	39.94	4.65E-04	7.08E-04	6.99E-04	6.21E-04	-1.22E-04	7.87E-04
76.68	40.06	4.66E-04	7.18E-04	7.06E-04	6.34E-04	-1.00E-04	8.06E-04
76.88	40.15	4.67E-04	7.25E-04	7.12E-04	6.43E-04	-7.14E-05	8.32E-04
77.07	40.27	4.67E-04	7.35E-04	7.19E-04	6.55E-04	-3.81E-05	8.49E-04
77.27	40.33	4.68E-04	7.40E-04	7.21E-04	6.60E-04	2.97E-06	8.72E-04
77.47	40.44	4.69E-04	7.50E-04	7.28E-04	6.72E-04	2.94E-05	8.81E-04
77.66	40.53	4.70E-04	7.59E-04	7.32E-04	6.81E-04	8.60E-05	9.09E-04
77.86	40.59	4.71E-04	7.64E-04	7.35E-04	6.87E-04	1.12E-04	9.19E-04
78.05	40.71	4.71E-04	7.76E-04	7.40E-04	6.98E-04	1.64E-04	9.38E-04
78.25	40.83	4.72E-04	7.89E-04	7.42E-04	7.07E-04	1.90E-04	9.46E-04
78.45	40.92	4.73E-04	7.98E-04	7.44E-04	7.14E-04	2.30E-04	9.58E-04
78.64	41.01	4.74E-04	8.07E-04	7.47E-04	7.22E-04	2.84E-04	9.73E-04
78.84	41.13	4.75E-04	8.20E-04	7.48E-04	7.31E-04	3.22E-04	9.80E-04
79.04	41.22	4.76E-04	8.30E-04	7.49E-04	7.38E-04	3.61E-04	9.89E-04
79.23	41.31	4.76E-04	8.39E-04	7.51E-04	7.46E-04	4.17E-04	1.01E-03
79.43	41.40	4.78E-04	8.50E-04	7.50E-04	7.51E-04	4.51E-04	1.01E-03
79.62	41.46	4.80E-04	8.56E-04	7.51E-04	7.57E-04	4.87E-04	1.01E-03
79.82	41.61	4.81E-04	8.73E-04	7.50E-04	7.67E-04	5.31E-04	1.02E-03
80.02	41.70	4.83E-04	8.83E-04	7.49E-04	7.74E-04	5.67E-04	1.03E-03
80.21	41.82	4.85E-04	8.96E-04	7.47E-04	7.83E-04	6.05E-04	1.03E-03
80.41	41.91	4.86E-04	9.07E-04	7.46E-04	7.90E-04	6.33E-04	1.03E-03
80.61	41.97	4.88E-04	9.13E-04	7.45E-04	7.94E-04	6.52E-04	1.03E-03
80.80	42.06	4.89E-04	9.24E-04	7.42E-04	8.01E-04	6.83E-04	1.02E-03
81.00	42.18	4.91E-04	9.36E-04	7.39E-04	8.10E-04	7.11E-04	1.02E-03
81.19	42.30	4.94E-04	9.49E-04	7.36E-04	8.20E-04	7.31E-04	1.01E-03
81.39	42.42	4.94E-04	9.62E-04	7.33E-04	8.29E-04	7.52E-04	1.01E-03
81.59	42.51	4.96E-04	9.70E-04	7.30E-04	8.36E-04	7.72E-04	1.00E-03
81.79	42.63	4.99E-04	9.82E-04	7.27E-04	8.46E-04	7.79E-04	9.96E-04
81.98	42.69	5.01E-04	9.87E-04	7.25E-04	8.51E-04	8.03E-04	9.87E-04
82.18	42.78	5.03E-04	9.94E-04	7.24E-04	8.59E-04	8.13E-04	9.78E-04
82.37	42.90	5.04E-04	1.00E-03	7.22E-04	8.69E-04	8.22E-04	9.72E-04
82.57	42.99	5.07E-04	1.01E-03	7.20E-04	8.76E-04	8.36E-04	9.61E-04
82.77	43.08	5.09E-04	1.02E-03	7.19E-04	8.83E-04	8.45E-04	9.52E-04
82.96	43.13	5.12E-04	1.02E-03	7.17E-04	8.87E-04	8.54E-04	9.43E-04
83.16	43.25	5.13E-04	1.03E-03	7.17E-04	8.96E-04	8.66E-04	9.31E-04
83.36	43.37	5.16E-04	1.03E-03	7.18E-04	9.05E-04	8.71E-04	9.23E-04
83.55	43.46	5.19E-04	1.03E-03	7.18E-04	9.11E-04	8.79E-04	9.10E-04
83.75	43.55	5.21E-04	1.03E-03	7.18E-04	9.16E-04	8.82E-04	9.04E-04
83.95	43.64	5.24E-04	1.03E-03	7.20E-04	9.22E-04	8.87E-04	8.95E-04
84.14	43.73	5.29E-04	1.04E-03	7.21E-04	9.27E-04	8.90E-04	8.87E-04
84.34	43.85	5.32E-04	1.03E-03	7.24E-04	9.33E-04	8.93E-04	8.81E-04
84.54	43.94	5.36E-04	1.03E-03	7.27E-04	9.38E-04	8.95E-04	8.74E-04
84.73	44.06	5.41E-04	1.03E-03	7.32E-04	9.43E-04	8.98E-04	8.67E-04
84.93	44.15	5.45E-04	1.02E-03	7.35E-04	9.46E-04	8.99E-04	8.59E-04
85.12	44.24	5.49E-04	1.02E-03	7.40E-04	9.49E-04	9.00E-04	8.54E-04
85.32	44.33	5.55E-04	1.01E-03	7.45E-04	9.52E-04	9.02E-04	8.52E-04
85.52	44.45	5.57E-04	1.00E-03	7.53E-04	9.53E-04	9.04E-04	8.48E-04
85.71	44.54	5.67E-04	9.94E-04	7.58E-04	9.54E-04	9.08E-04	8.47E-04
85.91	44.63	5.72E-04	9.87E-04	7.64E-04	9.57E-04	9.09E-04	8.44E-04
86.11	44.72	5.80E-04	9.77E-04	7.70E-04	9.58E-04	9.11E-04	8.43E-04
86.30	44.84	5.87E-04	9.63E-04	7.80E-04	9.59E-04	9.14E-04	8.42E-04
86.50	44.96	5.91E-04	9.49E-04	7.89E-04	9.60E-04	9.16E-04	8.42E-04
86.70	45.02	5.98E-04	9.38E-04	7.96E-04	9.57E-04	9.18E-04	8.42E-04
86.89	45.14	6.08E-04	9.22E-04	8.07E-04	9.57E-04	9.22E-04	8.43E-04
87.09	45.23	6.19E-04	9.10E-04	8.15E-04	9.56E-04	9.27E-04	8.46E-04
87.29	45.32	6.29E-04	8.97E-04	8.23E-04	9.56E-04	9.30E-04	8.48E-04
87.48	45.38	6.37E-04	8.89E-04	8.29E-04	9.56E-04	9.33E-04	8.49E-04
87.68	45.47	6.49E-04	8.73E-04	8.39E-04	9.53E-04	9.38E-04	8.54E-04
87.88	45.62	6.55E-04	8.50E-04	8.54E-04	9.51E-04	9.44E-04	8.60E-04
88.07	45.68	6.65E-04	8.39E-04	8.62E-04	9.49E-04	9.47E-04	8.63E-04
88.27	45.86	6.78E-04	8.08E-04	8.82E-04	9.43E-04	9.52E-04	8.71E-04
88.47	45.95	6.87E-04	7.92E-04	8.93E-04	9.40E-04	9.55E-04	8.75E-04
88.66	46.00	6.98E-04	7.83E-04	8.99E-04	9.38E-04	9.62E-04	8.84E-04
88.86	46.10	7.04E-04	7.66E-04	9.10E-04	9.35E-04	9.67E-04	8.91E-04
89.06	46.22	7.18E-04	7.45E-04	9.25E-04	9.31E-04	9.73E-04	9.02E-04
89.25	46.37	7.32E-04	7.18E-04	9.43E-04	9.26E-04	9.77E-04	9.06E-04
89.45	46.43	7.43E-04	7.09E-04	9.50E-04	9.25E-04	9.85E-04	9.17E-04
89.65	46.55	7.54E-04	6.89E-04	9.65E-04	9.22E-04	9.90E-04	9.25E-04
89.84	46.63	7.64E-04	6.74E-04	9.75E-04	9.19E-04	9.96E-04	9.34E-04
90.04	46.76	7.75E-04	6.56E-04	9.89E-04	9.18E-04	1.00E-03	9.45E-04
90.23	46.81	7.89E-04	6.47E-04	9.96E-04	9.17E-04	1.01E-03	9.51E-04
90.43	46.90	8.00E-04	6.34E-04	1.01E-03	9.18E-04	1.02E-03	9.62E-04
90.63	46.99	8.14E-04	6.22E-04	1.01E-03	9.19E-04	1.02E-03	9.70E-04
90.82	47.09	8.25E-04	6.08E-04	1.03E-03	9.18E-04	1.03E-03	9.80E-04
91.02	47.17	8.35E-04	5.97E-04	1.03E-03	9.19E-04	1.04E-03	9.85E-04
91.22	47.26	8.44E-04	5.86E-04	1.04E-03	9.22E-04	1.05E-03	9.92E-04
91.41	47.39	8.56E-04	5.73E-04	1.05E-03	9.28E-04	1.05E-03	9.98E-04
91.61	47.51	8.65E-04	5.61E-04	1.07E-03	9.33E-04	1.06E-03	1.01E-03
91.81	47.60	8.75E-04	5.53E-04	1.07E-03	9.38E-04	1.08E-03	1.01E-03
92.00	47.68	8.83E-04	5.45E-04	1.08E-03	9.43E-04	1.08E-03	1.02E-03
92.20	47.77	8.93E-04	5.40E-04	1.09E-03	9.51E-04	1.09E-03	1.02E-03
92.40	47.86	9.03E-04	5.33E-04	1.09E-03	9.57E-04	1.10E-03	1.03E-03
92.59	47.95	9.06E-04	5.27E-04	1.10E-03	9.64E-04	1.11E-03	1.03E-03
92.79	48.08	9.13E-04	5.25E-04	1.11E-03	9.78E-04	1.12E-03	1.03E-03
92.99	48.20	9.19E-04	5.22E-04	1.11E-03	9.91E-04	1.12E-03	1.03E-03
93.18	48.31	9.25E-04	5.18E-04	1.12E-03	1.00E-03	1.13E-03	1.04E-03
93.38	48.37	9.29E-04	5.20E-04	1.12E-03	1.01E-03	1.14E-03	1.04E-03
93.58	48.49	9.31E-04	5.19E-04	1.13E-03	1.03E-03	1.14E-03	1.04E-03
93.77	48.56	9.37E-04	5.22E-04	1.13E-03	1.03E-03	1.15E-03	1.04E-03
93.97	48.64	9.39E-04	5.21E-04	1.14E-03	1.04E-03	1.15E-03	1.04E-03
94.17	48.76	9.41E-04	5.26E-04	1.14E-03	1.06E-03	1.16E-03	1.04E-03
94.36	48.85	9.40E-04	5.26E-04	1.14E-03	1.07E-03	1.17E-03	1.04E-03
94.56	48.97	9.40E-04	5.32E-04	1.15E-03	1.08E-03	1.17E-03	1.04E-03
94.76	49.09	9.39E-04	5.38E-04	1.15E-03	1.09E-03	1.18E-03	1.04E-03
94.95	49.15	9.37E-04	5.44E-04	1.15E-03	1.10E-03	1.18E-03	1.04E-03
95.15	49.24	9.34E-04	5.49E-04	1.15E-03	1.11E-03	1.18E-03	1.04E-03
95.35	49.36	9.30E-04	5.56E-04	1.15E-03	1.12E-03	1.18E-03	1.03E-03
95.54	49.45	9.25E-04	5.64E-04	1.16E-03	1.12E-03	1.19E-03	1.03E-03
95.74	49.57	9.22E-04	5.74E-04	1.16E-03	1.13E-03	1.18E-03	1.03E-03
95.94	49.63	9.14E-04	5.79E-04	1.16E-03	1.14E-03	1.18E-03	1.03E-03
96.13	49.75	9.10E-04	5.91E-04	1.16E-03	1.14E-03	1.18E-03	1.03E-03
96.33	49.84	9.03E-04	6.00E-04	1.16E-03	1.14E-03	1.18E-03	1.02E-03
96.53	49.99	8.97E-04	6.15E-04	1.17E-03	1.15E-03	1.17E-03	1.02E-03
96.72	50.05	8.90E-04	6.22E-04	1.17E-03	1.15E-03	1.17E-03	1.02E-03
96.92	50.14	8.84E-04	6.32E-04	1.17E-03	1.15E-03	1.16E-03	1.02E-03
97.12	50.20	8.76E-04	6.38E-04	1.17E-03	1.15E-03	1.16E-03	1.02E-03
97.31	50.32	8.65E-04	6.52E-04	1.17E-03	1.14E-03	1.15E-03	1.02E-03
97.51	50.47	8.54E-04	6.69E-04	1.18E-03	1.14E-03	1.14E-03	1.02E-03
97.71	50.56	8.45E-04	6.79E-04	1.18E-03	1.13E-03	1.14E-03	1.01E-03
97.90	50.65	8.37E-04	6.89E-04	1.18E-03	1.13E-03	1.13E-03	1.01E-03
98.10	50.71	8.28E-04	6.96E-04	1.19E-03	1.12E-03	1.12E-03	1.01E-03
98.30	50.83	8.20E-04	7.10E-04	1.19E-03	1.11E-03	1.11E-03	1.01E-03
98.49	50.95	8.11E-04	7.23E-04	1.20E-03	1.10E-03	1.10E-03	1.02E-03
98.69	51.01	7.98E-04	7.29E-04	1.20E-03	1.10E-03	1.09E-03	1.02E-03
98.89	51.13	7.86E-04	7.42E-04	1.21E-03	1.09E-03	1.08E-03	1.02E-03
99.09	51.25	7.74E-04	7.56E-04	1.21E-03	1.08E-03	1.07E-03	1.03E-03
99.28	51.31	7.69E-04	7.63E-04	1.22E-03	1.07E-03	1.07E-03	1.03E-03
99.48	51.43	7.57E-04	7.72E-04	1.23E-03	1.06E-03	1.06E-03	1.04E-03
99.67	51.52	7.52E-04	7.82E-04	1.23E-03	1.05E-03	1.05E-03	1.04E-03
99.87	51.64	7.43E-04	7.92E-04	1.24E-03	1.04E-03	1.04E-03	1.05E-03
100.07	51.73	7.33E-04	8.00E-04	1.25E-03	1.03E-03	1.05E-03	1.05E-03
100.27	51.82	7.24E-04	8.06E-04	1.26E-03	1.03E-03	1.04E-03	1.06E-03
100.46	51.91	7.14E-04	8.12E-04	1.27E-03	1.02E-03	1.03E-03	1.06E-03
100.66	51.97	7.05E-04	8.16E-04	1.27E-03	1.02E-03	1.03E-03	1.07E-03
100.85	52.09	7.01E-04	8.25E-04	1.28E-03	1.01E-03	1.03E-03	1.07E-03
101.05	52.21	6.94E-04	8.29E-04	1.29E-03	1.01E-03	1.03E-03	1.08E-03
101.25	52.30	6.85E-04	8.33E-04	1.30E-03	1.01E-03	1.03E-03	1.08E-03
101.44	52.42	6.81E-04	8.39E-04	1.31E-03	1.00E-03	1.03E-03	1.08E-03
101.64	52.48	6.74E-04	8.41E-04	1.32E-03	1.00E-03	1.03E-03	1.09E-03
101.84	52.60	6.70E-04	8.45E-04	1.33E-03	1.01E-03	1.04E-03	1.09E-03
102.03	52.72	6.64E-04	8.47E-04	1.35E-03	1.01E-03	1.05E-03	1.10E-03
102.23	52.78	6.62E-04	8.48E-04	1.35E-03	1.01E-03	1.05E-03	1.10E-03
102.43	52.90	6.57E-04	8.50E-04	1.36E-03	1.02E-03	1.06E-03	1.10E-03
102.62	53.02	6.56E-04	8.52E-04	1.38E-03	1.03E-03	1.07E-03	1.10E-03
102.82	53.11	6.53E-04	8.50E-04	1.39E-03	1.04E-03	1.07E-03	1.10E-03
103.02	53.17	6.52E-04	8.50E-04	1.39E-03	1.05E-03	1.08E-03	1.10E-03
103.21	53.26	6.51E-04	8.49E-04	1.40E-03	1.07E-03	1.09E-03	1.10E-03
103.41	53.38	6.49E-04	8.48E-04	1.42E-03	1.09E-03	1.10E-03	1.11E-03
103.61	53.50	6.50E-04	8.46E-04	1.43E-03	1.10E-03	1.11E-03	1.11E-03
103.80	53.65	6.50E-04	8.43E-04	1.44E-03	1.13E-03	1.12E-03	1.11E-03
104.00	53.71	6.50E-04	8.42E-04	1.45E-03	1.14E-03	1.13E-03	1.11E-03
104.20	53.83	6.52E-04	8.38E-04	1.46E-03	1.17E-03	1.14E-03	1.11E-03
104.40	53.89	6.54E-04	8.36E-04	1.47E-03	1.19E-03	1.15E-03	1.11E-03
104.59	54.01	6.56E-04	8.33E-04	1.48E-03	1.22E-03	1.15E-03	1.11E-03
104.79	54.07	6.59E-04	8.31E-04	1.48E-03	1.24E-03	1.16E-03	1.12E-03
104.99	54.19	6.62E-04	8.26E-04	1.50E-03	1.27E-03	1.18E-03	1.12E-03
105.18	54.25	6.64E-04	8.24E-04	1.50E-03	1.29E-03	1.19E-03	1.12E-03
105.38	54.37	6.70E-04	8.19E-04	1.51E-03	1.33E-03	1.19E-03	1.12E-03
105.58	54.49	6.73E-04	8.15E-04	1.52E-03	1.36E-03	1.20E-03	1.12E-03
105.77	54.58	6.78E-04	8.11E-04	1.53E-03	1.39E-03	1.21E-03	1.13E-03
105.97	54.67	6.82E-04	8.07E-04	1.54E-03	1.42E-03	1.22E-03	1.13E-03
106.17	54.73	6.87E-04	8.04E-04	1.54E-03	1.44E-03	1.24E-03	1.14E-03
106.36	54.85	6.93E-04	7.98E-04	1.55E-03	1.49E-03	1.24E-03	1.14E-03
106.56	55.00	6.95E-04	7.91E-04	1.56E-03	1.54E-03	1.25E-03	1.14E-03
106.76	55.09	7.02E-04	7.87E-04	1.57E-03	1.57E-03	1.26E-03	1.15E-03
106.96	55.15	7.09E-04	7.84E-04	1.58E-03	1.59E-03	1.27E-03	1.15E-03
107.15	55.27	7.14E-04	7.79E-04	1.58E-03	1.63E-03	1.28E-03	1.16E-03
107.35	55.39	7.21E-04	7.73E-04	1.59E-03	1.67E-03	1.29E-03	1.17E-03
107.55	55.45	7.25E-04	7.71E-04	1.60E-03	1.68E-03	1.30E-03	1.17E-03
107.74	55.57	7.32E-04	7.65E-04	1.61E-03	1.72E-03	1.31E-03	1.18E-03
107.94	55.66	7.39E-04	7.61E-04	1.62E-03	1.75E-03	1.32E-03	1.19E-03
108.14	55.75	7.42E-04	7.58E-04	1.63E-03	1.77E-03	1.33E-03	1.19E-03
108.33	55.84	7.49E-04	7.54E-04	1.64E-03	1.79E-03	1.34E-03	1.20E-03
108.53	55.93	7.56E-04	7.50E-04	1.64E-03	1.81E-03	1.35E-03	1.20E-03
108.73	55.99	7.61E-04	7.48E-04	1.65E-03	1.83E-03	1.37E-03	1.21E-03
108.92	56.14	7.64E-04	7.43E-04	1.67E-03	1.86E-03	1.37E-03	1.22E-03
109.12	56.26	7.68E-04	7.39E-04	1.68E-03	1.88E-03	1.39E-03	1.23E-03
109.32	56.38	7.73E-04	7.35E-04	1.69E-03	1.90E-03	1.41E-03	1.24E-03
109.51	56.44	7.79E-04	7.34E-04	1.70E-03	1.91E-03	1.43E-03	1.25E-03
109.71	56.53	7.85E-04	7.31E-04	1.71E-03	1.92E-03	1.44E-03	1.25E-03
109.91	56.65	7.88E-04	7.28E-04	1.73E-03	1.94E-03	1.46E-03	1.26E-03
110.10	56.71	7.91E-04	7.27E-04	1.73E-03	1.95E-03	1.48E-03	1.27E-03
110.30	56.86	7.92E-04	7.25E-04	1.76E-03	1.96E-03	1.49E-03	1.27E-03
110.50	56.95	7.96E-04	7.24E-04	1.77E-03	1.97E-03	1.51E-03	1.28E-03
110.70	56.98	7.96E-04	7.23E-04	1.77E-03	1.98E-03	1.53E-03	1.28E-03
110.89	57.13	7.99E-04	7.22E-04	1.79E-03	1.98E-03	1.54E-03	1.28E-03
111.09	57.25	8.01E-04	7.21E-04	1.81E-03	1.99E-03	1.56E-03	1.29E-03
111.29	57.34	8.01E-04	7.22E-04	1.83E-03	2.00E-03	1.57E-03	1.29E-03
111.48	57.43	8.03E-04	7.21E-04	1.84E-03	2.00E-03	1.60E-03	1.29E-03
111.68	57.49	8.02E-04	7.20E-04	1.85E-03	2.01E-03	1.62E-03	1.29E-03
111.88	57.64	8.02E-04	7.22E-04	1.87E-03	2.02E-03	1.62E-03	1.30E-03
112.07	57.73	8.03E-04	7.23E-04	1.89E-03	2.02E-03	1.64E-03	1.30E-03
112.27	57.82	8.02E-04	7.24E-04	1.90E-03	2.03E-03	1.65E-03	1.30E-03
112.47	57.91	8.00E-04	7.25E-04	1.92E-03	2.04E-03	1.66E-03	1.30E-03
112.66	58.00	7.99E-04	7.26E-04	1.93E-03	2.04E-03	1.68E-03	1.30E-03
112.86	58.06	7.98E-04	7.27E-04	1.94E-03	2.05E-03	1.69E-03	1.30E-03
113.06	58.21	7.96E-04	7.31E-04	1.97E-03	2.06E-03	1.69E-03	1.30E-03
113.25	58.30	7.94E-04	7.33E-04	1.98E-03	2.07E-03	1.70E-03	1.30E-03
113.45	58.40	7.93E-04	7.35E-04	2.00E-03	2.08E-03	1.71E-03	1.30E-03
113.65	58.51	7.90E-04	7.40E-04	2.02E-03	2.09E-03	1.71E-03	1.30E-03
113.84	58.63	7.89E-04	7.44E-04	2.03E-03	2.11E-03	1.71E-03	1.30E-03
114.04	58.69	7.87E-04	7.46E-04	2.04E-03	2.11E-03	1.72E-03	1.30E-03
114.24	58.81	7.85E-04	7.52E-04	2.06E-03	2.13E-03	1.71E-03	1.30E-03
114.44	58.93	7.83E-04	7.57E-04	2.08E-03	2.15E-03	1.71E-03	1.31E-03
114.63	59.02	7.82E-04	7.62E-04	2.10E-03	2.17E-03	1.71E-03	1.31E-03
114.83	59.09	7.80E-04	7.66E-04	2.10E-03	2.18E-03	1.70E-03	1.31E-03
115.03	59.20	7.79E-04	7.72E-04	2.12E-03	2.20E-03	1.70E-03	1.31E-03
115.22	59.32	7.77E-04	7.79E-04	2.14E-03	2.23E-03	1.69E-03	1.32E-03
115.42	59.39	7.77E-04	7.82E-04	2.15E-03	2.24E-03	1.68E-03	1.32E-03
115.62	59.48	7.76E-04	7.88E-04	2.16E-03	2.26E-03	1.67E-03	1.33E-03
115.81	59.60	7.75E-04	7.96E-04	2.18E-03	2.29E-03	1.65E-03	1.33E-03
116.01	59.69	7.75E-04	8.03E-04	2.19E-03	2.32E-03	1.65E-03	1.34E-03
116.21	59.81	7.77E-04	8.11E-04	2.21E-03	2.35E-03	1.64E-03	1.34E-03
116.41	59.92	7.77E-04	8.20E-04	2.23E-03	2.39E-03	1.62E-03	1.35E-03
116.60	59.98	7.77E-04	8.24E-04	2.24E-03	2.41E-03	1.61E-03	1.36E-03
116.80	60.07	7.80E-04	8.31E-04	2.25E-03	2.44E-03	1.60E-03	1.36E-03
117.00	60.17	7.82E-04	8.38E-04	2.26E-03	2.47E-03	1.58E-03	1.37E-03
117.19	60.26	7.85E-04	8.45E-04	2.27E-03	2.49E-03	1.57E-03	1.38E-03
117.39	60.41	7.88E-04	8.57E-04	2.29E-03	2.54E-03	1.56E-03	1.38E-03
117.59	60.49	7.88E-04	8.64E-04	2.30E-03	2.57E-03	1.55E-03	1.39E-03
117.78	60.58	7.94E-04	8.71E-04	2.31E-03	2.60E-03	1.54E-03	1.40E-03
117.98	60.67	7.98E-04	8.79E-04	2.32E-03	2.63E-03	1.53E-03	1.40E-03
118.18	60.77	8.02E-04	8.86E-04	2.33E-03	2.67E-03	1.53E-03	1.41E-03
118.37	60.86	8.06E-04	8.94E-04	2.34E-03	2.69E-03	1.52E-03	1.42E-03
118.57	60.95	8.11E-04	9.00E-04	2.35E-03	2.72E-03	1.52E-03	1.42E-03
118.77	61.10	8.14E-04	9.13E-04	2.37E-03	2.77E-03	1.52E-03	1.43E-03
118.97	61.16	8.23E-04	9.17E-04	2.38E-03	2.79E-03	1.52E-03	1.44E-03
119.16	61.25	8.29E-04	9.24E-04	2.39E-03	2.81E-03	1.52E-03	1.44E-03
119.36	61.37	8.35E-04	9.34E-04	2.40E-03	2.84E-03	1.53E-03	1.45E-03
119.56	61.46	8.44E-04	9.40E-04	2.41E-03	2.87E-03	1.53E-03	1.46E-03
119.75	61.58	8.53E-04	9.49E-04	2.43E-03	2.89E-03	1.54E-03	1.47E-03
119.95	61.67	8.57E-04	9.56E-04	2.44E-03	2.92E-03	1.56E-03	1.48E-03
120.15	61.76	8.67E-04	9.62E-04	2.45E-03	2.93E-03	1.57E-03	1.49E-03
120.34	61.82	8.77E-04	9.67E-04	2.45E-03	2.95E-03	1.58E-03	1.50E-03
120.54	61.94	8.84E-04	9.75E-04	2.47E-03	2.97E-03	1.60E-03	1.52E-03
120.74	62.06	8.90E-04	9.83E-04	2.48E-03	2.99E-03	1.62E-03	1.53E-03
120.93	62.18	9.00E-04	9.91E-04	2.50E-03	3.00E-03	1.63E-03	1.54E-03
121.13	62.27	9.10E-04	9.96E-04	2.51E-03	3.01E-03	1.65E-03	1.55E-03
121.33	62.36	9.16E-04	1.00E-03	2.52E-03	3.02E-03	1.67E-03	1.57E-03
121.53	62.45	9.24E-04	1.01E-03	2.54E-03	3.02E-03	1.70E-03	1.58E-03
121.72	62.51	9.34E-04	1.01E-03	2.55E-03	3.03E-03	1.72E-03	1.59E-03
121.92	62.63	9.42E-04	1.02E-03	2.56E-03	3.04E-03	1.74E-03	1.60E-03
122.12	62.75	9.52E-04	1.02E-03	2.58E-03	3.04E-03	1.75E-03	1.61E-03
122.32	62.87	9.61E-04	1.03E-03	2.60E-03	3.05E-03	1.78E-03	1.63E-03
122.51	62.97	9.66E-04	1.03E-03	2.62E-03	3.05E-03	1.81E-03	1.65E-03
122.71	63.06	9.73E-04	1.03E-03	2.64E-03	3.05E-03	1.83E-03	1.66E-03
122.91	63.15	9.80E-04	1.04E-03	2.65E-03	3.06E-03	1.85E-03	1.67E-03
123.10	63.21	9.87E-04	1.04E-03	2.67E-03	3.06E-03	1.88E-03	1.69E-03
123.30	63.35	9.97E-04	1.04E-03	2.69E-03	3.06E-03	1.89E-03	1.70E-03
123.50	63.42	1.00E-03	1.04E-03	2.71E-03	3.06E-03	1.91E-03	1.71E-03
123.69	63.51	1.01E-03	1.05E-03	2.73E-03	3.06E-03	1.92E-03	1.72E-03
123.89	63.60	1.01E-03	1.05E-03	2.75E-03	3.06E-03	1.94E-03	1.73E-03
124.09	63.78	1.02E-03	1.05E-03	2.79E-03	3.07E-03	1.95E-03	1.75E-03
124.29	63.87	1.02E-03	1.05E-03	2.81E-03	3.07E-03	1.97E-03	1.76E-03
124.48	63.96	1.02E-03	1.05E-03	2.83E-03	3.08E-03	1.98E-03	1.78E-03
124.68	64.05	1.03E-03	1.06E-03	2.85E-03	3.08E-03	1.99E-03	1.79E-03
124.88	64.11	1.03E-03	1.06E-03	2.86E-03	3.09E-03	2.00E-03	1.80E-03
125.07	64.20	1.03E-03	1.06E-03	2.89E-03	3.10E-03	2.01E-03	1.82E-03
125.27	64.32	1.04E-03	1.06E-03	2.91E-03	3.11E-03	2.01E-03	1.84E-03
125.47	64.47	1.04E-03	1.06E-03	2.95E-03	3.12E-03	2.02E-03	1.85E-03
125.66	64.56	1.04E-03	1.06E-03	2.97E-03	3.14E-03	2.02E-03	1.87E-03
125.86	64.65	1.04E-03	1.06E-03	2.99E-03	3.15E-03	2.02E-03	1.88E-03
126.06	64.71	1.04E-03	1.06E-03	3.01E-03	3.16E-03	2.02E-03	1.90E-03
126.25	64.83	1.04E-03	1.06E-03	3.04E-03	3.18E-03	2.02E-03	1.91E-03
126.45	64.92	1.04E-03	1.06E-03	3.06E-03	3.20E-03	2.02E-03	1.93E-03
126.65	65.01	1.04E-03	1.06E-03	3.08E-03	3.22E-03	2.01E-03	1.95E-03
126.84	65.07	1.04E-03	1.06E-03	3.10E-03	3.23E-03	2.01E-03	1.97E-03
127.04	65.19	1.03E-03	1.06E-03	3.13E-03	3.26E-03	2.00E-03	1.98E-03
127.24	65.31	1.03E-03	1.06E-03	3.16E-03	3.29E-03	1.99E-03	2.00E-03
127.44	65.43	1.03E-03	1.06E-03	3.19E-03	3.32E-03	1.99E-03	2.01E-03
127.63	65.52	1.03E-03	1.07E-03	3.21E-03	3.34E-03	1.98E-03	2.02E-03
127.83	65.58	1.02E-03	1.07E-03	3.23E-03	3.36E-03	1.98E-03	2.04E-03
128.03	65.71	1.02E-03	1.07E-03	3.26E-03	3.40E-03	1.97E-03	2.05E-03
128.23	65.79	1.01E-03	1.07E-03	3.28E-03	3.43E-03	1.97E-03	2.06E-03
128.42	65.92	1.01E-03	1.07E-03	3.31E-03	3.46E-03	1.96E-03	2.08E-03
128.62	65.98	1.00E-03	1.07E-03	3.32E-03	3.48E-03	1.96E-03	2.09E-03
128.82	66.10	1.00E-03	1.07E-03	3.35E-03	3.52E-03	1.96E-03	2.09E-03
129.02	66.19	9.98E-04	1.07E-03	3.37E-03	3.55E-03	1.95E-03	2.10E-03
129.21	66.28	9.91E-04	1.08E-03	3.39E-03	3.57E-03	1.95E-03	2.11E-03
129.41	66.37	9.88E-04	1.08E-03	3.41E-03	3.60E-03	1.95E-03	2.12E-03
129.61	66.49	9.84E-04	1.08E-03	3.43E-03	3.63E-03	1.95E-03	2.12E-03
129.80	66.61	9.80E-04	1.08E-03	3.45E-03	3.66E-03	1.96E-03	2.13E-03
130.00	66.70	9.73E-04	1.08E-03	3.47E-03	3.69E-03	1.96E-03	2.13E-03
130.20	66.82	9.69E-04	1.09E-03	3.49E-03	3.72E-03	1.97E-03	2.13E-03
130.39	66.88	9.66E-04	1.09E-03	3.50E-03	3.74E-03	1.97E-03	2.14E-03
130.59	67.00	9.63E-04	1.09E-03	3.51E-03	3.76E-03	1.97E-03	2.14E-03
130.79	67.06	9.61E-04	1.09E-03	3.52E-03	3.77E-03	1.98E-03	2.14E-03
130.98	67.15	9.59E-04	1.09E-03	3.53E-03	3.78E-03	1.99E-03	2.14E-03
131.18	67.27	9.56E-04	1.10E-03	3.55E-03	3.80E-03	2.00E-03	2.13E-03
131.38	67.36	9.53E-04	1.10E-03	3.56E-03	3.82E-03	2.01E-03	2.13E-03
131.58	67.48	9.53E-04	1.10E-03	3.57E-03	3.83E-03	2.02E-03	2.12E-03
131.77	67.60	9.52E-04	1.11E-03	3.57E-03	3.84E-03	2.03E-03	2.11E-03
131.97	67.66	9.53E-04	1.11E-03	3.58E-03	3.84E-03	2.04E-03	2.11E-03
132.17	67.75	9.54E-04	1.11E-03	3.58E-03	3.84E-03	2.05E-03	2.10E-03
132.36	67.87	9.56E-04	1.12E-03	3.58E-03	3.84E-03	2.07E-03	2.09E-03
132.56	67.99	9.57E-04	1.12E-03	3.58E-03	3.83E-03	2.08E-03	2.08E-03
132.76	68.08	9.57E-04	1.13E-03	3.59E-03	3.83E-03	2.10E-03	2.07E-03
132.96	68.18	9.60E-04	1.13E-03	3.58E-03	3.82E-03	2.11E-03	2.06E-03
133.15	68.26	9.65E-04	1.14E-03	3.58E-03	3.81E-03	2.13E-03	2.04E-03
133.35	68.36	9.70E-04	1.14E-03	3.58E-03	3.80E-03	2.14E-03	2.04E-03
133.55	68.45	9.74E-04	1.14E-03	3.58E-03	3.79E-03	2.16E-03	2.03E-03
133.75	68.51	9.79E-04	1.15E-03	3.58E-03	3.78E-03	2.18E-03	2.01E-03
133.94	68.63	9.86E-04	1.15E-03	3.57E-03	3.76E-03	2.21E-03	1.99E-03
134.14	68.75	9.92E-04	1.16E-03	3.56E-03	3.73E-03	2.22E-03	1.97E-03
134.34	68.87	1.00E-03	1.16E-03	3.54E-03	3.70E-03	2.23E-03	1.97E-03
134.53	68.99	1.01E-03	1.17E-03	3.53E-03	3.67E-03	2.26E-03	1.95E-03
134.73	69.08	1.02E-03	1.17E-03	3.52E-03	3.65E-03	2.28E-03	1.94E-03
134.93	69.17	1.03E-03	1.18E-03	3.51E-03	3.61E-03	2.29E-03	1.92E-03
135.12	69.23	1.03E-03	1.18E-03	3.50E-03	3.60E-03	2.32E-03	1.91E-03
135.32	69.32	1.04E-03	1.19E-03	3.48E-03	3.57E-03	2.33E-03	1.90E-03
135.52	69.47	1.06E-03	1.19E-03	3.45E-03	3.52E-03	2.34E-03	1.89E-03
135.72	69.56	1.07E-03	1.20E-03	3.44E-03	3.48E-03	2.37E-03	1.87E-03
135.91	69.68	1.08E-03	1.20E-03	3.41E-03	3.44E-03	2.39E-03	1.85E-03
136.11	69.75	1.09E-03	1.21E-03	3.39E-03	3.42E-03	2.40E-03	1.85E-03
136.31	69.83	1.10E-03	1.21E-03	3.38E-03	3.38E-03	2.42E-03	1.84E-03
136.51	69.92	1.12E-03	1.22E-03	3.35E-03	3.35E-03	2.44E-03	1.83E-03
136.70	70.04	1.12E-03	1.22E-03	3.32E-03	3.30E-03	2.45E-03	1.82E-03
136.90	70.14	1.13E-03	1.23E-03	3.29E-03	3.27E-03	2.47E-03	1.81E-03
137.10	70.22	1.15E-03	1.23E-03	3.27E-03	3.23E-03	2.48E-03	1.80E-03
137.29	70.32	1.16E-03	1.24E-03	3.24E-03	3.20E-03	2.50E-03	1.79E-03
137.49	70.38	1.18E-03	1.24E-03	3.22E-03	3.17E-03	2.51E-03	1.78E-03
137.69	70.56	1.19E-03	1.25E-03	3.16E-03	3.11E-03	2.52E-03	1.77E-03
137.88	70.62	1.20E-03	1.25E-03	3.15E-03	3.08E-03	2.54E-03	1.77E-03
138.08	70.74	1.21E-03	1.26E-03	3.11E-03	3.04E-03	2.55E-03	1.76E-03
138.28	70.83	1.23E-03	1.26E-03	3.07E-03	3.01E-03	2.56E-03	1.76E-03
138.48	70.95	1.24E-03	1.27E-03	3.04E-03	2.96E-03	2.57E-03	1.76E-03
138.67	71.07	1.25E-03	1.28E-03	2.99E-03	2.92E-03	2.58E-03	1.75E-03
138.87	71.13	1.26E-03	1.28E-03	2.97E-03	2.90E-03	2.59E-03	1.75E-03
139.07	71.25	1.27E-03	1.29E-03	2.93E-03	2.86E-03	2.59E-03	1.76E-03
139.27	71.31	1.28E-03	1.29E-03	2.91E-03	2.84E-03	2.60E-03	1.76E-03
139.46	71.40	1.29E-03	1.29E-03	2.88E-03	2.81E-03	2.60E-03	1.76E-03
139.66	71.55	1.30E-03	1.30E-03	2.83E-03	2.77E-03	2.60E-03	1.77E-03
139.86	71.61	1.31E-03	1.30E-03	2.81E-03	2.75E-03	2.60E-03	1.78E-03
140.06	71.70	1.32E-03	1.31E-03	2.78E-03	2.72E-03	2.60E-03	1.78E-03
140.25	71.82	1.33E-03	1.31E-03	2.75E-03	2.68E-03	2.60E-03	1.79E-03
140.45	71.94	1.34E-03	1.32E-03	2.71E-03	2.64E-03	2.59E-03	1.80E-03
140.65	72.04	1.34E-03	1.32E-03	2.68E-03	2.62E-03	2.58E-03	1.82E-03
140.85	72.10	1.35E-03	1.32E-03	2.66E-03	2.60E-03	2.57E-03	1.83E-03
141.04	72.25	1.35E-03	1.33E-03	2.62E-03	2.55E-03	2.56E-03	1.84E-03
141.24	72.31	1.36E-03	1.33E-03	2.61E-03	2.53E-03	2.55E-03	1.85E-03
141.44	72.40	1.36E-03	1.34E-03	2.58E-03	2.50E-03	2.53E-03	1.87E-03
141.63	72.52	1.37E-03	1.34E-03	2.55E-03	2.47E-03	2.52E-03	1.88E-03
141.83	72.58	1.37E-03	1.35E-03	2.54E-03	2.45E-03	2.50E-03	1.90E-03
142.03	72.67	1.37E-03	1.35E-03	2.52E-03	2.42E-03	2.48E-03	1.92E-03
142.22	72.82	1.37E-03	1.36E-03	2.49E-03	2.37E-03	2.46E-03	1.93E-03
142.42	72.91	1.37E-03	1.36E-03	2.48E-03	2.34E-03	2.45E-03	1.95E-03
142.62	73.00	1.37E-03	1.36E-03	2.46E-03	2.31E-03	2.43E-03	1.97E-03
142.82	73.09	1.37E-03	1.37E-03	2.45E-03	2.29E-03	2.42E-03	1.98E-03
143.01	73.18	1.36E-03	1.37E-03	2.43E-03	2.26E-03	2.40E-03	2.00E-03
143.21	73.27	1.36E-03	1.38E-03	2.42E-03	2.23E-03	2.39E-03	2.01E-03
143.41	73.39	1.36E-03	1.38E-03	2.41E-03	2.19E-03	2.38E-03	2.03E-03
143.61	73.51	1.35E-03	1.39E-03	2.40E-03	2.15E-03	2.37E-03	2.05E-03
143.80	73.61	1.35E-03	1.39E-03	2.39E-03	2.12E-03	2.35E-03	2.07E-03
144.00	73.70	1.34E-03	1.39E-03	2.39E-03	2.10E-03	2.34E-03	2.08E-03
144.20	73.79	1.34E-03	1.40E-03	2.38E-03	2.07E-03	2.34E-03	2.09E-03
144.39	73.88	1.33E-03	1.40E-03	2.38E-03	2.04E-03	2.34E-03	2.11E-03
144.59	73.97	1.33E-03	1.41E-03	2.37E-03	2.01E-03	2.33E-03	2.12E-03
144.79	74.09	1.32E-03	1.41E-03	2.37E-03	1.98E-03	2.34E-03	2.14E-03
144.99	74.21	1.31E-03	1.42E-03	2.36E-03	1.94E-03	2.34E-03	2.14E-03
145.19	74.27	1.31E-03	1.42E-03	2.36E-03	1.93E-03	2.34E-03	2.16E-03
145.38	74.36	1.30E-03	1.42E-03	2.36E-03	1.90E-03	2.35E-03	2.17E-03
145.58	74.51	1.29E-03	1.43E-03	2.36E-03	1.86E-03	2.35E-03	2.18E-03
145.78	74.61	1.29E-03	1.43E-03	2.36E-03	1.84E-03	2.37E-03	2.19E-03
145.98	74.72	1.28E-03	1.44E-03	2.36E-03	1.81E-03	2.39E-03	2.20E-03
146.17	74.81	1.27E-03	1.44E-03	2.35E-03	1.79E-03	2.41E-03	2.21E-03
146.37	74.90	1.27E-03	1.45E-03	2.35E-03	1.77E-03	2.44E-03	2.22E-03
146.57	74.99	1.26E-03	1.45E-03	2.35E-03	1.75E-03	2.46E-03	2.22E-03
146.76	75.06	1.25E-03	1.45E-03	2.35E-03	1.74E-03	2.49E-03	2.23E-03
146.96	75.18	1.25E-03	1.46E-03	2.34E-03	1.72E-03	2.52E-03	2.23E-03
147.16	75.30	1.24E-03	1.46E-03	2.34E-03	1.69E-03	2.55E-03	2.23E-03
147.36	75.39	1.24E-03	1.47E-03	2.34E-03	1.68E-03	2.58E-03	2.23E-03
147.55	75.48	1.23E-03	1.47E-03	2.33E-03	1.66E-03	2.63E-03	2.24E-03
147.75	75.57	1.23E-03	1.47E-03	2.33E-03	1.65E-03	2.66E-03	2.24E-03
147.95	75.63	1.22E-03	1.47E-03	2.32E-03	1.64E-03	2.69E-03	2.24E-03
148.14	75.75	1.22E-03	1.48E-03	2.31E-03	1.63E-03	2.73E-03	2.24E-03
148.34	75.84	1.22E-03	1.48E-03	2.30E-03	1.61E-03	2.76E-03	2.24E-03
148.54	75.99	1.21E-03	1.49E-03	2.28E-03	1.60E-03	2.80E-03	2.24E-03
148.74	76.11	1.21E-03	1.49E-03	2.26E-03	1.59E-03	2.86E-03	2.24E-03
148.93	76.17	1.21E-03	1.50E-03	2.25E-03	1.58E-03	2.90E-03	2.24E-03
149.13	76.30	1.21E-03	1.50E-03	2.22E-03	1.58E-03	2.94E-03	2.24E-03
149.33	76.38	1.21E-03	1.50E-03	2.20E-03	1.57E-03	2.96E-03	2.24E-03
149.53	76.50	1.21E-03	1.51E-03	2.17E-03	1.57E-03	3.01E-03	2.24E-03
149.72	76.57	1.21E-03	1.51E-03	2.16E-03	1.57E-03	3.04E-03	2.24E-03
149.92	76.66	1.21E-03	1.51E-03	2.13E-03	1.57E-03	3.07E-03	2.24E-03
150.12	76.78	1.21E-03	1.52E-03	2.09E-03	1.56E-03	3.08E-03	2.24E-03
150.32	76.87	1.21E-03	1.52E-03	2.07E-03	1.56E-03	3.12E-03	2.25E-03
150.51	76.93	1.22E-03	1.53E-03	2.04E-03	1.56E-03	3.15E-03	2.25E-03
150.71	77.05	1.22E-03	1.53E-03	2.00E-03	1.56E-03	3.18E-03	2.25E-03
150.91	77.14	1.23E-03	1.53E-03	1.97E-03	1.56E-03	3.19E-03	2.26E-03
151.11	77.26	1.23E-03	1.54E-03	1.92E-03	1.56E-03	3.20E-03	2.27E-03
151.30	77.32	1.23E-03	1.54E-03	1.90E-03	1.56E-03	3.22E-03	2.28E-03
151.50	77.44	1.24E-03	1.55E-03	1.85E-03	1.56E-03	3.22E-03	2.29E-03
151.70	77.53	1.25E-03	1.55E-03	1.82E-03	1.56E-03	3.22E-03	2.30E-03
151.90	77.65	1.26E-03	1.56E-03	1.77E-03	1.56E-03	3.23E-03	2.31E-03
152.09	77.71	1.27E-03	1.56E-03	1.74E-03	1.56E-03	3.24E-03	2.32E-03
152.29	77.87	1.27E-03	1.56E-03	1.68E-03	1.55E-03	3.24E-03	2.33E-03
152.49	77.96	1.28E-03	1.57E-03	1.64E-03	1.55E-03	3.23E-03	2.35E-03
152.69	78.02	1.29E-03	1.57E-03	1.62E-03	1.55E-03	3.22E-03	2.36E-03
152.88	78.14	1.30E-03	1.57E-03	1.57E-03	1.54E-03	3.21E-03	2.39E-03
153.08	78.26	1.31E-03	1.58E-03	1.52E-03	1.53E-03	3.20E-03	2.40E-03
153.28	78.38	1.32E-03	1.58E-03	1.48E-03	1.52E-03	3.18E-03	2.42E-03
153.47	78.44	1.33E-03	1.58E-03	1.45E-03	1.51E-03	3.15E-03	2.44E-03
153.67	78.53	1.34E-03	1.58E-03	1.42E-03	1.50E-03	3.13E-03	2.47E-03
153.87	78.59	1.35E-03	1.58E-03	1.40E-03	1.50E-03	3.10E-03	2.49E-03
154.07	78.74	1.36E-03	1.59E-03	1.35E-03	1.48E-03	3.08E-03	2.51E-03
154.26	78.83	1.37E-03	1.59E-03	1.32E-03	1.47E-03	3.05E-03	2.53E-03
154.46	78.92	1.39E-03	1.59E-03	1.30E-03	1.45E-03	3.02E-03	2.55E-03
154.66	79.01	1.40E-03	1.59E-03	1.26E-03	1.44E-03	2.98E-03	2.58E-03
154.86	79.11	1.40E-03	1.59E-03	1.24E-03	1.43E-03	2.96E-03	2.60E-03
155.05	79.23	1.42E-03	1.58E-03	1.21E-03	1.41E-03	2.92E-03	2.63E-03
155.25	79.35	1.43E-03	1.58E-03	1.18E-03	1.39E-03	2.88E-03	2.64E-03
155.45	79.41	1.44E-03	1.58E-03	1.16E-03	1.39E-03	2.85E-03	2.66E-03
155.65	79.53	1.44E-03	1.58E-03	1.14E-03	1.37E-03	2.81E-03	2.69E-03
155.84	79.59	1.45E-03	1.57E-03	1.13E-03	1.36E-03	2.78E-03	2.70E-03
156.04	79.71	1.46E-03	1.57E-03	1.11E-03	1.34E-03	2.75E-03	2.71E-03
156.24	79.83	1.47E-03	1.56E-03	1.09E-03	1.32E-03	2.72E-03	2.73E-03
156.44	79.89	1.47E-03	1.56E-03	1.08E-03	1.31E-03	2.69E-03	2.74E-03
156.64	80.01	1.48E-03	1.55E-03	1.08E-03	1.29E-03	2.67E-03	2.75E-03
156.83	80.13	1.48E-03	1.54E-03	1.07E-03	1.27E-03	2.64E-03	2.77E-03
157.03	80.22	1.49E-03	1.53E-03	1.06E-03	1.25E-03	2.60E-03	2.78E-03
157.23	80.32	1.49E-03	1.52E-03	1.06E-03	1.24E-03	2.57E-03	2.79E-03
157.43	80.38	1.50E-03	1.52E-03	1.06E-03	1.23E-03	2.54E-03	2.79E-03
157.62	80.50	1.50E-03	1.50E-03	1.06E-03	1.21E-03	2.51E-03	2.80E-03
157.82	80.65	1.50E-03	1.49E-03	1.06E-03	1.19E-03	2.48E-03	2.81E-03
158.02	80.71	1.50E-03	1.48E-03	1.06E-03	1.18E-03	2.46E-03	2.81E-03
158.22	80.80	1.50E-03	1.47E-03	1.06E-03	1.17E-03	2.44E-03	2.82E-03
158.41	80.92	1.50E-03	1.45E-03	1.07E-03	1.15E-03	2.42E-03	2.82E-03
158.61	81.01	1.50E-03	1.44E-03	1.07E-03	1.14E-03	2.40E-03	2.82E-03
158.81	81.11	1.49E-03	1.43E-03	1.08E-03	1.13E-03	2.38E-03	2.82E-03
159.00	81.19	1.49E-03	1.41E-03	1.08E-03	1.12E-03	2.37E-03	2.82E-03
159.20	81.28	1.49E-03	1.40E-03	1.09E-03	1.11E-03	2.34E-03	2.82E-03
159.40	81.38	1.48E-03	1.39E-03	1.09E-03	1.10E-03	2.33E-03	2.82E-03
159.60	81.47	1.47E-03	1.37E-03	1.10E-03	1.10E-03	2.31E-03	2.82E-03
159.79	81.56	1.47E-03	1.35E-03	1.10E-03	1.09E-03	2.29E-03	2.82E-03
159.99	81.68	1.46E-03	1.33E-03	1.10E-03	1.08E-03	2.28E-03	2.82E-03
160.19	81.80	1.45E-03	1.31E-03	1.10E-03	1.07E-03	2.27E-03	2.81E-03
160.39	81.89	1.44E-03	1.30E-03	1.10E-03	1.07E-03	2.25E-03	2.81E-03
160.58	82.01	1.43E-03	1.28E-03	1.10E-03	1.06E-03	2.23E-03	2.80E-03
160.78	82.11	1.42E-03	1.26E-03	1.10E-03	1.06E-03	2.22E-03	2.80E-03
160.98	82.19	1.40E-03	1.25E-03	1.09E-03	1.05E-03	2.21E-03	2.79E-03
161.18	82.25	1.39E-03	1.24E-03	1.09E-03	1.05E-03	2.19E-03	2.78E-03
161.37	82.37	1.38E-03	1.21E-03	1.08E-03	1.04E-03	2.18E-03	2.78E-03
161.57	82.50	1.36E-03	1.19E-03	1.07E-03	1.03E-03	2.17E-03	2.77E-03
161.77	82.58	1.35E-03	1.18E-03	1.06E-03	1.02E-03	2.16E-03	2.76E-03
161.97	82.71	1.34E-03	1.16E-03	1.04E-03	1.01E-03	2.15E-03	2.76E-03
162.17	82.77	1.32E-03	1.15E-03	1.03E-03	1.01E-03	2.14E-03	2.75E-03
162.36	82.86	1.31E-03	1.13E-03	1.01E-03	9.99E-04	2.14E-03	2.74E-03
162.56	82.95	1.29E-03	1.12E-03	9.90E-04	9.88E-04	2.13E-03	2.73E-03
162.76	83.07	1.27E-03	1.10E-03	9.62E-04	9.75E-04	2.12E-03	2.73E-03
162.96	83.19	1.25E-03	1.09E-03	9.31E-04	9.60E-04	2.12E-03	2.72E-03
163.15	83.32	1.24E-03	1.07E-03	9.01E-04	9.46E-04	2.11E-03	2.71E-03
163.35	83.41	1.23E-03	1.06E-03	8.74E-04	9.34E-04	2.11E-03	2.70E-03
163.55	83.47	1.21E-03	1.05E-03	8.49E-04	9.22E-04	2.11E-03	2.69E-03
163.75	83.56	1.18E-03	1.04E-03	8.23E-04	9.11E-04	2.11E-03	2.68E-03
163.94	83.68	1.17E-03	1.03E-03	7.85E-04	8.95E-04	2.11E-03	2.67E-03
164.14	83.77	1.16E-03	1.02E-03	7.51E-04	8.80E-04	2.11E-03	2.66E-03
164.34	83.86	1.14E-03	1.01E-03	7.18E-04	8.66E-04	2.12E-03	2.65E-03
164.54	83.95	1.13E-03	1.00E-03	6.85E-04	8.54E-04	2.12E-03	2.64E-03
164.73	84.04	1.11E-03	9.97E-04	6.48E-04	8.39E-04	2.13E-03	2.64E-03
164.93	84.13	1.10E-03	9.91E-04	6.12E-04	8.25E-04	2.13E-03	2.63E-03
165.13	84.29	1.09E-03	9.83E-04	5.51E-04	8.03E-04	2.14E-03	2.62E-03
165.33	84.38	1.08E-03	9.79E-04	5.14E-04	7.90E-04	2.15E-03	2.61E-03
165.53	84.50	1.07E-03	9.75E-04	4.64E-04	7.74E-04	2.16E-03	2.60E-03
165.72	84.58	1.06E-03	9.73E-04	4.29E-04	7.63E-04	2.17E-03	2.59E-03
165.92	84.68	1.04E-03	9.72E-04	3.90E-04	7.52E-04	2.18E-03	2.58E-03
166.12	84.74	1.03E-03	9.73E-04	3.66E-04	7.46E-04	2.19E-03	2.58E-03
166.32	84.86	1.02E-03	9.72E-04	3.19E-04	7.33E-04	2.20E-03	2.57E-03
166.51	84.98	1.01E-03	9.73E-04	2.70E-04	7.20E-04	2.21E-03	2.56E-03
166.71	85.10	1.01E-03	9.74E-04	2.22E-04	7.09E-04	2.22E-03	2.56E-03
166.91	85.16	1.00E-03	9.78E-04	2.05E-04	7.08E-04	2.24E-03	2.55E-03
167.11	85.25	9.95E-04	9.82E-04	1.72E-04	7.03E-04	2.25E-03	2.55E-03
167.30	85.35	9.89E-04	9.87E-04	1.44E-04	7.01E-04	2.27E-03	2.54E-03
167.50	85.47	9.83E-04	9.92E-04	1.01E-04	6.93E-04	2.29E-03	2.54E-03
167.70	85.50	9.83E-04	9.93E-04	8.80E-05	6.89E-04	2.30E-03	2.54E-03
167.90	85.61	9.81E-04	1.00E-03	5.21E-05	6.85E-04	2.32E-03	2.54E-03
168.10	85.74	9.82E-04	1.01E-03	1.69E-05	6.84E-04	2.35E-03	2.54E-03
168.29	85.83	9.80E-04	1.02E-03	-2.71E-06	6.86E-04	2.37E-03	2.55E-03
168.49	85.95	9.83E-04	1.03E-03	-3.18E-05	6.87E-04	2.38E-03	2.55E-03
168.69	86.04	9.85E-04	1.03E-03	-4.72E-05	6.91E-04	2.41E-03	2.56E-03
168.89	86.16	9.89E-04	1.04E-03	-7.33E-05	6.93E-04	2.43E-03	2.57E-03
169.08	86.25	9.92E-04	1.05E-03	-8.77E-05	6.96E-04	2.45E-03	2.58E-03
169.28	86.35	9.97E-04	1.06E-03	-1.04E-04	7.00E-04	2.46E-03	2.58E-03
169.48	86.44	1.00E-03	1.07E-03	-1.14E-04	7.07E-04	2.48E-03	2.59E-03
169.68	86.56	1.01E-03	1.08E-03	-1.23E-04	7.17E-04	2.51E-03	2.60E-03
169.87	86.62	1.01E-03	1.09E-03	-1.23E-04	7.23E-04	2.52E-03	2.61E-03
170.07	86.71	1.02E-03	1.09E-03	-1.30E-04	7.31E-04	2.55E-03	2.63E-03
170.27	86.83	1.03E-03	1.10E-03	-1.27E-04	7.45E-04	2.56E-03	2.64E-03
170.47	86.95	1.04E-03	1.11E-03	-1.27E-04	7.59E-04	2.57E-03	2.65E-03
170.66	87.04	1.04E-03	1.12E-03	-1.26E-04	7.70E-04	2.59E-03	2.66E-03
170.86	87.10	1.05E-03	1.13E-03	-1.17E-04	7.78E-04	2.60E-03	2.67E-03
171.06	87.22	1.07E-03	1.13E-03	-1.05E-04	7.95E-04	2.61E-03	2.68E-03
171.26	87.32	1.08E-03	1.14E-03	-9.84E-05	8.09E-04	2.62E-03	2.69E-03
171.45	87.41	1.09E-03	1.14E-03	-8.66E-05	8.22E-04	2.62E-03	2.70E-03
171.65	87.53	1.10E-03	1.15E-03	-6.81E-05	8.40E-04	2.63E-03	2.71E-03
171.85	87.62	1.11E-03	1.15E-03	-5.24E-05	8.53E-04	2.64E-03	2.72E-03
172.05	87.71	1.11E-03	1.15E-03	-3.61E-05	8.66E-04	2.64E-03	2.73E-03
172.25	87.80	1.13E-03	1.15E-03	-1.74E-05	8.77E-04	2.65E-03	2.73E-03
172.44	87.89	1.14E-03	1.15E-03	6.94E-07	8.91E-04	2.65E-03	2.73E-03
172.64	88.01	1.15E-03	1.15E-03	2.57E-05	9.06E-04	2.65E-03	2.73E-03
172.84	88.11	1.15E-03	1.15E-03	4.62E-05	9.18E-04	2.65E-03	2.74E-03
173.04	88.23	1.16E-03	1.15E-03	7.67E-05	9.27E-04	2.65E-03	2.73E-03
173.23	88.31	1.17E-03	1.14E-03	9.73E-05	9.34E-04	2.65E-03	2.73E-03
173.43	88.44	1.18E-03	1.14E-03	1.27E-04	9.44E-04	2.64E-03	2.72E-03
173.63	88.53	1.18E-03	1.13E-03	1.49E-04	9.48E-04	2.64E-03	2.72E-03
173.83	88.62	1.19E-03	1.13E-03	1.71E-04	9.53E-04	2.64E-03	2.72E-03
174.03	88.68	1.19E-03	1.12E-03	1.85E-04	9.49E-04	2.63E-03	2.71E-03
174.22	88.83	1.19E-03	1.11E-03	2.21E-04	9.50E-04	2.63E-03	2.70E-03
174.42	88.92	1.20E-03	1.10E-03	2.41E-04	9.43E-04	2.63E-03	2.69E-03
174.62	89.01	1.20E-03	1.10E-03	2.61E-04	9.39E-04	2.62E-03	2.67E-03
174.82	89.13	1.20E-03	1.08E-03	2.88E-04	9.30E-04	2.62E-03	2.66E-03
175.01	89.22	1.20E-03	1.07E-03	3.08E-04	9.21E-04	2.62E-03	2.64E-03
175.21	89.32	1.20E-03	1.06E-03	3.26E-04	9.07E-04	2.61E-03	2.63E-03
175.41	89.41	1.20E-03	1.05E-03	3.45E-04	8.93E-04	2.61E-03	2.62E-03
175.61	89.50	1.20E-03	1.04E-03	3.64E-04	8.81E-04	2.60E-03	2.60E-03
175.81	89.59	1.19E-03	1.03E-03	3.81E-04	8.65E-04	2.60E-03	2.59E-03
176.00	89.68	1.19E-03	1.02E-03	3.96E-04	8.45E-04	2.60E-03	2.57E-03
176.20	89.80	1.18E-03	1.01E-03	4.16E-04	8.19E-04	2.59E-03	2.55E-03
176.40	89.89	1.17E-03	9.95E-04	4.31E-04	7.99E-04	2.59E-03	2.54E-03
176.60	89.99	1.17E-03	9.83E-04	4.47E-04	7.80E-04	2.59E-03	2.52E-03
176.79	90.05	1.16E-03	9.75E-04	4.58E-04	7.67E-04	2.59E-03	2.50E-03
176.99	90.19	1.15E-03	9.56E-04	4.75E-04	7.25E-04	2.59E-03	2.49E-03
177.19	90.29	1.14E-03	9.45E-04	4.84E-04	6.97E-04	2.58E-03	2.48E-03
177.39	90.38	1.14E-03	9.34E-04	4.94E-04	6.72E-04	2.58E-03	2.46E-03
177.58	90.47	1.12E-03	9.23E-04	5.03E-04	6.46E-04	2.58E-03	2.45E-03
177.78	90.56	1.11E-03	9.11E-04	5.13E-04	6.20E-04	2.58E-03	2.44E-03
177.98	90.68	1.10E-03	8.98E-04	5.20E-04	5.81E-04	2.58E-03	2.43E-03
178.18	90.78	1.09E-03	8.88E-04	5.26E-04	5.53E-04	2.58E-03	2.42E-03
178.38	90.90	1.08E-03	8.76E-04	5.30E-04	5.14E-04	2.58E-03	2.41E-03
178.57	90.99	1.06E-03	8.66E-04	5.36E-04	4.86E-04	2.58E-03	2.40E-03
178.77	91.11	1.05E-03	8.54E-04	5.39E-04	4.46E-04	2.58E-03	2.40E-03
178.97	91.20	1.03E-03	8.47E-04	5.39E-04	4.16E-04	2.59E-03	2.40E-03
179.17	91.29	1.02E-03	8.39E-04	5.40E-04	3.86E-04	2.59E-03	2.40E-03
179.36	91.38	1.01E-03	8.32E-04	5.40E-04	3.56E-04	2.59E-03	2.40E-03
179.56	91.47	9.93E-04	8.24E-04	5.39E-04	3.25E-04	2.59E-03	2.40E-03
179.76	91.57	9.81E-04	8.18E-04	5.38E-04	2.94E-04	2.59E-03	2.41E-03
179.96	91.62	9.73E-04	8.14E-04	5.36E-04	2.75E-04	2.59E-03	2.41E-03
180.16	91.75	9.53E-04	8.07E-04	5.33E-04	2.35E-04	2.60E-03	2.43E-03
180.36	91.87	9.41E-04	8.00E-04	5.29E-04	1.94E-04	2.60E-03	2.45E-03
180.55	91.99	9.30E-04	7.94E-04	5.24E-04	1.57E-04	2.60E-03	2.46E-03
180.75	92.08	9.14E-04	7.90E-04	5.20E-04	1.28E-04	2.60E-03	2.47E-03
180.95	92.17	9.03E-04	7.87E-04	5.17E-04	1.07E-04	2.61E-03	2.49E-03
181.15	92.26	8.93E-04	7.84E-04	5.13E-04	8.56E-05	2.61E-03	2.50E-03
181.34	92.39	8.82E-04	7.81E-04	5.09E-04	5.84E-05	2.61E-03	2.51E-03
181.54	92.48	8.71E-04	7.78E-04	5.06E-04	3.81E-05	2.61E-03	2.52E-03
181.74	92.54	8.61E-04	7.76E-04	5.04E-04	2.45E-05	2.61E-03	2.54E-03
181.94	92.66	8.52E-04	7.72E-04	4.99E-04	-2.31E-06	2.62E-03	2.55E-03
182.13	92.75	8.40E-04	7.70E-04	4.96E-04	-2.26E-05	2.62E-03	2.57E-03
182.33	92.87	8.31E-04	7.66E-04	4.92E-04	-4.91E-05	2.62E-03	2.58E-03
182.53	92.99	8.22E-04	7.62E-04	4.87E-04	-7.58E-05	2.62E-03	2.60E-03
182.73	93.05	8.16E-04	7.61E-04	4.85E-04	-8.88E-05	2.62E-03	2.61E-03
182.93	93.18	8.04E-04	7.57E-04	4.81E-04	-1.15E-04	2.63E-03	2.63E-03
183.12	93.24	7.97E-04	7.55E-04	4.79E-04	-1.28E-04	2.63E-03	2.64E-03
183.32	93.39	7.90E-04	7.51E-04	4.74E-04	-1.60E-04	2.63E-03	2.65E-03
183.52	93.51	7.84E-04	7.48E-04	4.70E-04	-1.85E-04	2.63E-03	2.68E-03
183.72	93.57	7.77E-04	7.46E-04	4.68E-04	-1.97E-04	2.63E-03	2.69E-03
183.92	93.63	7.70E-04	7.44E-04	4.65E-04	-2.10E-04	2.64E-03	2.70E-03
184.11	93.75	7.64E-04	7.41E-04	4.61E-04	-2.34E-04	2.64E-03	2.72E-03
184.31	93.87	7.58E-04	7.38E-04	4.57E-04	-2.59E-04	2.64E-03	2.74E-03
184.51	94.00	7.53E-04	7.34E-04	4.53E-04	-2.83E-04	2.64E-03	2.75E-03
184.71	94.03	7.47E-04	7.34E-04	4.52E-04	-2.89E-04	2.65E-03	2.77E-03
184.90	94.15	7.43E-04	7.30E-04	4.48E-04	-3.12E-04	2.65E-03	2.78E-03
185.10	94.27	7.39E-04	7.27E-04	4.45E-04	-3.35E-04	2.65E-03	2.80E-03
185.30	94.36	7.35E-04	7.25E-04	4.42E-04	-3.53E-04	2.65E-03	2.81E-03
185.50	94.45	7.32E-04	7.22E-04	4.39E-04	-3.70E-04	2.65E-03	2.82E-03
185.70	94.57	7.29E-04	7.19E-04	4.35E-04	-3.92E-04	2.65E-03	2.84E-03
185.90	94.66	7.27E-04	7.17E-04	4.32E-04	-4.09E-04	2.66E-03	2.85E-03
186.09	94.76	7.23E-04	7.14E-04	4.29E-04	-4.26E-04
186.29	94.85	7.20E-04	7.12E-04	4.27E-04	-4.41E-04
186.49	94.94	7.17E-04	7.10E-04	4.24E-04	-4.58E-04

## Sheet: Fig_6c
Measured at:	44869.61298	44869.61298	44869.61298	44869.61298	44890.48159	44890.48159	44890.48159	44890.48159	44890.48159	44890.48159	44890.48159	44890.48159	44890.48819
	T6-231		T6-231		T6-231
Capillary:	1	2	1	2	1	2	3	4	3	4	5	6	5
	Ratio 350 nm / 330 nm													MEAN				SD
Temperature [°C]	EL4 35µM/1	EL4 35µM/2	EL4 35µM/3	EL4 35µM/4	EL4 35µM + Apa 1mM/1*	EL4 35µM + Apa 1mM/2*	EL4 35µM + Apa 1mM/3*	EL4 35µM + Apa 1mM/4*	EL4 35µM + FasC 1mM	EL4 35µM + FasC 1mM	EL4 35µM + ApaTneg 1mM	EL4 35µM + ApaTneg 1mM	EL4 35µM + ApaTneg 1mM	Mean EL4 35µM/1	Mean EL4 35µM + Apa 1mM/1*	Mean EL4 35µM + FasC 1mM	Mean EL4 35µM + ApaTneg 1mM	SD EL4 35µM/1	SD EL4 35µM + Apa 1mM/2*	SD EL4 35µM + FasC 1mM	SD EL4 35µM + ApaTneg 1mM
35.15	1.13763	1.13754	1.13757	1.13765	1.14179	1.14176	1.14173	1.14182	1.14854	1.14841	1.14406	1.14018	1.14916	1.13760	1.14177	1.13847	1.13847	5.13E-05	3.82E-05	8.94E-05	4.50E-03
35.30	1.13769	1.13762	1.13762	1.13769	1.14181	1.14180	1.14177	1.14185	1.14856	1.14847	1.14414	1.14026	1.14925	1.13765	1.14181	1.13851	1.13855	4.00E-05	3.37E-05	6.59E-05	4.51E-03
35.45	1.13774	1.13768	1.13769	1.13776	1.14183	1.14184	1.14182	1.14189	1.14859	1.14849	1.14424	1.14033	1.14932	1.13772	1.14184	1.13854	1.13863	3.83E-05	2.93E-05	6.82E-05	4.50E-03
35.57	1.13780	1.13775	1.13775	1.13781	1.14185	1.14186	1.14185	1.14192	1.14862	1.14855	1.14431	1.14039	1.14939	1.13778	1.14187	1.13859	1.13870	3.25E-05	3.18E-05	4.75E-05	4.51E-03
35.69	1.13785	1.13782	1.13783	1.13786	1.14190	1.14189	1.14190	1.14195	1.14864	1.14859	1.14440	1.14046	1.14948	1.13784	1.14191	1.13862	1.13878	1.95E-05	2.86E-05	3.52E-05	4.52E-03
35.78	1.13791	1.13788	1.13787	1.13789	1.14193	1.14194	1.14194	1.14198	1.14866	1.14864	1.14449	1.14054	1.14954	1.13789	1.14195	1.13865	1.13886	1.79E-05	1.96E-05	2.09E-05	4.51E-03
35.90	1.13796	1.13795	1.13793	1.13796	1.14196	1.14196	1.14200	1.14201	1.14869	1.14866	1.14457	1.14059	1.14963	1.13795	1.14198	1.13867	1.13893	1.39E-05	2.60E-05	1.81E-05	4.53E-03
35.99	1.13802	1.13801	1.13797	1.13799	1.14199	1.14199	1.14202	1.14203	1.14871	1.14870	1.14463	1.14065	1.14969	1.13800	1.14201	1.13871	1.13899	2.00E-05	1.93E-05	8.72E-06	4.53E-03
36.10	1.13806	1.13806	1.13804	1.13804	1.14202	1.14203	1.14206	1.14206	1.14875	1.14872	1.14470	1.14072	1.14975	1.13805	1.14204	1.13874	1.13906	9.51E-06	2.01E-05	2.01E-05	4.53E-03
36.22	1.13808	1.13809	1.13809	1.13808	1.14206	1.14206	1.14209	1.14207	1.14877	1.14878	1.14479	1.14079	1.14980	1.13809	1.14207	1.13877	1.13913	5.73E-06	1.27E-05	5.36E-06	4.52E-03
36.31	1.13814	1.13816	1.13816	1.13814	1.14210	1.14211	1.14212	1.14209	1.14880	1.14881	1.14488	1.14086	1.14986	1.13815	1.14211	1.13880	1.13920	1.06E-05	1.23E-05	8.31E-06	4.51E-03
36.40	1.13819	1.13823	1.13821	1.13818	1.14214	1.14214	1.14216	1.14211	1.14881	1.14885	1.14495	1.14092	1.14993	1.13820	1.14214	1.13883	1.13927	2.09E-05	1.91E-05	2.36E-05	4.51E-03
36.55	1.13823	1.13827	1.13826	1.13822	1.14218	1.14218	1.14218	1.14213	1.14885	1.14890	1.14504	1.14099	1.14998	1.13825	1.14217	1.13887	1.13934	2.33E-05	2.45E-05	3.66E-05	4.50E-03
36.65	1.13827	1.13833	1.13832	1.13828	1.14223	1.14222	1.14222	1.14216	1.14887	1.14894	1.14514	1.14106	1.15005	1.13830	1.14221	1.13890	1.13942	3.00E-05	3.11E-05	4.40E-05	4.50E-03
36.73	1.13832	1.13838	1.13839	1.13833	1.14226	1.14226	1.14225	1.14219	1.14890	1.14896	1.14520	1.14112	1.15012	1.13835	1.14224	1.13893	1.13948	3.76E-05	3.53E-05	4.89E-05	4.51E-03
36.79	1.13836	1.13843	1.13847	1.13839	1.14230	1.14230	1.14226	1.14220	1.14892	1.14901	1.14530	1.14119	1.15015	1.13841	1.14227	1.13896	1.13955	4.79E-05	4.72E-05	6.27E-05	4.49E-03
36.91	1.13841	1.13849	1.13850	1.13841	1.14232	1.14232	1.14230	1.14223	1.14895	1.14904	1.14534	1.14123	1.15022	1.13845	1.14229	1.13899	1.13960	4.72E-05	4.43E-05	6.82E-05	4.50E-03
37.06	1.13845	1.13854	1.13856	1.13846	1.14237	1.14237	1.14233	1.14226	1.14898	1.14909	1.14543	1.14131	1.15029	1.13850	1.14233	1.13903	1.13968	5.48E-05	5.34E-05	7.62E-05	4.50E-03
37.15	1.13850	1.13860	1.13863	1.13851	1.14239	1.14239	1.14237	1.14228	1.14900	1.14912	1.14548	1.14134	1.15037	1.13856	1.14236	1.13906	1.13973	6.34E-05	5.44E-05	8.12E-05	4.52E-03
37.30	1.13855	1.13867	1.13868	1.13856	1.14243	1.14244	1.14241	1.14229	1.14902	1.14915	1.14557	1.14142	1.15042	1.13861	1.14239	1.13908	1.13980	7.03E-05	7.26E-05	8.98E-05	4.50E-03
37.33	1.13858	1.13869	1.13875	1.13861	1.14249	1.14250	1.14243	1.14229	1.14905	1.14919	1.14566	1.14150	1.15047	1.13866	1.14243	1.13912	1.13988	7.96E-05	9.64E-05	9.88E-05	4.49E-03
37.45	1.13864	1.13878	1.13879	1.13864	1.14254	1.14254	1.14247	1.14230	1.14908	1.14924	1.14573	1.14155	1.15054	1.13871	1.14246	1.13916	1.13994	8.31E-05	1.15E-04	1.10E-04	4.50E-03
37.54	1.13869	1.13883	1.13886	1.13870	1.14260	1.14261	1.14249	1.14230	1.14911	1.14927	1.14582	1.14163	1.15059	1.13877	1.14250	1.13919	1.14002	9.14E-05	1.44E-04	1.12E-04	4.48E-03
37.66	1.13873	1.13888	1.13894	1.13875	1.14266	1.14270	1.14251	1.14232	1.14913	1.14931	1.14592	1.14171	1.15066	1.13882	1.14255	1.13922	1.14010	1.01E-04	1.71E-04	1.29E-04	4.48E-03
37.78	1.13878	1.13895	1.13899	1.13879	1.14270	1.14276	1.14254	1.14233	1.14916	1.14933	1.14598	1.14177	1.15073	1.13888	1.14259	1.13924	1.14016	1.08E-04	1.93E-04	1.24E-04	4.48E-03
37.83	1.13881	1.13899	1.13904	1.13883	1.14274	1.14283	1.14256	1.14234	1.14917	1.14938	1.14606	1.14184	1.15077	1.13892	1.14262	1.13927	1.14022	1.15E-04	2.14E-04	1.46E-04	4.47E-03
37.92	1.13885	1.13904	1.13910	1.13887	1.14277	1.14288	1.14257	1.14235	1.14920	1.14941	1.14612	1.14191	1.15082	1.13896	1.14264	1.13930	1.14028	1.23E-04	2.35E-04	1.49E-04	4.46E-03
38.07	1.13890	1.13910	1.13915	1.13891	1.14281	1.14294	1.14259	1.14238	1.14922	1.14945	1.14619	1.14198	1.15089	1.13902	1.14268	1.13934	1.14035	1.29E-04	2.47E-04	1.62E-04	4.46E-03
38.13	1.13894	1.13916	1.13923	1.13898	1.14285	1.14301	1.14260	1.14241	1.14924	1.14950	1.14628	1.14207	1.15096	1.13908	1.14272	1.13937	1.14044	1.40E-04	2.66E-04	1.83E-04	4.44E-03
38.25	1.13898	1.13921	1.13928	1.13902	1.14289	1.14307	1.14261	1.14244	1.14927	1.14953	1.14637	1.14217	1.15101	1.13912	1.14275	1.13940	1.14052	1.46E-04	2.82E-04	1.84E-04	4.42E-03
38.34	1.13904	1.13928	1.13931	1.13904	1.14291	1.14310	1.14262	1.14247	1.14929	1.14956	1.14642	1.14221	1.15106	1.13917	1.14277	1.13942	1.14056	1.48E-04	2.84E-04	1.94E-04	4.43E-03
38.43	1.13905	1.13929	1.13939	1.13911	1.14296	1.14316	1.14263	1.14251	1.14931	1.14961	1.14651	1.14231	1.15113	1.13921	1.14281	1.13946	1.14065	1.56E-04	2.98E-04	2.13E-04	4.41E-03
38.55	1.13912	1.13938	1.13942	1.13914	1.14299	1.14320	1.14264	1.14255	1.14932	1.14964	1.14658	1.14238	1.15119	1.13927	1.14285	1.13948	1.14072	1.58E-04	3.04E-04	2.22E-04	4.40E-03
38.67	1.13916	1.13943	1.13950	1.13920	1.14302	1.14327	1.14266	1.14261	1.14936	1.14970	1.14666	1.14248	1.15125	1.13932	1.14289	1.13953	1.14080	1.69E-04	3.11E-04	2.43E-04	4.39E-03
38.76	1.13920	1.13948	1.13956	1.13925	1.14304	1.14332	1.14268	1.14264	1.14938	1.14973	1.14673	1.14256	1.15129	1.13937	1.14292	1.13955	1.14086	1.75E-04	3.22E-04	2.43E-04	4.37E-03
38.85	1.13925	1.13955	1.13964	1.13931	1.14307	1.14338	1.14271	1.14271	1.14940	1.14977	1.14680	1.14263	1.15136	1.13944	1.14297	1.13959	1.14093	1.86E-04	3.21E-04	2.57E-04	4.37E-03
38.94	1.13929	1.13960	1.13970	1.13936	1.14309	1.14345	1.14275	1.14277	1.14945	1.14982	1.14689	1.14273	1.15141	1.13949	1.14301	1.13963	1.14101	1.94E-04	3.33E-04	2.63E-04	4.34E-03
39.03	1.13935	1.13968	1.13980	1.13942	1.14311	1.14349	1.14280	1.14282	1.14948	1.14986	1.14693	1.14278	1.15147	1.13956	1.14305	1.13967	1.14106	2.11E-04	3.20E-04	2.69E-04	4.35E-03
39.18	1.13937	1.13971	1.13984	1.13946	1.14313	1.14355	1.14286	1.14293	1.14952	1.14991	1.14701	1.14288	1.15155	1.13959	1.14312	1.13972	1.14115	2.16E-04	3.11E-04	2.76E-04	4.34E-03
39.27	1.13941	1.13976	1.13993	1.13952	1.14318	1.14362	1.14291	1.14297	1.14956	1.14996	1.14710	1.14298	1.15159	1.13966	1.14317	1.13976	1.14122	2.36E-04	3.21E-04	2.83E-04	4.31E-03
39.36	1.13947	1.13983	1.14004	1.13959	1.14321	1.14364	1.14300	1.14307	1.14960	1.15002	1.14714	1.14303	1.15166	1.13973	1.14323	1.13981	1.14127	2.56E-04	2.88E-04	2.94E-04	4.31E-03
39.45	1.13952	1.13991	1.14012	1.13965	1.14326	1.14370	1.14307	1.14314	1.14963	1.15006	1.14722	1.14313	1.15171	1.13980	1.14329	1.13985	1.14136	2.69E-04	2.81E-04	3.03E-04	4.29E-03
39.54	1.13953	1.13992	1.14020	1.13971	1.14331	1.14373	1.14314	1.14321	1.14968	1.15011	1.14729	1.14322	1.15176	1.13984	1.14335	1.13989	1.14142	2.90E-04	2.64E-04	3.04E-04	4.27E-03
39.63	1.13957	1.13998	1.14028	1.13976	1.14336	1.14374	1.14322	1.14327	1.14971	1.15017	1.14733	1.14327	1.15182	1.13990	1.14340	1.13994	1.14147	3.05E-04	2.36E-04	3.24E-04	4.27E-03
39.75	1.13964	1.14007	1.14037	1.13982	1.14344	1.14378	1.14336	1.14338	1.14973	1.15023	1.14742	1.14338	1.15190	1.13998	1.14349	1.13998	1.14157	3.17E-04	1.98E-04	3.52E-04	4.26E-03
39.84	1.13968	1.14012	1.14045	1.13987	1.14354	1.14381	1.14344	1.14343	1.14979	1.15026	1.14751	1.14349	1.15196	1.14003	1.14356	1.14003	1.14165	3.33E-04	1.73E-04	3.35E-04	4.24E-03
39.90	1.13972	1.14018	1.14057	1.13995	1.14362	1.14382	1.14353	1.14349	1.14981	1.15031	1.14758	1.14357	1.15201	1.14011	1.14362	1.14006	1.14172	3.60E-04	1.44E-04	3.49E-04	4.22E-03
40.04	1.13977	1.14023	1.14066	1.14001	1.14374	1.14383	1.14366	1.14357	1.14987	1.15035	1.14767	1.14369	1.15208	1.14017	1.14370	1.14011	1.14181	3.78E-04	1.08E-04	3.39E-04	4.20E-03
40.13	1.13982	1.14031	1.14074	1.14007	1.14381	1.14383	1.14376	1.14364	1.14992	1.15043	1.14772	1.14374	1.15213	1.14024	1.14376	1.14018	1.14187	3.92E-04	8.18E-05	3.62E-04	4.19E-03
40.25	1.13986	1.14037	1.14080	1.14010	1.14393	1.14382	1.14385	1.14372	1.14994	1.15046	1.14781	1.14386	1.15218	1.14028	1.14383	1.14020	1.14195	3.99E-04	8.59E-05	3.65E-04	4.16E-03
40.34	1.13992	1.14044	1.14091	1.14017	1.14405	1.14381	1.14393	1.14380	1.14999	1.15052	1.14790	1.14398	1.15224	1.14036	1.14390	1.14026	1.14204	4.23E-04	1.15E-04	3.75E-04	4.13E-03
40.46	1.13995	1.14048	1.14102	1.14024	1.14410	1.14381	1.14404	1.14393	1.15003	1.15058	1.14795	1.14404	1.15231	1.14042	1.14397	1.14031	1.14210	4.54E-04	1.27E-04	3.93E-04	4.13E-03
40.52	1.14001	1.14056	1.14113	1.14031	1.14419	1.14381	1.14411	1.14402	1.15006	1.15063	1.14802	1.14414	1.15236	1.14050	1.14403	1.14035	1.14217	4.79E-04	1.63E-04	4.00E-04	4.11E-03
40.67	1.14005	1.14062	1.14119	1.14034	1.14427	1.14382	1.14418	1.14412	1.15010	1.15069	1.14809	1.14423	1.15241	1.14055	1.14410	1.14040	1.14224	4.84E-04	1.98E-04	4.21E-04	4.09E-03
40.73	1.14008	1.14066	1.14130	1.14040	1.14439	1.14383	1.14426	1.14426	1.15015	1.15074	1.14818	1.14435	1.15248	1.14061	1.14419	1.14044	1.14234	5.17E-04	2.45E-04	4.17E-04	4.06E-03
40.85	1.14014	1.14075	1.14138	1.14045	1.14445	1.14384	1.14432	1.14436	1.15020	1.15079	1.14823	1.14442	1.15253	1.14068	1.14424	1.14049	1.14239	5.29E-04	2.73E-04	4.17E-04	4.06E-03
40.91	1.14021	1.14083	1.14147	1.14049	1.14460	1.14388	1.14436	1.14447	1.15024	1.15085	1.14834	1.14457	1.15258	1.14075	1.14433	1.14055	1.14250	5.42E-04	3.13E-04	4.37E-04	4.01E-03
41.00	1.14026	1.14091	1.14154	1.14054	1.14467	1.14391	1.14440	1.14458	1.15027	1.15089	1.14839	1.14464	1.15264	1.14081	1.14439	1.14058	1.14255	5.57E-04	3.41E-04	4.37E-04	4.00E-03
41.12	1.14031	1.14098	1.14162	1.14058	1.14479	1.14395	1.14447	1.14473	1.15031	1.15096	1.14847	1.14476	1.15271	1.14087	1.14448	1.14064	1.14265	5.73E-04	3.83E-04	4.61E-04	3.98E-03
41.21	1.14037	1.14108	1.14176	1.14065	1.14489	1.14398	1.14450	1.14483	1.15036	1.15102	1.14854	1.14486	1.15276	1.14097	1.14455	1.14069	1.14272	6.02E-04	4.15E-04	4.67E-04	3.95E-03
41.30	1.14043	1.14116	1.14178	1.14067	1.14498	1.14401	1.14454	1.14494	1.15040	1.15109	1.14860	1.14495	1.15281	1.14101	1.14462	1.14075	1.14279	5.98E-04	4.50E-04	4.89E-04	3.93E-03
41.42	1.14048	1.14124	1.14189	1.14073	1.14509	1.14406	1.14458	1.14508	1.15045	1.15115	1.14870	1.14508	1.15288	1.14108	1.14470	1.14080	1.14289	6.20E-04	4.91E-04	4.97E-04	3.90E-03
41.51	1.14054	1.14132	1.14196	1.14078	1.14517	1.14409	1.14461	1.14518	1.15048	1.15121	1.14876	1.14517	1.15294	1.14115	1.14476	1.14085	1.14296	6.32E-04	5.19E-04	5.15E-04	3.88E-03
41.60	1.14057	1.14138	1.14206	1.14084	1.14523	1.14413	1.14464	1.14528	1.15052	1.15129	1.14882	1.14526	1.15299	1.14121	1.14482	1.14091	1.14302	6.54E-04	5.44E-04	5.43E-04	3.87E-03
41.72	1.14067	1.14151	1.14213	1.14090	1.14530	1.14416	1.14468	1.14537	1.15056	1.15133	1.14889	1.14536	1.15304	1.14130	1.14488	1.14095	1.14310	6.59E-04	5.71E-04	5.49E-04	3.84E-03
41.81	1.14072	1.14159	1.14221	1.14095	1.14537	1.14420	1.14471	1.14546	1.15060	1.15142	1.14895	1.14545	1.15309	1.14137	1.14493	1.14101	1.14316	6.70E-04	5.93E-04	5.86E-04	3.83E-03
41.93	1.14079	1.14170	1.14231	1.14103	1.14545	1.14426	1.14476	1.14554	1.15065	1.15147	1.14904	1.14556	1.15314	1.14146	1.14500	1.14106	1.14325	6.84E-04	6.05E-04	5.77E-04	3.79E-03
42.02	1.14085	1.14179	1.14238	1.14110	1.14549	1.14428	1.14482	1.14563	1.15069	1.15157	1.14908	1.14562	1.15320	1.14153	1.14505	1.14113	1.14330	6.94E-04	6.25E-04	6.23E-04	3.79E-03
42.08	1.14089	1.14185	1.14246	1.14116	1.14555	1.14432	1.14486	1.14569	1.15075	1.15164	1.14914	1.14571	1.15325	1.14159	1.14510	1.14120	1.14337	7.07E-04	6.38E-04	6.34E-04	3.78E-03
42.20	1.14095	1.14193	1.14254	1.14123	1.14564	1.14440	1.14496	1.14578	1.15079	1.15175	1.14925	1.14584	1.15332	1.14166	1.14519	1.14127	1.14347	7.14E-04	6.38E-04	6.76E-04	3.75E-03
42.32	1.14102	1.14204	1.14264	1.14133	1.14567	1.14443	1.14508	1.14585	1.15082	1.15182	1.14929	1.14589	1.15339	1.14176	1.14526	1.14132	1.14352	7.25E-04	6.41E-04	7.04E-04	3.76E-03
42.41	1.14110	1.14215	1.14268	1.14137	1.14575	1.14450	1.14518	1.14591	1.15090	1.15189	1.14937	1.14598	1.15344	1.14183	1.14534	1.14140	1.14360	7.24E-04	6.37E-04	7.00E-04	3.73E-03
42.49	1.14118	1.14227	1.14278	1.14147	1.14584	1.14458	1.14531	1.14596	1.15095	1.15199	1.14946	1.14609	1.15352	1.14193	1.14542	1.14147	1.14369	7.34E-04	6.28E-04	7.33E-04	3.72E-03
42.62	1.14124	1.14235	1.14283	1.14153	1.14592	1.14464	1.14541	1.14601	1.15099	1.15207	1.14953	1.14616	1.15357	1.14199	1.14550	1.14153	1.14375	7.35E-04	6.26E-04	7.63E-04	3.71E-03
42.67	1.14132	1.14246	1.14291	1.14160	1.14600	1.14469	1.14554	1.14606	1.15106	1.15214	1.14957	1.14622	1.15362	1.14207	1.14557	1.14160	1.14380	7.39E-04	6.33E-04	7.64E-04	3.71E-03
42.79	1.14136	1.14252	1.14300	1.14171	1.14612	1.14477	1.14566	1.14611	1.15112	1.15222	1.14966	1.14631	1.15367	1.14215	1.14566	1.14167	1.14388	7.49E-04	6.32E-04	7.78E-04	3.69E-03
42.88	1.14141	1.14260	1.14309	1.14181	1.14623	1.14484	1.14578	1.14615	1.15119	1.15232	1.14973	1.14639	1.15373	1.14223	1.14575	1.14175	1.14395	7.59E-04	6.39E-04	7.96E-04	3.67E-03
42.95	1.14149	1.14272	1.14314	1.14187	1.14633	1.14490	1.14595	1.14621	1.15125	1.15239	1.14979	1.14646	1.15380	1.14230	1.14585	1.14182	1.14402	7.58E-04	6.51E-04	8.08E-04	3.67E-03
43.06	1.14155	1.14280	1.14326	1.14200	1.14648	1.14499	1.14607	1.14625	1.15132	1.15246	1.14988	1.14656	1.15385	1.14240	1.14595	1.14189	1.14410	7.68E-04	6.62E-04	8.07E-04	3.65E-03
43.15	1.14162	1.14288	1.14330	1.14205	1.14655	1.14503	1.14619	1.14630	1.15138	1.15254	1.14993	1.14661	1.15391	1.14246	1.14602	1.14196	1.14415	7.66E-04	6.75E-04	8.18E-04	3.65E-03
43.24	1.14166	1.14294	1.14339	1.14215	1.14670	1.14513	1.14631	1.14634	1.15146	1.15264	1.15002	1.14672	1.15396	1.14254	1.14612	1.14205	1.14423	7.74E-04	6.83E-04	8.37E-04	3.63E-03
43.36	1.14174	1.14305	1.14344	1.14221	1.14680	1.14520	1.14646	1.14640	1.15151	1.15269	1.15009	1.14680	1.15403	1.14261	1.14622	1.14210	1.14431	7.71E-04	6.97E-04	8.35E-04	3.62E-03
43.45	1.14183	1.14316	1.14353	1.14232	1.14693	1.14531	1.14662	1.14647	1.15154	1.15281	1.15018	1.14691	1.15410	1.14271	1.14633	1.14217	1.14440	7.76E-04	7.07E-04	8.96E-04	3.60E-03
43.58	1.14189	1.14325	1.14360	1.14240	1.14697	1.14534	1.14673	1.14653	1.15161	1.15288	1.15021	1.14694	1.15416	1.14279	1.14639	1.14224	1.14443	7.80E-04	7.23E-04	8.98E-04	3.62E-03
43.63	1.14196	1.14333	1.14369	1.14250	1.14708	1.14545	1.14684	1.14658	1.15166	1.15298	1.15030	1.14705	1.15421	1.14287	1.14649	1.14232	1.14452	7.85E-04	7.19E-04	9.34E-04	3.58E-03
43.75	1.14203	1.14342	1.14374	1.14256	1.14717	1.14556	1.14696	1.14665	1.15170	1.15302	1.15039	1.14717	1.15427	1.14294	1.14659	1.14236	1.14461	7.83E-04	7.14E-04	9.33E-04	3.55E-03
43.84	1.14211	1.14351	1.14385	1.14267	1.14725	1.14568	1.14711	1.14674	1.15175	1.15310	1.15049	1.14729	1.15434	1.14303	1.14670	1.14242	1.14471	7.91E-04	7.11E-04	9.55E-04	3.53E-03
43.93	1.14219	1.14362	1.14392	1.14275	1.14734	1.14579	1.14717	1.14678	1.15180	1.15318	1.15059	1.14741	1.15437	1.14312	1.14677	1.14249	1.14479	7.94E-04	6.96E-04	9.73E-04	3.48E-03
44.02	1.14227	1.14371	1.14400	1.14283	1.14736	1.14584	1.14728	1.14685	1.15185	1.15328	1.15064	1.14747	1.15442	1.14320	1.14683	1.14257	1.14484	7.96E-04	7.00E-04	1.01E-03	3.48E-03
44.14	1.14236	1.14383	1.14404	1.14288	1.14744	1.14594	1.14742	1.14694	1.15189	1.15339	1.15073	1.14760	1.15450	1.14328	1.14694	1.14264	1.14494	7.94E-04	7.01E-04	1.06E-03	3.46E-03
44.26	1.14244	1.14392	1.14418	1.14302	1.14750	1.14602	1.14755	1.14703	1.15193	1.15347	1.15080	1.14769	1.15457	1.14339	1.14702	1.14270	1.14502	8.05E-04	7.12E-04	1.09E-03	3.45E-03
44.35	1.14251	1.14401	1.14426	1.14310	1.14754	1.14607	1.14760	1.14708	1.15197	1.15353	1.15085	1.14774	1.15461	1.14347	1.14707	1.14275	1.14507	8.10E-04	7.05E-04	1.10E-03	3.44E-03
44.41	1.14258	1.14409	1.14434	1.14319	1.14761	1.14615	1.14771	1.14718	1.15200	1.15364	1.15092	1.14783	1.15468	1.14355	1.14716	1.14282	1.14514	8.13E-04	7.12E-04	1.16E-03	3.43E-03
44.53	1.14268	1.14421	1.14442	1.14327	1.14768	1.14625	1.14778	1.14726	1.15203	1.15375	1.15099	1.14791	1.15473	1.14365	1.14724	1.14289	1.14521	8.16E-04	6.99E-04	1.22E-03	3.41E-03
44.62	1.14275	1.14430	1.14450	1.14336	1.14775	1.14635	1.14783	1.14732	1.15207	1.15384	1.15107	1.14800	1.15477	1.14373	1.14731	1.14295	1.14528	8.18E-04	6.81E-04	1.25E-03	3.39E-03
44.74	1.14284	1.14439	1.14458	1.14344	1.14786	1.14653	1.14791	1.14743	1.15209	1.15393	1.15119	1.14815	1.15484	1.14381	1.14743	1.14301	1.14539	8.20E-04	6.40E-04	1.30E-03	3.35E-03
44.80	1.14291	1.14448	1.14466	1.14353	1.14796	1.14668	1.14796	1.14753	1.15212	1.15404	1.15129	1.14826	1.15490	1.14390	1.14753	1.14308	1.14548	8.21E-04	6.05E-04	1.36E-03	3.32E-03
44.92	1.14302	1.14459	1.14474	1.14362	1.14805	1.14683	1.14802	1.14763	1.15213	1.15413	1.15138	1.14837	1.15495	1.14399	1.14763	1.14313	1.14557	8.18E-04	5.71E-04	1.41E-03	3.29E-03
45.01	1.14312	1.14471	1.14485	1.14374	1.14812	1.14695	1.14808	1.14777	1.15215	1.15419	1.15145	1.14846	1.15502	1.14410	1.14773	1.14317	1.14564	8.20E-04	5.42E-04	1.44E-03	3.29E-03
45.07	1.14318	1.14476	1.14490	1.14380	1.14817	1.14705	1.14814	1.14788	1.15216	1.15433	1.15150	1.14852	1.15507	1.14416	1.14781	1.14325	1.14570	8.17E-04	5.23E-04	1.54E-03	3.28E-03
45.19	1.14329	1.14487	1.14500	1.14392	1.14825	1.14723	1.14820	1.14799	1.15217	1.15439	1.15160	1.14864	1.15513	1.14427	1.14792	1.14328	1.14579	8.15E-04	4.73E-04	1.57E-03	3.25E-03
45.31	1.14337	1.14496	1.14508	1.14401	1.14829	1.14731	1.14827	1.14813	1.15219	1.15447	1.15164	1.14869	1.15520	1.14435	1.14800	1.14333	1.14584	8.14E-04	4.68E-04	1.62E-03	3.26E-03
45.40	1.14345	1.14503	1.14513	1.14406	1.14838	1.14751	1.14831	1.14821	1.15220	1.15456	1.15174	1.14882	1.15524	1.14442	1.14810	1.14338	1.14593	8.06E-04	4.03E-04	1.67E-03	3.21E-03
45.46	1.14351	1.14509	1.14523	1.14418	1.14841	1.14760	1.14836	1.14831	1.15221	1.15470	1.15179	1.14888	1.15529	1.14450	1.14817	1.14346	1.14599	8.09E-04	3.84E-04	1.76E-03	3.21E-03
45.58	1.14359	1.14516	1.14533	1.14429	1.14850	1.14780	1.14845	1.14844	1.15223	1.15476	1.15189	1.14900	1.15536	1.14459	1.14830	1.14349	1.14608	8.11E-04	3.34E-04	1.79E-03	3.19E-03
45.70	1.14373	1.14529	1.14540	1.14437	1.14858	1.14804	1.14854	1.14858	1.15225	1.15488	1.15201	1.14916	1.15543	1.14470	1.14843	1.14357	1.14620	7.95E-04	2.63E-04	1.86E-03	3.14E-03
45.76	1.14379	1.14534	1.14551	1.14448	1.14864	1.14818	1.14858	1.14864	1.15227	1.15496	1.15208	1.14925	1.15547	1.14478	1.14851	1.14362	1.14627	8.03E-04	2.21E-04	1.90E-03	3.11E-03
45.88	1.14395	1.14550	1.14559	1.14456	1.14872	1.14831	1.14866	1.14873	1.15231	1.15505	1.15215	1.14934	1.15552	1.14490	1.14861	1.14368	1.14634	7.86E-04	1.99E-04	1.94E-03	3.09E-03
45.94	1.14403	1.14556	1.14570	1.14466	1.14877	1.14841	1.14877	1.14887	1.15232	1.15514	1.15221	1.14940	1.15559	1.14499	1.14870	1.14373	1.14640	7.87E-04	2.04E-04	1.99E-03	3.10E-03
46.06	1.14409	1.14560	1.14575	1.14471	1.14891	1.14858	1.14886	1.14897	1.15236	1.15526	1.15231	1.14952	1.15565	1.14504	1.14883	1.14381	1.14649	7.84E-04	1.72E-04	2.05E-03	3.07E-03
46.15	1.14417	1.14567	1.14587	1.14480	1.14904	1.14875	1.14900	1.14911	1.15239	1.15535	1.15241	1.14964	1.15572	1.14513	1.14897	1.14387	1.14659	7.90E-04	1.58E-04	2.09E-03	3.04E-03
46.26	1.14428	1.14577	1.14592	1.14484	1.14912	1.14883	1.14912	1.14922	1.15242	1.15543	1.15246	1.14969	1.15577	1.14520	1.14907	1.14392	1.14664	7.77E-04	1.67E-04	2.13E-03	3.04E-03
46.32	1.14442	1.14588	1.14604	1.14492	1.14928	1.14900	1.14925	1.14932	1.15245	1.15552	1.15256	1.14981	1.15582	1.14532	1.14921	1.14399	1.14673	7.74E-04	1.44E-04	2.17E-03	3.01E-03
46.44	1.14448	1.14593	1.14613	1.14499	1.14936	1.14909	1.14937	1.14943	1.15249	1.15561	1.15261	1.14987	1.15588	1.14538	1.14931	1.14405	1.14679	7.82E-04	1.53E-04	2.20E-03	3.01E-03
46.53	1.14459	1.14601	1.14622	1.14504	1.14953	1.14925	1.14953	1.14957	1.15254	1.15573	1.15272	1.14997	1.15595	1.14546	1.14947	1.14413	1.14688	7.77E-04	1.49E-04	2.25E-03	2.99E-03
46.62	1.14467	1.14607	1.14634	1.14512	1.14968	1.14940	1.14968	1.14968	1.15256	1.15581	1.15281	1.15007	1.15600	1.14555	1.14961	1.14418	1.14696	7.86E-04	1.39E-04	2.30E-03	2.97E-03
46.74	1.14477	1.14615	1.14642	1.14518	1.14980	1.14953	1.14982	1.14979	1.15259	1.15590	1.15289	1.15014	1.15605	1.14563	1.14974	1.14425	1.14703	7.84E-04	1.38E-04	2.34E-03	2.96E-03
46.80	1.14483	1.14619	1.14651	1.14524	1.14996	1.14969	1.14996	1.14991	1.15261	1.15599	1.15299	1.15024	1.15611	1.14569	1.14988	1.14430	1.14711	7.92E-04	1.29E-04	2.39E-03	2.94E-03
46.92	1.14490	1.14625	1.14660	1.14530	1.15005	1.14977	1.15010	1.15003	1.15265	1.15611	1.15304	1.15028	1.15616	1.14576	1.14999	1.14438	1.14716	7.95E-04	1.46E-04	2.45E-03	2.94E-03
47.01	1.14498	1.14631	1.14672	1.14538	1.15016	1.14989	1.15023	1.15014	1.15267	1.15620	1.15311	1.15035	1.15621	1.14585	1.15011	1.14444	1.14722	8.03E-04	1.46E-04	2.50E-03	2.93E-03
47.13	1.14506	1.14636	1.14683	1.14546	1.15027	1.15002	1.15040	1.15030	1.15271	1.15632	1.15318	1.15042	1.15628	1.14593	1.15024	1.14452	1.14729	8.11E-04	1.60E-04	2.56E-03	2.93E-03
47.19	1.14513	1.14642	1.14689	1.14550	1.15041	1.15018	1.15051	1.15041	1.15273	1.15641	1.15328	1.15051	1.15633	1.14599	1.15038	1.14457	1.14737	8.10E-04	1.42E-04	2.60E-03	2.91E-03
47.28	1.14521	1.14647	1.14697	1.14557	1.15055	1.15033	1.15061	1.15052	1.15276	1.15651	1.15337	1.15059	1.15639	1.14606	1.15050	1.14463	1.14745	8.11E-04	1.22E-04	2.65E-03	2.90E-03
47.37	1.14532	1.14655	1.14708	1.14565	1.15065	1.15045	1.15071	1.15064	1.15278	1.15661	1.15344	1.15066	1.15644	1.14615	1.15061	1.14469	1.14751	8.11E-04	1.10E-04	2.70E-03	2.89E-03
47.49	1.14541	1.14663	1.14717	1.14572	1.15073	1.15056	1.15079	1.15074	1.15281	1.15673	1.15351	1.15072	1.15649	1.14623	1.15071	1.14477	1.14758	8.09E-04	9.96E-05	2.78E-03	2.89E-03
47.64	1.14549	1.14668	1.14724	1.14579	1.15082	1.15067	1.15091	1.15087	1.15283	1.15682	1.15358	1.15078	1.15656	1.14630	1.15082	1.14483	1.14764	8.08E-04	1.03E-04	2.82E-03	2.89E-03
47.73	1.14555	1.14673	1.14732	1.14586	1.15090	1.15077	1.15100	1.15095	1.15286	1.15692	1.15364	1.15084	1.15661	1.14637	1.15090	1.14489	1.14770	8.11E-04	9.89E-05	2.88E-03	2.89E-03
47.85	1.14561	1.14679	1.14743	1.14596	1.15097	1.15086	1.15106	1.15101	1.15289	1.15702	1.15371	1.15091	1.15665	1.14645	1.15098	1.14495	1.14776	8.21E-04	8.23E-05	2.92E-03	2.87E-03
47.91	1.14569	1.14684	1.14751	1.14603	1.15106	1.15098	1.15120	1.15112	1.15292	1.15712	1.15381	1.15100	1.15672	1.14651	1.15109	1.14502	1.14784	8.20E-04	8.92E-05	2.97E-03	2.86E-03
48.03	1.14575	1.14689	1.14761	1.14613	1.15113	1.15107	1.15130	1.15121	1.15299	1.15725	1.15388	1.15106	1.15677	1.14660	1.15118	1.14512	1.14790	8.28E-04	1.03E-04	3.02E-03	2.85E-03
48.12	1.14585	1.14696	1.14769	1.14620	1.15121	1.15116	1.15143	1.15131	1.15304	1.15735	1.15396	1.15115	1.15682	1.14668	1.15128	1.14520	1.14798	8.18E-04	1.17E-04	3.05E-03	2.84E-03
48.21	1.14595	1.14703	1.14777	1.14627	1.15129	1.15123	1.15160	1.15145	1.15312	1.15745	1.15403	1.15122	1.15689	1.14675	1.15139	1.14528	1.14805	8.13E-04	1.67E-04	3.06E-03	2.83E-03
48.33	1.14603	1.14710	1.14787	1.14638	1.15137	1.15130	1.15175	1.15158	1.15322	1.15754	1.15410	1.15129	1.15694	1.14684	1.15150	1.14538	1.14811	8.13E-04	2.03E-04	3.06E-03	2.83E-03
48.42	1.14608	1.14713	1.14794	1.14645	1.15146	1.15137	1.15194	1.15175	1.15326	1.15764	1.15416	1.15137	1.15701	1.14690	1.15163	1.14545	1.14818	8.21E-04	2.65E-04	3.09E-03	2.82E-03
48.51	1.14617	1.14720	1.14800	1.14651	1.15156	1.15142	1.15209	1.15187	1.15333	1.15777	1.15423	1.15144	1.15706	1.14697	1.15174	1.14555	1.14824	8.09E-04	3.01E-04	3.13E-03	2.81E-03
48.57	1.14621	1.14723	1.14808	1.14659	1.15167	1.15148	1.15218	1.15197	1.15342	1.15786	1.15429	1.15152	1.15710	1.14703	1.15182	1.14564	1.14830	8.16E-04	3.10E-04	3.14E-03	2.79E-03
48.66	1.14627	1.14728	1.14818	1.14670	1.15183	1.15155	1.15235	1.15216	1.15351	1.15795	1.15438	1.15162	1.15717	1.14711	1.15197	1.14573	1.14839	8.25E-04	3.54E-04	3.14E-03	2.77E-03
48.75	1.14637	1.14734	1.14828	1.14680	1.15201	1.15162	1.15246	1.15232	1.15364	1.15805	1.15447	1.15172	1.15722	1.14720	1.15210	1.14585	1.14847	8.25E-04	3.73E-04	3.11E-03	2.75E-03
48.93	1.14643	1.14740	1.14836	1.14688	1.15219	1.15170	1.15256	1.15247	1.15376	1.15814	1.15455	1.15182	1.15727	1.14727	1.15223	1.14595	1.14855	8.28E-04	3.88E-04	3.10E-03	2.72E-03
49.02	1.14652	1.14746	1.14846	1.14698	1.15232	1.15174	1.15267	1.15270	1.15387	1.15827	1.15459	1.15187	1.15734	1.14736	1.15236	1.14607	1.14860	8.31E-04	4.50E-04	3.11E-03	2.73E-03
49.14	1.14661	1.14753	1.14854	1.14706	1.15253	1.15182	1.15275	1.15287	1.15402	1.15835	1.15468	1.15197	1.15739	1.14743	1.15249	1.14619	1.14868	8.27E-04	4.67E-04	3.06E-03	2.71E-03
49.20	1.14666	1.14756	1.14862	1.14713	1.15264	1.15187	1.15283	1.15304	1.15414	1.15845	1.15472	1.15202	1.15744	1.14749	1.15259	1.14629	1.14873	8.38E-04	5.11E-04	3.05E-03	2.71E-03
49.29	1.14672	1.14761	1.14870	1.14721	1.15285	1.15196	1.15287	1.15317	1.15425	1.15857	1.15481	1.15212	1.15748	1.14756	1.15271	1.14641	1.14880	8.41E-04	5.19E-04	3.06E-03	2.68E-03
49.38	1.14682	1.14768	1.14878	1.14728	1.15299	1.15204	1.15299	1.15340	1.15437	1.15867	1.15487	1.15219	1.15754	1.14764	1.15285	1.14652	1.14887	8.37E-04	5.77E-04	3.04E-03	2.68E-03
49.50	1.14688	1.14773	1.14886	1.14736	1.15320	1.15214	1.15308	1.15359	1.15448	1.15876	1.15496	1.15228	1.15760	1.14771	1.15300	1.14662	1.14895	8.42E-04	6.15E-04	3.02E-03	2.66E-03
49.59	1.14698	1.14780	1.14896	1.14746	1.15336	1.15222	1.15323	1.15383	1.15460	1.15886	1.15503	1.15235	1.15766	1.14780	1.15316	1.14673	1.14901	8.47E-04	6.79E-04	3.02E-03	2.66E-03
49.68	1.14702	1.14784	1.14906	1.14755	1.15356	1.15232	1.15335	1.15401	1.15471	1.15899	1.15512	1.15244	1.15771	1.14787	1.15331	1.14685	1.14909	8.65E-04	7.13E-04	3.03E-03	2.64E-03
49.80	1.14711	1.14791	1.14914	1.14763	1.15370	1.15241	1.15349	1.15419	1.15485	1.15906	1.15519	1.15251	1.15776	1.14795	1.15345	1.14696	1.14915	8.61E-04	7.52E-04	2.98E-03	2.63E-03
49.86	1.14718	1.14796	1.14925	1.14773	1.15384	1.15249	1.15364	1.15436	1.15495	1.15922	1.15526	1.15257	1.15781	1.14803	1.15358	1.14709	1.14921	8.77E-04	7.86E-04	3.02E-03	2.62E-03
49.98	1.14729	1.14805	1.14932	1.14781	1.15394	1.15255	1.15385	1.15459	1.15505	1.15929	1.15530	1.15262	1.15788	1.14812	1.15373	1.14717	1.14927	8.65E-04	8.52E-04	3.00E-03	2.63E-03
50.07	1.14733	1.14808	1.14938	1.14786	1.15408	1.15264	1.15403	1.15476	1.15517	1.15939	1.15538	1.15268	1.15793	1.14816	1.15388	1.14728	1.14933	8.68E-04	8.90E-04	2.98E-03	2.62E-03
50.16	1.14740	1.14813	1.14948	1.14797	1.15432	1.15280	1.15420	1.15493	1.15526	1.15950	1.15549	1.15279	1.15798	1.14825	1.15406	1.14738	1.14942	8.83E-04	9.02E-04	2.99E-03	2.59E-03
50.25	1.14744	1.14818	1.14956	1.14805	1.15446	1.15289	1.15442	1.15516	1.15535	1.15959	1.15557	1.15286	1.15805	1.14831	1.15424	1.14747	1.14949	8.95E-04	9.57E-04	3.00E-03	2.59E-03
50.37	1.14753	1.14825	1.14964	1.14813	1.15467	1.15302	1.15453	1.15527	1.15543	1.15973	1.15566	1.15295	1.15808	1.14839	1.15437	1.14758	1.14956	8.94E-04	9.60E-04	3.04E-03	2.57E-03
50.46	1.14764	1.14834	1.14970	1.14819	1.15482	1.15313	1.15469	1.15544	1.15553	1.15990	1.15573	1.15302	1.15813	1.14847	1.15452	1.14772	1.14963	8.75E-04	9.85E-04	3.09E-03	2.56E-03
50.55	1.14770	1.14839	1.14981	1.14830	1.15498	1.15324	1.15484	1.15560	1.15561	1.15993	1.15581	1.15310	1.15818	1.14855	1.15467	1.14777	1.14970	8.95E-04	1.01E-03	3.05E-03	2.54E-03
50.64	1.14776	1.14846	1.14989	1.14838	1.15510	1.15335	1.15502	1.15581	1.15569	1.16003	1.15588	1.15317	1.15825	1.14862	1.15482	1.14786	1.14977	9.03E-04	1.04E-03	3.07E-03	2.54E-03
50.76	1.14780	1.14850	1.15006	1.14854	1.15525	1.15347	1.15514	1.15596	1.15573	1.16016	1.15596	1.15325	1.15829	1.14873	1.15496	1.14795	1.14983	9.55E-04	1.05E-03	3.13E-03	2.53E-03
50.85	1.14788	1.14857	1.15015	1.14862	1.15540	1.15360	1.15526	1.15611	1.15580	1.16026	1.15603	1.15333	1.15834	1.14881	1.15509	1.14803	1.14990	9.60E-04	1.06E-03	3.15E-03	2.51E-03
50.97	1.14796	1.14866	1.15024	1.14870	1.15553	1.15372	1.15538	1.15626	1.15590	1.16036	1.15611	1.15341	1.15839	1.14889	1.15522	1.14813	1.14997	9.63E-04	1.07E-03	3.16E-03	2.50E-03
51.06	1.14800	1.14870	1.15037	1.14880	1.15565	1.15392	1.15549	1.15639	1.15597	1.16046	1.15621	1.15351	1.15844	1.14897	1.15536	1.14822	1.15006	1.00E-03	1.04E-03	3.18E-03	2.47E-03
51.15	1.14808	1.14879	1.15044	1.14885	1.15578	1.15412	1.15560	1.15653	1.15607	1.16060	1.15631	1.15362	1.15849	1.14904	1.15550	1.14833	1.15014	9.96E-04	1.01E-03	3.21E-03	2.44E-03
51.24	1.14816	1.14888	1.15054	1.14893	1.15586	1.15427	1.15574	1.15669	1.15614	1.16074	1.15638	1.15370	1.15855	1.14913	1.15564	1.14844	1.15021	1.00E-03	1.01E-03	3.25E-03	2.43E-03
51.33	1.14820	1.14892	1.15064	1.14900	1.15596	1.15450	1.15587	1.15685	1.15621	1.16078	1.15649	1.15380	1.15861	1.14919	1.15579	1.14849	1.15030	1.03E-03	9.72E-04	3.23E-03	2.41E-03
51.45	1.14828	1.14900	1.15074	1.14907	1.15604	1.15466	1.15601	1.15701	1.15630	1.16091	1.15657	1.15388	1.15867	1.14927	1.15593	1.14860	1.15037	1.04E-03	9.66E-04	3.26E-03	2.40E-03
51.57	1.14834	1.14907	1.15084	1.14914	1.15609	1.15477	1.15608	1.15709	1.15641	1.16102	1.15662	1.15393	1.15871	1.14935	1.15601	1.14871	1.15042	1.06E-03	9.52E-04	3.25E-03	2.39E-03
51.69	1.14841	1.14917	1.15098	1.14923	1.15622	1.15498	1.15622	1.15726	1.15648	1.16116	1.15672	1.15402	1.15877	1.14945	1.15617	1.14882	1.15050	1.09E-03	9.30E-04	3.31E-03	2.38E-03
51.75	1.14847	1.14924	1.15111	1.14932	1.15636	1.15521	1.15633	1.15739	1.15655	1.16127	1.15682	1.15412	1.15881	1.14954	1.15632	1.14891	1.15059	1.12E-03	8.89E-04	3.33E-03	2.35E-03
51.84	1.14854	1.14930	1.15121	1.14939	1.15648	1.15538	1.15645	1.15752	1.15665	1.16137	1.15690	1.15419	1.15886	1.14961	1.15645	1.14901	1.15065	1.13E-03	8.75E-04	3.34E-03	2.34E-03
51.96	1.14860	1.14938	1.15132	1.14946	1.15660	1.15554	1.15660	1.15769	1.15672	1.16148	1.15698	1.15426	1.15892	1.14969	1.15661	1.14910	1.15072	1.15E-03	8.78E-04	3.36E-03	2.34E-03
52.05	1.14864	1.14942	1.15141	1.14952	1.15675	1.15569	1.15667	1.15778	1.15678	1.16158	1.15706	1.15433	1.15895	1.14975	1.15673	1.14918	1.15078	1.18E-03	8.53E-04	3.40E-03	2.32E-03
52.14	1.14872	1.14952	1.15150	1.14959	1.15689	1.15584	1.15681	1.15796	1.15686	1.16168	1.15713	1.15440	1.15901	1.14983	1.15688	1.14927	1.15085	1.18E-03	8.66E-04	3.41E-03	2.32E-03
52.26	1.14879	1.14961	1.15160	1.14967	1.15708	1.15601	1.15692	1.15811	1.15693	1.16182	1.15723	1.15449	1.15905	1.14992	1.15703	1.14937	1.15093	1.19E-03	8.57E-04	3.46E-03	2.30E-03
52.29	1.14885	1.14969	1.15172	1.14977	1.15729	1.15618	1.15702	1.15825	1.15700	1.16192	1.15733	1.15459	1.15910	1.15001	1.15719	1.14946	1.15101	1.22E-03	8.52E-04	3.48E-03	2.27E-03
52.41	1.14894	1.14979	1.15185	1.14987	1.15741	1.15626	1.15712	1.15839	1.15703	1.16202	1.15738	1.15464	1.15914	1.15011	1.15730	1.14953	1.15105	1.23E-03	8.81E-04	3.53E-03	2.27E-03
52.50	1.14898	1.14983	1.15190	1.14991	1.15758	1.15636	1.15723	1.15854	1.15711	1.16216	1.15745	1.15472	1.15918	1.15016	1.15743	1.14963	1.15112	1.24E-03	9.02E-04	3.57E-03	2.25E-03
52.65	1.14906	1.14994	1.15202	1.15002	1.15776	1.15647	1.15743	1.15878	1.15715	1.16222	1.15753	1.15480	1.15925	1.15026	1.15761	1.14969	1.15119	1.25E-03	9.54E-04	3.59E-03	2.25E-03
52.77	1.14914	1.15004	1.15208	1.15007	1.15799	1.15659	1.15756	1.15897	1.15719	1.16238	1.15762	1.15491	1.15931	1.15033	1.15778	1.14979	1.15128	1.24E-03	9.88E-04	3.67E-03	2.22E-03
52.86	1.14919	1.15009	1.15217	1.15015	1.15823	1.15672	1.15767	1.15906	1.15724	1.16242	1.15772	1.15502	1.15934	1.15040	1.15792	1.14983	1.15136	1.26E-03	9.86E-04	3.66E-03	2.18E-03
52.98	1.14927	1.15019	1.15231	1.15029	1.15841	1.15682	1.15780	1.15920	1.15727	1.16255	1.15779	1.15510	1.15938	1.15051	1.15806	1.14991	1.15142	1.28E-03	1.00E-03	3.73E-03	2.16E-03
53.07	1.14936	1.15029	1.15239	1.15038	1.15865	1.15697	1.15793	1.15933	1.15730	1.16268	1.15787	1.15521	1.15942	1.15061	1.15822	1.14999	1.15150	1.28E-03	1.01E-03	3.80E-03	2.13E-03
53.16	1.14942	1.15036	1.15250	1.15049	1.15881	1.15709	1.15806	1.15946	1.15733	1.16277	1.15794	1.15529	1.15947	1.15070	1.15836	1.15005	1.15156	1.30E-03	1.02E-03	3.85E-03	2.11E-03
53.22	1.14947	1.15042	1.15258	1.15058	1.15900	1.15723	1.15825	1.15961	1.15735	1.16287	1.15801	1.15537	1.15952	1.15076	1.15852	1.15011	1.15163	1.31E-03	1.02E-03	3.90E-03	2.10E-03
53.31	1.14953	1.15049	1.15266	1.15067	1.15924	1.15744	1.15843	1.15976	1.15738	1.16296	1.15809	1.15548	1.15958	1.15084	1.15872	1.15017	1.15171	1.31E-03	1.01E-03	3.94E-03	2.08E-03
53.43	1.14962	1.15059	1.15274	1.15076	1.15930	1.15748	1.15857	1.15987	1.15740	1.16305	1.15811	1.15550	1.15962	1.15093	1.15881	1.15023	1.15174	1.31E-03	1.03E-03	4.00E-03	2.08E-03
53.58	1.14971	1.15070	1.15280	1.15082	1.15955	1.15771	1.15872	1.15999	1.15742	1.16318	1.15820	1.15560	1.15966	1.15101	1.15899	1.15030	1.15182	1.29E-03	1.00E-03	4.07E-03	2.06E-03
53.64	1.14983	1.15082	1.15290	1.15093	1.15986	1.15800	1.15887	1.16011	1.15745	1.16327	1.15830	1.15572	1.15970	1.15112	1.15921	1.15036	1.15191	1.29E-03	9.69E-04	4.12E-03	2.02E-03
53.76	1.14987	1.15088	1.15300	1.15105	1.16004	1.15819	1.15908	1.16028	1.15747	1.16333	1.15836	1.15579	1.15975	1.15120	1.15940	1.15040	1.15197	1.31E-03	9.57E-04	4.14E-03	2.01E-03
53.85	1.14997	1.15098	1.15307	1.15114	1.16022	1.15836	1.15925	1.16041	1.15749	1.16343	1.15843	1.15585	1.15979	1.15129	1.15956	1.15046	1.15203	1.30E-03	9.49E-04	4.20E-03	2.00E-03
53.97	1.15001	1.15103	1.15315	1.15123	1.16045	1.15859	1.15943	1.16054	1.15751	1.16359	1.15850	1.15594	1.15984	1.15136	1.15975	1.15055	1.15209	1.31E-03	9.24E-04	4.30E-03	1.98E-03
54.00	1.15011	1.15113	1.15323	1.15132	1.16061	1.15878	1.15961	1.16069	1.15754	1.16369	1.15856	1.15601	1.15988	1.15145	1.15992	1.15061	1.15215	1.30E-03	9.08E-04	4.35E-03	1.97E-03
54.12	1.15015	1.15118	1.15332	1.15143	1.16076	1.15898	1.15980	1.16083	1.15757	1.16375	1.15861	1.15607	1.15992	1.15152	1.16010	1.15066	1.15220	1.32E-03	8.78E-04	4.37E-03	1.95E-03
54.24	1.15025	1.15129	1.15337	1.15149	1.16091	1.15920	1.16007	1.16104	1.15760	1.16389	1.15867	1.15614	1.15997	1.15160	1.16031	1.15075	1.15226	1.30E-03	8.55E-04	4.45E-03	1.95E-03
54.36	1.15030	1.15133	1.15344	1.15157	1.16100	1.15932	1.16028	1.16119	1.15763	1.16399	1.15871	1.15619	1.16001	1.15166	1.16045	1.15081	1.15230	1.31E-03	8.51E-04	4.50E-03	1.94E-03
54.39	1.15039	1.15144	1.15353	1.15169	1.16117	1.15958	1.16057	1.16142	1.15766	1.16410	1.15877	1.15627	1.16006	1.15176	1.16069	1.15088	1.15237	1.31E-03	8.18E-04	4.55E-03	1.93E-03
54.51	1.15048	1.15153	1.15365	1.15182	1.16136	1.15985	1.16079	1.16159	1.15769	1.16420	1.15884	1.15637	1.16010	1.15187	1.16090	1.15094	1.15244	1.32E-03	7.73E-04	4.60E-03	1.90E-03
54.60	1.15056	1.15161	1.15371	1.15190	1.16150	1.16006	1.16106	1.16179	1.15773	1.16430	1.15888	1.15644	1.16016	1.15195	1.16110	1.15101	1.15250	1.31E-03	7.58E-04	4.65E-03	1.89E-03
54.72	1.15063	1.15168	1.15380	1.15201	1.16165	1.16026	1.16131	1.16198	1.15776	1.16441	1.15893	1.15652	1.16021	1.15203	1.16130	1.15109	1.15255	1.32E-03	7.45E-04	4.70E-03	1.87E-03
54.87	1.15068	1.15173	1.15387	1.15209	1.16180	1.16047	1.16137	1.16204	1.15782	1.16455	1.15898	1.15659	1.16022	1.15209	1.16142	1.15118	1.15260	1.33E-03	6.89E-04	4.76E-03	1.84E-03
54.93	1.15077	1.15182	1.15396	1.15220	1.16195	1.16069	1.16163	1.16225	1.15785	1.16466	1.15902	1.15667	1.16027	1.15219	1.16163	1.15125	1.15266	1.33E-03	6.76E-04	4.82E-03	1.83E-03
55.05	1.15089	1.15194	1.15401	1.15225	1.16216	1.16098	1.16190	1.16247	1.15791	1.16481	1.15908	1.15678	1.16032	1.15227	1.16188	1.15136	1.15273	1.29E-03	6.42E-04	4.88E-03	1.80E-03
55.14	1.15096	1.15201	1.15407	1.15234	1.16232	1.16121	1.16203	1.16259	1.15796	1.16488	1.15912	1.15687	1.16035	1.15235	1.16204	1.15142	1.15278	1.29E-03	5.97E-04	4.89E-03	1.77E-03
55.23	1.15101	1.15206	1.15414	1.15241	1.16255	1.16152	1.16236	1.16288	1.15802	1.16503	1.15918	1.15698	1.16041	1.15241	1.16233	1.15152	1.15286	1.30E-03	5.80E-04	4.96E-03	1.74E-03
55.32	1.15111	1.15215	1.15421	1.15249	1.16255	1.16152	1.16256	1.16306	1.15807	1.16514	1.15918	1.15698	1.16045	1.15249	1.16242	1.15161	1.15287	1.29E-03	6.47E-04	5.00E-03	1.76E-03
55.41	1.15120	1.15225	1.15427	1.15257	1.16282	1.16192	1.16276	1.16326	1.15814	1.16525	1.15925	1.15712	1.16049	1.15257	1.16269	1.15170	1.15295	1.27E-03	5.57E-04	5.03E-03	1.71E-03
55.53	1.15125	1.15229	1.15435	1.15268	1.16299	1.16217	1.16296	1.16345	1.15821	1.16540	1.15929	1.15720	1.16053	1.15264	1.16289	1.15181	1.15301	1.29E-03	5.34E-04	5.08E-03	1.68E-03
55.62	1.15135	1.15239	1.15438	1.15271	1.16326	1.16257	1.16323	1.16373	1.15830	1.16547	1.15936	1.15733	1.16058	1.15271	1.16320	1.15189	1.15309	1.26E-03	4.77E-04	5.07E-03	1.64E-03
55.74	1.15142	1.15246	1.15448	1.15283	1.16342	1.16281	1.16336	1.16388	1.15838	1.16558	1.15940	1.15740	1.16060	1.15280	1.16337	1.15198	1.15313	1.27E-03	4.39E-04	5.09E-03	1.62E-03
55.80	1.15149	1.15253	1.15455	1.15291	1.16366	1.16318	1.16356	1.16410	1.15847	1.16573	1.15946	1.15751	1.16064	1.15287	1.16362	1.15210	1.15320	1.27E-03	3.77E-04	5.13E-03	1.58E-03
55.89	1.15156	1.15260	1.15461	1.15299	1.16377	1.16332	1.16383	1.16440	1.15857	1.16587	1.15949	1.15755	1.16069	1.15294	1.16383	1.15222	1.15324	1.27E-03	4.41E-04	5.16E-03	1.58E-03
55.98	1.15163	1.15267	1.15469	1.15310	1.16395	1.16360	1.16410	1.16471	1.15866	1.16597	1.15954	1.15764	1.16074	1.15302	1.16409	1.15231	1.15330	1.27E-03	4.60E-04	5.17E-03	1.56E-03
56.10	1.15169	1.15272	1.15476	1.15317	1.16404	1.16371	1.16431	1.16494	1.15876	1.16607	1.15956	1.15768	1.16077	1.15308	1.16425	1.15241	1.15334	1.28E-03	5.21E-04	5.17E-03	1.56E-03
56.16	1.15181	1.15284	1.15482	1.15325	1.16418	1.16390	1.16458	1.16525	1.15884	1.16616	1.15960	1.15775	1.16082	1.15318	1.16448	1.15250	1.15339	1.25E-03	5.85E-04	5.18E-03	1.55E-03
56.25	1.15190	1.15293	1.15487	1.15332	1.16432	1.16407	1.16471	1.16541	1.15896	1.16626	1.15963	1.15781	1.16085	1.15326	1.16463	1.15261	1.15343	1.23E-03	5.83E-04	5.16E-03	1.53E-03
56.40	1.15199	1.15302	1.15496	1.15343	1.16452	1.16427	1.16491	1.16563	1.15903	1.16636	1.15968	1.15790	1.16088	1.15335	1.16483	1.15270	1.15349	1.23E-03	5.96E-04	5.18E-03	1.50E-03
56.52	1.15204	1.15306	1.15504	1.15353	1.16473	1.16446	1.16517	1.16593	1.15916	1.16646	1.15972	1.15799	1.16093	1.15342	1.16507	1.15281	1.15355	1.25E-03	6.41E-04	5.16E-03	1.48E-03
56.61	1.15211	1.15313	1.15513	1.15364	1.16495	1.16466	1.16530	1.16607	1.15922	1.16659	1.15977	1.15808	1.16096	1.15350	1.16524	1.15290	1.15360	1.26E-03	6.11E-04	5.21E-03	1.45E-03
56.73	1.15221	1.15322	1.15517	1.15370	1.16506	1.16475	1.16555	1.16635	1.15935	1.16668	1.15979	1.15812	1.16100	1.15357	1.16543	1.15302	1.15364	1.23E-03	6.96E-04	5.18E-03	1.45E-03
56.82	1.15225	1.15326	1.15523	1.15378	1.16523	1.16490	1.16574	1.16655	1.15944	1.16674	1.15983	1.15819	1.16104	1.15363	1.16561	1.15309	1.15369	1.24E-03	7.18E-04	5.16E-03	1.43E-03
56.88	1.15237	1.15338	1.15531	1.15390	1.16541	1.16507	1.16599	1.16682	1.15957	1.16687	1.15986	1.15825	1.16109	1.15374	1.16582	1.15322	1.15373	1.23E-03	7.67E-04	5.16E-03	1.42E-03
57.00	1.15244	1.15344	1.15538	1.15398	1.16560	1.16524	1.16624	1.16708	1.15964	1.16697	1.15990	1.15831	1.16114	1.15381	1.16604	1.15330	1.15378	1.22E-03	8.08E-04	5.19E-03	1.42E-03
57.09	1.15246	1.15346	1.15546	1.15410	1.16579	1.16542	1.16643	1.16728	1.15976	1.16707	1.15994	1.15838	1.16117	1.15387	1.16623	1.15341	1.15383	1.26E-03	8.17E-04	5.17E-03	1.40E-03
57.18	1.15258	1.15357	1.15550	1.15416	1.16619	1.16577	1.16662	1.16748	1.15987	1.16720	1.16001	1.15850	1.16121	1.15395	1.16652	1.15353	1.15391	1.22E-03	7.33E-04	5.18E-03	1.36E-03
57.27	1.15267	1.15365	1.15557	1.15426	1.16640	1.16596	1.16681	1.16769	1.15997	1.16730	1.16005	1.15856	1.16124	1.15404	1.16671	1.15363	1.15395	1.21E-03	7.37E-04	5.19E-03	1.34E-03
57.36	1.15274	1.15371	1.15565	1.15437	1.16660	1.16614	1.16700	1.16789	1.16007	1.16740	1.16009	1.15861	1.16131	1.15412	1.16691	1.15373	1.15400	1.22E-03	7.45E-04	5.19E-03	1.35E-03
57.51	1.15281	1.15378	1.15572	1.15446	1.16695	1.16646	1.16720	1.16809	1.16017	1.16750	1.16015	1.15869	1.16135	1.15419	1.16718	1.15384	1.15406	1.22E-03	6.83E-04	5.18E-03	1.33E-03
57.63	1.15287	1.15382	1.15578	1.15455	1.16701	1.16652	1.16740	1.16831	1.16028	1.16764	1.16016	1.15871	1.16141	1.15425	1.16731	1.15396	1.15409	1.23E-03	7.55E-04	5.20E-03	1.35E-03
57.69	1.15298	1.15392	1.15586	1.15467	1.16728	1.16678	1.16776	1.16864	1.16047	1.16774	1.16022	1.15877	1.16144	1.15436	1.16761	1.15410	1.15414	1.22E-03	7.90E-04	5.14E-03	1.33E-03
57.81	1.15306	1.15398	1.15590	1.15473	1.16748	1.16697	1.16798	1.16884	1.16054	1.16784	1.16026	1.15881	1.16149	1.15442	1.16782	1.15419	1.15419	1.20E-03	7.95E-04	5.16E-03	1.34E-03
57.87	1.15313	1.15405	1.15599	1.15485	1.16768	1.16717	1.16826	1.16910	1.16070	1.16794	1.16030	1.15885	1.16153	1.15450	1.16805	1.15432	1.15423	1.21E-03	8.27E-04	5.12E-03	1.34E-03
57.99	1.15321	1.15411	1.15606	1.15494	1.16781	1.16730	1.16855	1.16934	1.16081	1.16804	1.16032	1.15888	1.16155	1.15458	1.16825	1.15442	1.15425	1.21E-03	8.93E-04	5.11E-03	1.34E-03
58.08	1.15328	1.15417	1.15612	1.15503	1.16811	1.16758	1.16870	1.16947	1.16093	1.16817	1.16038	1.15894	1.16158	1.15465	1.16846	1.15455	1.15430	1.21E-03	8.12E-04	5.12E-03	1.32E-03
58.20	1.15333	1.15421	1.15618	1.15511	1.16832	1.16778	1.16884	1.16958	1.16104	1.16830	1.16042	1.15898	1.16162	1.15471	1.16863	1.15467	1.15434	1.22E-03	7.66E-04	5.14E-03	1.32E-03
58.26	1.15345	1.15432	1.15631	1.15529	1.16857	1.16800	1.16915	1.16982	1.16111	1.16841	1.16047	1.15902	1.16167	1.15484	1.16888	1.15476	1.15439	1.23E-03	7.79E-04	5.16E-03	1.33E-03
58.38	1.15352	1.15438	1.15635	1.15534	1.16881	1.16824	1.16946	1.17007	1.16127	1.16854	1.16052	1.15907	1.16171	1.15490	1.16914	1.15490	1.15443	1.22E-03	7.95E-04	5.14E-03	1.33E-03
58.50	1.15360	1.15445	1.15641	1.15542	1.16914	1.16856	1.16979	1.17032	1.16145	1.16864	1.16059	1.15913	1.16174	1.15497	1.16945	1.15505	1.15448	1.21E-03	7.68E-04	5.09E-03	1.31E-03
58.56	1.15370	1.15453	1.15647	1.15551	1.16947	1.16887	1.16995	1.17045	1.16156	1.16874	1.16065	1.15920	1.16177	1.15506	1.16969	1.15515	1.15454	1.20E-03	6.75E-04	5.08E-03	1.29E-03
58.65	1.15381	1.15462	1.15653	1.15559	1.16982	1.16920	1.17020	1.17064	1.16167	1.16884	1.16072	1.15926	1.16182	1.15514	1.16996	1.15526	1.15460	1.18E-03	6.10E-04	5.07E-03	1.28E-03
58.77	1.15386	1.15466	1.15659	1.15568	1.17019	1.16955	1.17053	1.17091	1.16178	1.16895	1.16079	1.15932	1.16185	1.15520	1.17029	1.15537	1.15465	1.19E-03	5.76E-04	5.07E-03	1.27E-03
58.89	1.15397	1.15476	1.15667	1.15579	1.17037	1.16975	1.17077	1.17110	1.16189	1.16909	1.16088	1.15940	1.16188	1.15530	1.17050	1.15549	1.15472	1.18E-03	5.82E-04	5.09E-03	1.25E-03
58.99	1.15407	1.15485	1.15675	1.15591	1.17065	1.17006	1.17102	1.17130	1.16204	1.16916	1.16094	1.15944	1.16192	1.15539	1.17076	1.15560	1.15477	1.17E-03	5.37E-04	5.04E-03	1.25E-03
59.08	1.15416	1.15492	1.15680	1.15599	1.17093	1.17035	1.17128	1.17152	1.16214	1.16931	1.16101	1.15950	1.16195	1.15547	1.17102	1.15573	1.15482	1.17E-03	5.08E-04	5.07E-03	1.23E-03
59.16	1.15421	1.15497	1.15686	1.15608	1.17129	1.17075	1.17154	1.17174	1.16225	1.16946	1.16106	1.15955	1.16198	1.15553	1.17133	1.15585	1.15486	1.17E-03	4.28E-04	5.10E-03	1.23E-03
59.25	1.15432	1.15506	1.15689	1.15614	1.17156	1.17105	1.17180	1.17197	1.16239	1.16961	1.16110	1.15958	1.16202	1.15560	1.17159	1.15600	1.15490	1.14E-03	4.01E-04	5.10E-03	1.24E-03
59.38	1.15444	1.15516	1.15696	1.15625	1.17174	1.17124	1.17216	1.17226	1.16249	1.16973	1.16114	1.15961	1.16207	1.15570	1.17185	1.15611	1.15494	1.12E-03	4.64E-04	5.12E-03	1.24E-03
59.49	1.15449	1.15521	1.15703	1.15637	1.17190	1.17144	1.17251	1.17257	1.16256	1.16980	1.16125	1.15970	1.16209	1.15577	1.17211	1.15618	1.15501	1.14E-03	5.40E-04	5.12E-03	1.21E-03
59.56	1.15458	1.15528	1.15707	1.15644	1.17238	1.17200	1.17270	1.17275	1.16273	1.16992	1.16130	1.15976	1.16213	1.15584	1.17246	1.15632	1.15506	1.12E-03	3.45E-04	5.09E-03	1.21E-03
59.71	1.15470	1.15538	1.15710	1.15649	1.17259	1.17225	1.17304	1.17306	1.16279	1.17004	1.16135	1.15981	1.16218	1.15592	1.17274	1.15642	1.15512	1.08E-03	3.91E-04	5.13E-03	1.20E-03
59.74	1.15479	1.15546	1.15720	1.15666	1.17282	1.17253	1.17347	1.17351	1.16292	1.17021	1.16142	1.15988	1.16222	1.15602	1.17308	1.15657	1.15517	1.10E-03	4.83E-04	5.16E-03	1.19E-03
59.86	1.15490	1.15556	1.15725	1.15674	1.17310	1.17286	1.17371	1.17378	1.16305	1.17038	1.16146	1.15992	1.16225	1.15611	1.17336	1.15671	1.15521	1.08E-03	4.56E-04	5.19E-03	1.18E-03
59.97	1.15502	1.15565	1.15733	1.15684	1.17324	1.17302	1.17395	1.17406	1.16316	1.17051	1.16151	1.15998	1.16228	1.15621	1.17357	1.15684	1.15526	1.06E-03	5.13E-04	5.19E-03	1.17E-03
60.04	1.15508	1.15570	1.15739	1.15692	1.17345	1.17325	1.17420	1.17437	1.16325	1.17073	1.16158	1.16006	1.16232	1.15627	1.17382	1.15699	1.15532	1.07E-03	5.48E-04	5.28E-03	1.15E-03
60.15	1.15517	1.15578	1.15746	1.15702	1.17374	1.17355	1.17449	1.17474	1.16334	1.17081	1.16164	1.16013	1.16235	1.15636	1.17413	1.15707	1.15537	1.07E-03	5.77E-04	5.28E-03	1.13E-03
60.27	1.15526	1.15586	1.15751	1.15707	1.17395	1.17377	1.17471	1.17503	1.16340	1.17095	1.16169	1.16019	1.16237	1.15642	1.17437	1.15718	1.15542	1.04E-03	6.04E-04	5.34E-03	1.12E-03
60.36	1.15535	1.15594	1.15759	1.15716	1.17417	1.17400	1.17484	1.17522	1.16352	1.17113	1.16177	1.16029	1.16240	1.15651	1.17456	1.15732	1.15548	1.04E-03	5.73E-04	5.38E-03	1.08E-03
60.49	1.15550	1.15607	1.15764	1.15721	1.17447	1.17429	1.17506	1.17551	1.16362	1.17126	1.16182	1.16036	1.16244	1.15660	1.17483	1.15744	1.15554	9.92E-04	5.60E-04	5.40E-03	1.07E-03
60.58	1.15558	1.15614	1.15771	1.15728	1.17470	1.17450	1.17532	1.17591	1.16371	1.17139	1.16192	1.16048	1.16247	1.15668	1.17511	1.15755	1.15562	9.83E-04	6.37E-04	5.43E-03	1.03E-03
60.67	1.15568	1.15621	1.15780	1.15737	1.17509	1.17487	1.17551	1.17619	1.16386	1.17152	1.16196	1.16052	1.16250	1.15677	1.17542	1.15769	1.15566	9.88E-04	5.79E-04	5.42E-03	1.02E-03
60.73	1.15576	1.15629	1.15785	1.15741	1.17526	1.17500	1.17569	1.17645	1.16389	1.17166	1.16201	1.16059	1.16253	1.15683	1.17560	1.15778	1.15571	9.66E-04	6.31E-04	5.49E-03	1.00E-03
60.85	1.15586	1.15638	1.15796	1.15753	1.17550	1.17522	1.17587	1.17671	1.16402	1.17183	1.16207	1.16067	1.16256	1.15693	1.17582	1.15793	1.15577	9.80E-04	6.46E-04	5.53E-03	9.83E-04
60.97	1.15595	1.15646	1.15804	1.15760	1.17574	1.17544	1.17605	1.17696	1.16415	1.17193	1.16213	1.16073	1.16259	1.15701	1.17605	1.15804	1.15582	9.72E-04	6.55E-04	5.49E-03	9.68E-04
61.06	1.15603	1.15654	1.15814	1.15769	1.17599	1.17566	1.17628	1.17729	1.16430	1.17215	1.16219	1.16080	1.16263	1.15710	1.17631	1.15822	1.15588	9.79E-04	7.06E-04	5.55E-03	9.54E-04
61.15	1.15618	1.15668	1.15821	1.15775	1.17624	1.17587	1.17652	1.17760	1.16439	1.17223	1.16229	1.16091	1.16267	1.15721	1.17656	1.15831	1.15596	9.36E-04	7.45E-04	5.55E-03	9.25E-04
61.24	1.15624	1.15673	1.15826	1.15780	1.17667	1.17624	1.17676	1.17789	1.16446	1.17241	1.16233	1.16096	1.16270	1.15726	1.17689	1.15843	1.15599	9.31E-04	7.07E-04	5.62E-03	9.18E-04
61.30	1.15633	1.15682	1.15834	1.15787	1.17684	1.17638	1.17696	1.17813	1.16456	1.17253	1.16241	1.16104	1.16272	1.15734	1.17708	1.15855	1.15606	9.24E-04	7.47E-04	5.64E-03	8.93E-04
61.45	1.15645	1.15693	1.15841	1.15795	1.17721	1.17667	1.17708	1.17828	1.16466	1.17267	1.16247	1.16111	1.16275	1.15744	1.17731	1.15867	1.15611	9.01E-04	6.87E-04	5.66E-03	8.79E-04
61.54	1.15654	1.15702	1.15857	1.15810	1.17751	1.17689	1.17735	1.17858	1.16484	1.17283	1.16253	1.16118	1.16278	1.15756	1.17758	1.15883	1.15616	9.37E-04	7.17E-04	5.65E-03	8.63E-04
61.63	1.15666	1.15713	1.15864	1.15818	1.17774	1.17711	1.17756	1.17882	1.16496	1.17295	1.16262	1.16127	1.16280	1.15765	1.17781	1.15896	1.15623	9.13E-04	7.28E-04	5.65E-03	8.33E-04
61.75	1.15675	1.15722	1.15871	1.15825	1.17813	1.17740	1.17768	1.17897	1.16506	1.17308	1.16265	1.16131	1.16282	1.15774	1.17805	1.15907	1.15626	9.05E-04	6.85E-04	5.67E-03	8.26E-04
61.87	1.15684	1.15731	1.15882	1.15836	1.17831	1.17751	1.17786	1.17919	1.16518	1.17319	1.16274	1.16142	1.16287	1.15783	1.17822	1.15919	1.15634	9.14E-04	7.27E-04	5.67E-03	7.97E-04
61.96	1.15690	1.15737	1.15887	1.15842	1.17872	1.17784	1.17825	1.17959	1.16527	1.17331	1.16278	1.16148	1.16291	1.15789	1.17860	1.15929	1.15639	9.09E-04	7.55E-04	5.69E-03	7.92E-04
62.05	1.15702	1.15749	1.15895	1.15850	1.17893	1.17797	1.17860	1.17998	1.16535	1.17346	1.16285	1.16159	1.16294	1.15799	1.17887	1.15941	1.15646	8.90E-04	8.38E-04	5.73E-03	7.55E-04
62.14	1.15714	1.15760	1.15905	1.15862	1.17936	1.17830	1.17888	1.18021	1.16543	1.17358	1.16293	1.16170	1.16295	1.15810	1.17919	1.15951	1.15653	8.83E-04	8.07E-04	5.76E-03	7.17E-04
62.23	1.15726	1.15772	1.15912	1.15870	1.17980	1.17867	1.17902	1.18036	1.16553	1.17373	1.16303	1.16185	1.16298	1.15820	1.17946	1.15963	1.15662	8.60E-04	7.60E-04	5.79E-03	6.66E-04
62.32	1.15734	1.15781	1.15917	1.15876	1.18035	1.17912	1.17928	1.18059	1.16561	1.17388	1.16308	1.16194	1.16301	1.15827	1.17984	1.15975	1.15668	8.41E-04	7.40E-04	5.85E-03	6.38E-04
62.44	1.15743	1.15790	1.15928	1.15888	1.18069	1.17942	1.17965	1.18090	1.16567	1.17399	1.16314	1.16204	1.16303	1.15837	1.18016	1.15983	1.15674	8.52E-04	7.39E-04	5.89E-03	6.02E-04
62.56	1.15752	1.15799	1.15938	1.15899	1.18102	1.17973	1.17986	1.18105	1.16575	1.17409	1.16319	1.16214	1.16305	1.15847	1.18042	1.15992	1.15679	8.64E-04	7.19E-04	5.90E-03	5.72E-04
62.65	1.15758	1.15805	1.15946	1.15907	1.18135	1.18006	1.18013	1.18130	1.16582	1.17420	1.16323	1.16221	1.16310	1.15854	1.18071	1.16001	1.15684	8.73E-04	7.12E-04	5.92E-03	5.56E-04
62.74	1.15770	1.15817	1.15951	1.15912	1.18158	1.18027	1.18075	1.18178	1.16593	1.17430	1.16328	1.16230	1.16312	1.15863	1.18110	1.16012	1.15690	8.36E-04	7.10E-04	5.92E-03	5.25E-04
62.80	1.15781	1.15829	1.15962	1.15923	1.18190	1.18059	1.18109	1.18202	1.16601	1.17440	1.16333	1.16240	1.16315	1.15874	1.18140	1.16021	1.15696	8.33E-04	6.81E-04	5.93E-03	4.93E-04
62.92	1.15792	1.15841	1.15971	1.15931	1.18221	1.18091	1.18142	1.18231	1.16610	1.17450	1.16340	1.16253	1.16317	1.15884	1.18171	1.16030	1.15703	8.17E-04	6.68E-04	5.94E-03	4.49E-04
63.04	1.15801	1.15850	1.15984	1.15943	1.18263	1.18135	1.18175	1.18256	1.16621	1.17461	1.16345	1.16263	1.16318	1.15895	1.18207	1.16041	1.15709	8.36E-04	6.25E-04	5.93E-03	4.16E-04
63.17	1.15810	1.15859	1.15990	1.15947	1.18294	1.18170	1.18197	1.18274	1.16627	1.17474	1.16352	1.16279	1.16321	1.15902	1.18234	1.16051	1.15717	8.16E-04	5.98E-04	5.99E-03	3.70E-04
63.25	1.15819	1.15868	1.16002	1.15957	1.18346	1.18226	1.18242	1.18312	1.16638	1.17485	1.16357	1.16287	1.16324	1.15912	1.18282	1.16061	1.15723	8.30E-04	5.70E-04	5.99E-03	3.47E-04
63.38	1.15825	1.15874	1.16004	1.15959	1.18375	1.18259	1.18287	1.18352	1.16647	1.17495	1.16362	1.16299	1.16326	1.15916	1.18319	1.16071	1.15729	8.10E-04	5.43E-04	6.00E-03	3.20E-04
63.44	1.15839	1.15889	1.16017	1.15967	1.18415	1.18303	1.18310	1.18373	1.16652	1.17505	1.16365	1.16304	1.16329	1.15928	1.18350	1.16079	1.15733	7.92E-04	5.33E-04	6.03E-03	3.06E-04
63.56	1.15846	1.15895	1.16032	1.15978	1.18433	1.18325	1.18357	1.18416	1.16671	1.17519	1.16373	1.16318	1.16331	1.15938	1.18383	1.16095	1.15740	8.31E-04	5.05E-04	6.00E-03	2.87E-04
63.62	1.15855	1.15905	1.16041	1.15984	1.18481	1.18381	1.18391	1.18449	1.16680	1.17532	1.16375	1.16323	1.16333	1.15946	1.18425	1.16106	1.15744	8.28E-04	4.75E-04	6.02E-03	2.77E-04
63.71	1.15863	1.15914	1.16048	1.15987	1.18499	1.18403	1.18425	1.18482	1.16689	1.17545	1.16381	1.16334	1.16335	1.15953	1.18452	1.16117	1.15750	8.13E-04	4.54E-04	6.05E-03	2.72E-04
63.83	1.15881	1.15932	1.16060	1.15995	1.18533	1.18449	1.18448	1.18504	1.16699	1.17558	1.16384	1.16339	1.16338	1.15967	1.18483	1.16129	1.15754	7.76E-04	4.24E-04	6.07E-03	2.63E-04
63.92	1.15890	1.15941	1.16069	1.16001	1.18550	1.18471	1.18494	1.18549	1.16712	1.17568	1.16390	1.16350	1.16341	1.15975	1.18516	1.16140	1.15760	7.73E-04	3.98E-04	6.05E-03	2.61E-04
64.04	1.15899	1.15950	1.16079	1.16007	1.18585	1.18515	1.18542	1.18595	1.16721	1.17574	1.16395	1.16359	1.16343	1.15984	1.18559	1.16147	1.15765	7.73E-04	3.75E-04	6.03E-03	2.65E-04
64.10	1.15908	1.15959	1.16095	1.16018	1.18610	1.18547	1.18576	1.18628	1.16734	1.17586	1.16399	1.16368	1.16346	1.15995	1.18590	1.16160	1.15771	8.02E-04	3.62E-04	6.03E-03	2.67E-04
64.22	1.15914	1.15965	1.16097	1.16020	1.18636	1.18579	1.18632	1.18684	1.16740	1.17595	1.16402	1.16374	1.16348	1.15999	1.18633	1.16168	1.15775	7.84E-04	4.31E-04	6.04E-03	2.74E-04
64.34	1.15923	1.15975	1.16110	1.16029	1.18654	1.18600	1.18654	1.18706	1.16749	1.17604	1.16409	1.16385	1.16350	1.16009	1.18653	1.16176	1.15781	7.98E-04	4.36E-04	6.04E-03	2.98E-04
64.43	1.15935	1.15987	1.16122	1.16038	1.18688	1.18642	1.18688	1.18742	1.16760	1.17612	1.16414	1.16394	1.16352	1.16020	1.18690	1.16186	1.15787	7.96E-04	4.10E-04	6.02E-03	3.17E-04
64.52	1.15950	1.16003	1.16131	1.16045	1.18715	1.18673	1.18721	1.18776	1.16769	1.17624	1.16421	1.16405	1.16355	1.16032	1.18721	1.16197	1.15794	7.64E-04	4.23E-04	6.04E-03	3.44E-04
64.64	1.15959	1.16012	1.16140	1.16053	1.18752	1.18713	1.18763	1.18822	1.16778	1.17632	1.16426	1.16414	1.16357	1.16041	1.18763	1.16205	1.15799	7.61E-04	4.53E-04	6.04E-03	3.69E-04
64.73	1.15968	1.16021	1.16148	1.16060	1.18783	1.18745	1.18793	1.18855	1.16783	1.17640	1.16431	1.16423	1.16360	1.16049	1.18794	1.16212	1.15805	7.61E-04	4.56E-04	6.06E-03	3.90E-04
64.85	1.15974	1.16028	1.16158	1.16069	1.18815	1.18777	1.18834	1.18900	1.16794	1.17646	1.16439	1.16435	1.16361	1.16057	1.18832	1.16220	1.15811	7.74E-04	5.16E-04	6.02E-03	4.39E-04
64.88	1.15986	1.16041	1.16166	1.16077	1.18856	1.18822	1.18844	1.18912	1.16806	1.17659	1.16442	1.16441	1.16364	1.16067	1.18858	1.16233	1.15815	7.56E-04	3.84E-04	6.03E-03	4.46E-04
64.97	1.15995	1.16050	1.16175	1.16086	1.18878	1.18844	1.18894	1.18971	1.16817	1.17667	1.16447	1.16449	1.16367	1.16077	1.18897	1.16242	1.15821	7.55E-04	5.36E-04	6.02E-03	4.70E-04
65.12	1.16005	1.16060	1.16188	1.16099	1.18910	1.18880	1.18935	1.19020	1.16825	1.17675	1.16459	1.16464	1.16369	1.16088	1.18936	1.16250	1.15831	7.69E-04	6.04E-04	6.01E-03	5.36E-04
65.24	1.16011	1.16067	1.16194	1.16105	1.18976	1.18951	1.18966	1.19057	1.16838	1.17683	1.16462	1.16469	1.16371	1.16094	1.18988	1.16260	1.15834	7.68E-04	4.72E-04	5.98E-03	5.48E-04
65.33	1.16023	1.16080	1.16210	1.16121	1.18999	1.18978	1.18999	1.19094	1.16845	1.17691	1.16472	1.16481	1.16373	1.16108	1.19018	1.16268	1.15842	7.84E-04	5.22E-04	5.98E-03	6.00E-04
65.42	1.16036	1.16093	1.16223	1.16134	1.19057	1.19038	1.19031	1.19131	1.16857	1.17701	1.16476	1.16486	1.16375	1.16121	1.19064	1.16279	1.15846	7.89E-04	4.61E-04	5.97E-03	6.15E-04
65.51	1.16048	1.16107	1.16230	1.16141	1.19082	1.19066	1.19067	1.19168	1.16867	1.17709	1.16482	1.16493	1.16376	1.16131	1.19096	1.16288	1.15851	7.62E-04	4.91E-04	5.95E-03	6.45E-04
65.60	1.16057	1.16117	1.16241	1.16151	1.19118	1.19103	1.19089	1.19193	1.16879	1.17717	1.16489	1.16503	1.16379	1.16141	1.19126	1.16298	1.15857	7.67E-04	4.62E-04	5.93E-03	6.78E-04
65.69	1.16063	1.16123	1.16247	1.16158	1.19166	1.19152	1.19139	1.19241	1.16889	1.17725	1.16493	1.16507	1.16382	1.16148	1.19174	1.16307	1.15861	7.67E-04	4.59E-04	5.91E-03	6.88E-04
65.81	1.16076	1.16137	1.16265	1.16176	1.19190	1.19178	1.19192	1.19290	1.16904	1.17730	1.16500	1.16517	1.16384	1.16163	1.19213	1.16317	1.15867	7.91E-04	5.22E-04	5.85E-03	7.22E-04
65.90	1.16085	1.16147	1.16275	1.16188	1.19238	1.19228	1.19248	1.19339	1.16916	1.17744	1.16506	1.16524	1.16386	1.16174	1.19263	1.16330	1.15872	7.98E-04	5.13E-04	5.85E-03	7.48E-04
66.06	1.16098	1.16160	1.16289	1.16202	1.19273	1.19266	1.19290	1.19377	1.16929	1.17757	1.16510	1.16529	1.16389	1.16187	1.19301	1.16343	1.15876	8.05E-04	5.11E-04	5.86E-03	7.58E-04
66.11	1.16104	1.16167	1.16303	1.16217	1.19298	1.19292	1.19344	1.19426	1.16939	1.17765	1.16515	1.16536	1.16391	1.16198	1.19340	1.16352	1.15881	8.41E-04	6.18E-04	5.84E-03	7.85E-04
66.21	1.16117	1.16180	1.16310	1.16226	1.19333	1.19329	1.19390	1.19465	1.16959	1.17776	1.16522	1.16546	1.16392	1.16208	1.19379	1.16368	1.15887	8.15E-04	6.36E-04	5.78E-03	8.28E-04
66.30	1.16126	1.16190	1.16321	1.16238	1.19382	1.19379	1.19418	1.19492	1.16973	1.17782	1.16529	1.16556	1.16394	1.16219	1.19418	1.16377	1.15893	8.22E-04	5.26E-04	5.72E-03	8.67E-04
66.39	1.16135	1.16200	1.16332	1.16252	1.19430	1.19427	1.19463	1.19533	1.16992	1.17790	1.16535	1.16567	1.16397	1.16230	1.19463	1.16391	1.15900	8.29E-04	4.92E-04	5.64E-03	9.02E-04
66.51	1.16145	1.16210	1.16342	1.16263	1.19480	1.19477	1.19535	1.19600	1.17003	1.17798	1.16542	1.16578	1.16400	1.16240	1.19523	1.16400	1.15907	8.32E-04	5.80E-04	5.63E-03	9.41E-04
66.57	1.16158	1.16223	1.16352	1.16276	1.19532	1.19529	1.19595	1.19659	1.17018	1.17807	1.16547	1.16585	1.16402	1.16252	1.19579	1.16412	1.15911	8.19E-04	6.18E-04	5.57E-03	9.68E-04
66.72	1.16171	1.16237	1.16364	1.16292	1.19567	1.19565	1.19639	1.19703	1.17046	1.17817	1.16550	1.16591	1.16404	1.16266	1.19619	1.16431	1.15915	8.21E-04	6.61E-04	5.46E-03	9.86E-04
66.84	1.16181	1.16247	1.16374	1.16307	1.19593	1.19592	1.19683	1.19747	1.17063	1.17823	1.16555	1.16599	1.16406	1.16277	1.19654	1.16443	1.15920	8.27E-04	7.54E-04	5.37E-03	1.02E-03
66.93	1.16194	1.16260	1.16386	1.16325	1.19630	1.19631	1.19727	1.19794	1.17082	1.17833	1.16562	1.16610	1.16408	1.16291	1.19695	1.16458	1.15926	8.27E-04	7.98E-04	5.31E-03	1.06E-03
67.02	1.16200	1.16267	1.16394	1.16338	1.19677	1.19683	1.19770	1.19838	1.17101	1.17841	1.16569	1.16620	1.16410	1.16300	1.19742	1.16471	1.15933	8.46E-04	7.67E-04	5.23E-03	1.10E-03
67.08	1.16214	1.16280	1.16406	1.16356	1.19725	1.19736	1.19829	1.19898	1.17118	1.17854	1.16572	1.16626	1.16412	1.16314	1.19797	1.16486	1.15936	8.42E-04	8.20E-04	5.20E-03	1.11E-03
67.20	1.16221	1.16287	1.16413	1.16370	1.19746	1.19763	1.19872	1.19943	1.17153	1.17862	1.16577	1.16633	1.16414	1.16323	1.19831	1.16508	1.15941	8.58E-04	9.32E-04	5.01E-03	1.14E-03
67.32	1.16231	1.16297	1.16421	1.16383	1.19779	1.19801	1.19916	1.19988	1.17167	1.17869	1.16584	1.16644	1.16416	1.16333	1.19871	1.16518	1.15948	8.55E-04	9.83E-04	4.97E-03	1.18E-03
67.44	1.16245	1.16310	1.16429	1.16397	1.19822	1.19856	1.19959	1.20031	1.17194	1.17877	1.16590	1.16651	1.16417	1.16345	1.19917	1.16536	1.15953	8.39E-04	9.59E-04	4.83E-03	1.21E-03
67.53	1.16255	1.16320	1.16435	1.16411	1.19852	1.19896	1.20003	1.20074	1.17209	1.17885	1.16597	1.16661	1.16420	1.16355	1.19956	1.16547	1.15959	8.35E-04	1.01E-03	4.78E-03	1.25E-03
67.59	1.16268	1.16333	1.16445	1.16429	1.19893	1.19949	1.20060	1.20127	1.17231	1.17895	1.16603	1.16667	1.16422	1.16369	1.20007	1.16563	1.15964	8.33E-04	1.06E-03	4.70E-03	1.27E-03
67.71	1.16283	1.16347	1.16450	1.16438	1.19924	1.19987	1.20104	1.20168	1.17251	1.17900	1.16609	1.16674	1.16423	1.16380	1.20046	1.16576	1.15969	7.90E-04	1.10E-03	4.59E-03	1.30E-03
67.77	1.16291	1.16354	1.16456	1.16451	1.19955	1.20025	1.20148	1.20207	1.17287	1.17911	1.16615	1.16681	1.16425	1.16388	1.20084	1.16599	1.15974	8.01E-04	1.15E-03	4.41E-03	1.33E-03
67.90	1.16301	1.16363	1.16464	1.16468	1.19987	1.20061	1.20176	1.20231	1.17307	1.17919	1.16619	1.16686	1.16428	1.16399	1.20114	1.16613	1.15977	8.12E-04	1.10E-03	4.32E-03	1.34E-03
67.99	1.16315	1.16377	1.16471	1.16484	1.20008	1.20085	1.20250	1.20295	1.17335	1.17927	1.16627	1.16695	1.16429	1.16412	1.20159	1.16631	1.15984	8.02E-04	1.35E-03	4.19E-03	1.38E-03
68.10	1.16330	1.16390	1.16481	1.16506	1.20052	1.20133	1.20293	1.20332	1.17364	1.17936	1.16637	1.16706	1.16431	1.16427	1.20202	1.16650	1.15991	8.16E-04	1.32E-03	4.04E-03	1.43E-03
68.20	1.16341	1.16400	1.16487	1.16517	1.20107	1.20194	1.20322	1.20356	1.17379	1.17948	1.16641	1.16710	1.16433	1.16436	1.20245	1.16663	1.15995	8.08E-04	1.15E-03	4.02E-03	1.44E-03
68.29	1.16352	1.16410	1.16491	1.16524	1.20131	1.20217	1.20378	1.20407	1.17401	1.17956	1.16648	1.16719	1.16435	1.16444	1.20283	1.16679	1.16001	7.81E-04	1.31E-03	3.93E-03	1.48E-03
68.40	1.16363	1.16420	1.16497	1.16536	1.20176	1.20269	1.20434	1.20459	1.17423	1.17966	1.16653	1.16723	1.16437	1.16454	1.20335	1.16694	1.16004	7.75E-04	1.35E-03	3.84E-03	1.49E-03
68.47	1.16375	1.16430	1.16502	1.16548	1.20199	1.20296	1.20475	1.20500	1.17451	1.17979	1.16660	1.16732	1.16439	1.16464	1.20367	1.16715	1.16011	7.66E-04	1.45E-03	3.73E-03	1.53E-03
68.55	1.16385	1.16440	1.16509	1.16557	1.20245	1.20350	1.20529	1.20555	1.17466	1.17985	1.16669	1.16741	1.16441	1.16473	1.20420	1.16726	1.16017	7.57E-04	1.48E-03	3.67E-03	1.57E-03
68.67	1.16393	1.16447	1.16517	1.16570	1.20293	1.20406	1.20555	1.20582	1.17497	1.17995	1.16675	1.16748	1.16443	1.16482	1.20459	1.16746	1.16022	7.77E-04	1.35E-03	3.52E-03	1.59E-03
68.83	1.16409	1.16460	1.16522	1.16580	1.20329	1.20450	1.20610	1.20639	1.17526	1.18012	1.16681	1.16755	1.16445	1.16493	1.20507	1.16769	1.16027	7.44E-04	1.44E-03	3.44E-03	1.62E-03
68.92	1.16424	1.16474	1.16528	1.16590	1.20367	1.20495	1.20647	1.20678	1.17549	1.18030	1.16688	1.16764	1.16446	1.16504	1.20547	1.16789	1.16033	7.15E-04	1.44E-03	3.40E-03	1.66E-03
68.98	1.16439	1.16487	1.16536	1.16602	1.20416	1.20556	1.20685	1.20720	1.17572	1.18041	1.16693	1.16771	1.16450	1.16516	1.20594	1.16806	1.16038	6.97E-04	1.38E-03	3.31E-03	1.68E-03
69.10	1.16454	1.16501	1.16539	1.16608	1.20453	1.20603	1.20750	1.20791	1.17602	1.18052	1.16698	1.16778	1.16451	1.16526	1.20649	1.16827	1.16042	6.50E-04	1.54E-03	3.18E-03	1.71E-03
69.19	1.16466	1.16511	1.16544	1.16617	1.20490	1.20648	1.20775	1.20820	1.17617	1.18059	1.16704	1.16785	1.16452	1.16535	1.20683	1.16838	1.16047	6.34E-04	1.48E-03	3.12E-03	1.73E-03
69.28	1.16478	1.16522	1.16551	1.16628	1.20528	1.20693	1.20812	1.20857	1.17639	1.18073	1.16709	1.16792	1.16454	1.16545	1.20723	1.16856	1.16052	6.34E-04	1.47E-03	3.07E-03	1.76E-03
69.40	1.16485	1.16529	1.16558	1.16639	1.20566	1.20738	1.20850	1.20898	1.17660	1.18084	1.16714	1.16799	1.16456	1.16553	1.20763	1.16872	1.16056	6.49E-04	1.48E-03	3.00E-03	1.79E-03
69.46	1.16498	1.16539	1.16564	1.16650	1.20603	1.20781	1.20889	1.20942	1.17689	1.18095	1.16719	1.16806	1.16458	1.16563	1.20804	1.16892	1.16061	6.43E-04	1.50E-03	2.87E-03	1.81E-03
69.55	1.16518	1.16556	1.16569	1.16658	1.20641	1.20823	1.20929	1.20983	1.17717	1.18105	1.16725	1.16815	1.16460	1.16575	1.20844	1.16911	1.16067	5.96E-04	1.51E-03	2.75E-03	1.85E-03
69.70	1.16530	1.16567	1.16572	1.16664	1.20693	1.20879	1.20982	1.21038	1.17740	1.18115	1.16730	1.16825	1.16462	1.16583	1.20898	1.16928	1.16073	5.70E-04	1.52E-03	2.66E-03	1.88E-03
69.82	1.16546	1.16581	1.16576	1.16672	1.20746	1.20932	1.21037	1.21096	1.17766	1.18125	1.16735	1.16832	1.16463	1.16594	1.20953	1.16946	1.16077	5.43E-04	1.54E-03	2.54E-03	1.91E-03
69.88	1.16555	1.16588	1.16581	1.16679	1.20787	1.20972	1.21063	1.21126	1.17782	1.18138	1.16737	1.16837	1.16466	1.16601	1.20987	1.16960	1.16080	5.45E-04	1.47E-03	2.52E-03	1.92E-03
70.00	1.16566	1.16599	1.16587	1.16690	1.20813	1.20997	1.21128	1.21200	1.17809	1.18148	1.16742	1.16844	1.16468	1.16610	1.21034	1.16978	1.16085	5.47E-04	1.70E-03	2.40E-03	1.94E-03
70.09	1.16579	1.16610	1.16592	1.16700	1.20859	1.21039	1.21168	1.21247	1.17828	1.18161	1.16747	1.16854	1.16471	1.16620	1.21078	1.16995	1.16090	5.49E-04	1.70E-03	2.35E-03	1.98E-03
70.18	1.16595	1.16624	1.16597	1.16708	1.20916	1.21091	1.21220	1.21308	1.17849	1.18170	1.16752	1.16864	1.16472	1.16631	1.21134	1.17010	1.16096	5.33E-04	1.70E-03	2.27E-03	2.02E-03
70.28	1.16607	1.16635	1.16605	1.16722	1.20974	1.21145	1.21258	1.21354	1.17869	1.18179	1.16759	1.16879	1.16474	1.16642	1.21183	1.17024	1.16104	5.46E-04	1.63E-03	2.19E-03	2.08E-03
70.36	1.16620	1.16646	1.16611	1.16730	1.21060	1.21228	1.21280	1.21384	1.17901	1.18188	1.16762	1.16887	1.16476	1.16652	1.21238	1.17044	1.16109	5.41E-04	1.35E-03	2.02E-03	2.11E-03
70.49	1.16632	1.16658	1.16614	1.16733	1.21102	1.21270	1.21329	1.21449	1.17922	1.18197	1.16765	1.16892	1.16478	1.16659	1.21288	1.17060	1.16112	5.21E-04	1.44E-03	1.95E-03	2.12E-03
70.55	1.16641	1.16665	1.16624	1.16747	1.21131	1.21299	1.21364	1.21495	1.17929	1.18205	1.16768	1.16901	1.16480	1.16669	1.21322	1.17067	1.16116	5.42E-04	1.51E-03	1.95E-03	2.15E-03
70.67	1.16665	1.16688	1.16628	1.16749	1.21173	1.21342	1.21398	1.21541	1.17954	1.18215	1.16772	1.16912	1.16481	1.16682	1.21363	1.17085	1.16122	5.10E-04	1.52E-03	1.84E-03	2.20E-03
70.79	1.16673	1.16696	1.16638	1.16761	1.21228	1.21401	1.21431	1.21586	1.17987	1.18225	1.16774	1.16918	1.16483	1.16692	1.21411	1.17106	1.16125	5.17E-04	1.46E-03	1.69E-03	2.21E-03
70.90	1.16690	1.16711	1.16646	1.16770	1.21256	1.21430	1.21464	1.21631	1.18001	1.18235	1.16777	1.16926	1.16485	1.16704	1.21445	1.17118	1.16129	5.17E-04	1.54E-03	1.65E-03	2.24E-03
70.96	1.16702	1.16723	1.16655	1.16779	1.21297	1.21474	1.21497	1.21670	1.18027	1.18237	1.16782	1.16937	1.16488	1.16715	1.21485	1.17132	1.16136	5.15E-04	1.52E-03	1.48E-03	2.28E-03
71.09	1.16718	1.16738	1.16669	1.16795	1.21352	1.21533	1.21554	1.21740	1.18048	1.18247	1.16785	1.16946	1.16491	1.16730	1.21545	1.17147	1.16141	5.21E-04	1.59E-03	1.41E-03	2.31E-03
71.15	1.16734	1.16754	1.16682	1.16808	1.21394	1.21578	1.21599	1.21789	1.18062	1.18253	1.16788	1.16954	1.16492	1.16745	1.21590	1.17157	1.16145	5.24E-04	1.62E-03	1.35E-03	2.34E-03
71.24	1.16742	1.16762	1.16689	1.16815	1.21435	1.21622	1.21625	1.21815	1.18090	1.18259	1.16791	1.16960	1.16494	1.16752	1.21624	1.17174	1.16148	5.19E-04	1.55E-03	1.19E-03	2.36E-03
71.36	1.16758	1.16779	1.16703	1.16830	1.21463	1.21651	1.21662	1.21851	1.18118	1.18267	1.16795	1.16972	1.16497	1.16767	1.21657	1.17193	1.16155	5.26E-04	1.59E-03	1.05E-03	2.40E-03
71.51	1.16766	1.16787	1.16717	1.16846	1.21520	1.21713	1.21726	1.21913	1.18145	1.18272	1.16801	1.16985	1.16498	1.16779	1.21718	1.17208	1.16162	5.31E-04	1.61E-03	8.97E-04	2.46E-03
71.60	1.16778	1.16799	1.16726	1.16854	1.21589	1.21783	1.21751	1.21936	1.18166	1.18276	1.16804	1.16990	1.16500	1.16789	1.21764	1.17221	1.16165	5.32E-04	1.42E-03	7.78E-04	2.47E-03
71.69	1.16797	1.16819	1.16741	1.16870	1.21618	1.21815	1.21790	1.21971	1.18186	1.18281	1.16808	1.16998	1.16502	1.16807	1.21799	1.17234	1.16169	5.36E-04	1.44E-03	6.72E-04	2.50E-03
71.81	1.16805	1.16828	1.16753	1.16883	1.21659	1.21855	1.21828	1.22005	1.18208	1.18286	1.16813	1.17007	1.16504	1.16817	1.21837	1.17247	1.16175	5.39E-04	1.42E-03	5.56E-04	2.54E-03
71.87	1.16817	1.16840	1.16765	1.16895	1.21715	1.21911	1.21868	1.22040	1.18235	1.18292	1.16815	1.17012	1.16507	1.16829	1.21883	1.17264	1.16178	5.40E-04	1.34E-03	3.99E-04	2.55E-03
71.96	1.16832	1.16856	1.16773	1.16904	1.21743	1.21939	1.21924	1.22089	1.18255	1.18300	1.16821	1.17021	1.16509	1.16841	1.21924	1.17277	1.16184	5.44E-04	1.42E-03	3.20E-04	2.58E-03
72.06	1.16847	1.16873	1.16790	1.16921	1.21799	1.21996	1.21964	1.22124	1.18277	1.18303	1.16828	1.17031	1.16512	1.16858	1.21971	1.17290	1.16191	5.46E-04	1.34E-03	1.79E-04	2.62E-03
72.21	1.16858	1.16885	1.16803	1.16934	1.21869	1.22068	1.22019	1.22173	1.18298	1.18308	1.16828	1.17031	1.16514	1.16870	1.22032	1.17303	1.16191	5.45E-04	1.27E-03	7.46E-05	2.61E-03
72.27	1.16866	1.16893	1.16816	1.16946	1.21869	1.22068	1.22059	1.22211	1.18319	1.18313	1.16836	1.17041	1.16516	1.16880	1.22051	1.17316	1.16198	5.44E-04	1.40E-03	4.29E-05	2.65E-03
72.36	1.16885	1.16914	1.16828	1.16958	1.21938	1.22139	1.22099	1.22249	1.18341	1.18318	1.16841	1.17047	1.16518	1.16896	1.22106	1.17329	1.16202	5.43E-04	1.29E-03	1.63E-04	2.67E-03
72.45	1.16893	1.16922	1.16837	1.16966	1.21979	1.22184	1.22139	1.22287	1.18370	1.18324	1.16847	1.17055	1.16521	1.16905	1.22147	1.17347	1.16208	5.42E-04	1.28E-03	3.20E-04	2.69E-03
72.54	1.16904	1.16934	1.16858	1.16985	1.22033	1.22244	1.22191	1.22337	1.18393	1.18331	1.16854	1.17063	1.16523	1.16920	1.22201	1.17362	1.16213	5.34E-04	1.27E-03	4.41E-04	2.72E-03
72.63	1.16919	1.16950	1.16874	1.16999	1.22088	1.22305	1.22230	1.22375	1.18417	1.18337	1.16858	1.17066	1.16525	1.16935	1.22249	1.17377	1.16216	5.29E-04	1.23E-03	5.65E-04	2.73E-03
72.75	1.16926	1.16958	1.16883	1.17007	1.22115	1.22335	1.22270	1.22412	1.18440	1.18342	1.16863	1.17071	1.16527	1.16943	1.22283	1.17391	1.16220	5.25E-04	1.26E-03	6.94E-04	2.75E-03
72.87	1.16937	1.16970	1.16898	1.17021	1.22155	1.22378	1.22297	1.22438	1.18463	1.18349	1.16868	1.17077	1.16531	1.16957	1.22317	1.17406	1.16225	5.21E-04	1.22E-03	8.05E-04	2.76E-03
72.99	1.16956	1.16990	1.16910	1.17032	1.22197	1.22422	1.22363	1.22500	1.18494	1.18354	1.16872	1.17081	1.16533	1.16972	1.22370	1.17424	1.16229	5.18E-04	1.29E-03	9.94E-04	2.77E-03
73.08	1.16967	1.17002	1.16925	1.17046	1.22224	1.22449	1.22401	1.22537	1.18518	1.18360	1.16881	1.17090	1.16536	1.16985	1.22403	1.17439	1.16236	5.14E-04	1.32E-03	1.12E-03	2.80E-03
73.20	1.16978	1.17013	1.16937	1.17056	1.22291	1.22520	1.22452	1.22587	1.18543	1.18368	1.16889	1.17097	1.16537	1.16996	1.22462	1.17455	1.16241	5.10E-04	1.27E-03	1.23E-03	2.83E-03
73.26	1.16989	1.17025	1.16947	1.17067	1.22345	1.22575	1.22480	1.22610	1.18574	1.18373	1.16894	1.17103	1.16541	1.17007	1.22502	1.17473	1.16246	5.11E-04	1.18E-03	1.42E-03	2.84E-03
73.35	1.17000	1.17037	1.16958	1.17078	1.22385	1.22615	1.22538	1.22671	1.18597	1.18381	1.16900	1.17108	1.16544	1.17018	1.22552	1.17489	1.16251	5.15E-04	1.24E-03	1.53E-03	2.85E-03
73.44	1.17011	1.17049	1.16965	1.17085	1.22425	1.22653	1.22577	1.22710	1.18629	1.18387	1.16906	1.17114	1.16546	1.17027	1.22591	1.17508	1.16255	5.16E-04	1.24E-03	1.71E-03	2.87E-03
73.53	1.17026	1.17065	1.16975	1.17096	1.22465	1.22690	1.22611	1.22747	1.18654	1.18391	1.16913	1.17122	1.16549	1.17040	1.22628	1.17523	1.16261	5.21E-04	1.22E-03	1.86E-03	2.90E-03
73.65	1.17040	1.17081	1.16992	1.17113	1.22518	1.22737	1.22653	1.22796	1.18687	1.18403	1.16919	1.17128	1.16551	1.17057	1.22676	1.17545	1.16266	5.22E-04	1.21E-03	2.01E-03	2.92E-03
73.78	1.17052	1.17093	1.17004	1.17127	1.22560	1.22770	1.22674	1.22821	1.18703	1.18410	1.16925	1.17134	1.16554	1.17069	1.22706	1.17556	1.16271	5.33E-04	1.15E-03	2.08E-03	2.94E-03
73.87	1.17063	1.17106	1.17012	1.17135	1.22602	1.22804	1.22718	1.22873	1.18736	1.18413	1.16932	1.17141	1.16556	1.17079	1.22749	1.17575	1.16277	5.35E-04	1.17E-03	2.28E-03	2.96E-03
73.96	1.17074	1.17118	1.17020	1.17146	1.22653	1.22844	1.22749	1.22911	1.18761	1.18420	1.16938	1.17147	1.16558	1.17089	1.22789	1.17591	1.16281	5.49E-04	1.12E-03	2.41E-03	2.99E-03
74.05	1.17085	1.17130	1.17032	1.17160	1.22692	1.22873	1.22771	1.22938	1.18778	1.18429	1.16944	1.17153	1.16561	1.17102	1.22819	1.17604	1.16286	5.58E-04	1.09E-03	2.47E-03	3.00E-03
74.17	1.17097	1.17143	1.17043	1.17176	1.22731	1.22904	1.22813	1.22989	1.18821	1.18435	1.16948	1.17156	1.16564	1.17115	1.22859	1.17628	1.16290	5.74E-04	1.12E-03	2.73E-03	3.00E-03
74.29	1.17112	1.17159	1.17053	1.17188	1.22756	1.22924	1.22856	1.23040	1.18856	1.18442	1.16956	1.17164	1.16568	1.17128	1.22894	1.17649	1.16296	5.89E-04	1.19E-03	2.93E-03	3.03E-03
74.32	1.17128	1.17177	1.17062	1.17200	1.22805	1.22965	1.22898	1.23091	1.18874	1.18448	1.16962	1.17170	1.16570	1.17142	1.22940	1.17661	1.16301	6.11E-04	1.20E-03	3.01E-03	3.04E-03
74.44	1.17135	1.17185	1.17071	1.17213	1.22843	1.22995	1.22933	1.23130	1.18911	1.18457	1.16971	1.17180	1.16573	1.17151	1.22975	1.17684	1.16308	6.21E-04	1.20E-03	3.21E-03	3.09E-03
74.56	1.17147	1.17197	1.17081	1.17229	1.22902	1.23049	1.22967	1.23167	1.18928	1.18464	1.16980	1.17188	1.16574	1.17164	1.23021	1.17696	1.16314	6.48E-04	1.14E-03	3.28E-03	3.12E-03
74.62	1.17167	1.17219	1.17089	1.17242	1.22948	1.23094	1.22989	1.23192	1.18967	1.18470	1.16986	1.17195	1.16577	1.17179	1.23056	1.17719	1.16319	6.76E-04	1.10E-03	3.51E-03	3.14E-03
74.74	1.17179	1.17232	1.17098	1.17254	1.22980	1.23130	1.23023	1.23229	1.19006	1.18477	1.16990	1.17199	1.16580	1.17191	1.23090	1.17742	1.16323	6.96E-04	1.12E-03	3.75E-03	3.15E-03
74.86	1.17194	1.17249	1.17105	1.17266	1.22999	1.23154	1.23065	1.23277	1.19046	1.18486	1.16998	1.17208	1.16583	1.17204	1.23124	1.17766	1.16330	7.27E-04	1.20E-03	3.97E-03	3.18E-03
74.98	1.17206	1.17262	1.17113	1.17279	1.23038	1.23203	1.23107	1.23326	1.19076	1.18495	1.17004	1.17215	1.16585	1.17215	1.23168	1.17786	1.16335	7.49E-04	1.25E-03	4.11E-03	3.21E-03
75.07	1.17217	1.17276	1.17120	1.17291	1.23065	1.23240	1.23128	1.23351	1.19118	1.18505	1.17010	1.17223	1.16588	1.17226	1.23196	1.17811	1.16341	7.74E-04	1.26E-03	4.33E-03	3.23E-03
75.16	1.17229	1.17289	1.17130	1.17307	1.23091	1.23277	1.23167	1.23400	1.19138	1.18510	1.17018	1.17233	1.16592	1.17239	1.23234	1.17824	1.16348	7.97E-04	1.35E-03	4.44E-03	3.26E-03
75.25	1.17237	1.17298	1.17138	1.17319	1.23126	1.23326	1.23202	1.23447	1.19180	1.18521	1.17023	1.17238	1.16594	1.17248	1.23275	1.17850	1.16352	8.11E-04	1.41E-03	4.66E-03	3.28E-03
75.35	1.17253	1.17315	1.17145	1.17330	1.23144	1.23350	1.23228	1.23483	1.19200	1.18529	1.17031	1.17249	1.16597	1.17261	1.23301	1.17865	1.16359	8.42E-04	1.48E-03	4.74E-03	3.32E-03
75.44	1.17269	1.17334	1.17155	1.17346	1.23175	1.23396	1.23265	1.23532	1.19242	1.18543	1.17037	1.17258	1.16599	1.17276	1.23342	1.17892	1.16365	8.72E-04	1.56E-03	4.94E-03	3.35E-03
75.53	1.17280	1.17347	1.17160	1.17353	1.23197	1.23431	1.23283	1.23559	1.19287	1.18546	1.17044	1.17267	1.16602	1.17285	1.23367	1.17916	1.16371	8.94E-04	1.60E-03	5.24E-03	3.38E-03
75.65	1.17292	1.17360	1.17172	1.17367	1.23218	1.23464	1.23316	1.23607	1.19307	1.18558	1.17052	1.17279	1.16605	1.17298	1.23401	1.17932	1.16379	9.07E-04	1.70E-03	5.30E-03	3.43E-03
75.74	1.17304	1.17374	1.17183	1.17383	1.23247	1.23506	1.23341	1.23642	1.19351	1.18566	1.17056	1.17285	1.16607	1.17311	1.23434	1.17959	1.16383	9.22E-04	1.75E-03	5.55E-03	3.45E-03
75.83	1.17313	1.17383	1.17189	1.17390	1.23261	1.23528	1.23364	1.23677	1.19371	1.18575	1.17063	1.17294	1.16610	1.17319	1.23458	1.17973	1.16389	9.34E-04	1.83E-03	5.63E-03	3.48E-03
75.92	1.17328	1.17401	1.17201	1.17405	1.23282	1.23559	1.23390	1.23713	1.19404	1.18584	1.17072	1.17306	1.16613	1.17334	1.23486	1.17994	1.16397	9.53E-04	1.90E-03	5.80E-03	3.53E-03
76.01	1.17340	1.17414	1.17210	1.17416	1.23309	1.23604	1.23424	1.23758	1.19447	1.18594	1.17080	1.17318	1.16616	1.17345	1.23524	1.18020	1.16404	9.66E-04	1.98E-03	6.03E-03	3.57E-03
76.11	1.17360	1.17437	1.17220	1.17428	1.23334	1.23647	1.23449	1.23793	1.19491	1.18602	1.17086	1.17326	1.16618	1.17361	1.23556	1.18047	1.16410	1.00E-03	2.05E-03	6.28E-03	3.60E-03
76.26	1.17378	1.17456	1.17233	1.17444	1.23353	1.23680	1.23476	1.23828	1.19523	1.18612	1.17095	1.17337	1.16622	1.17378	1.23584	1.18068	1.16418	1.02E-03	2.11E-03	6.45E-03	3.64E-03
76.37	1.17386	1.17465	1.17243	1.17456	1.23378	1.23726	1.23512	1.23872	1.19545	1.18624	1.17101	1.17345	1.16623	1.17387	1.23622	1.18084	1.16423	1.03E-03	2.20E-03	6.51E-03	3.67E-03
76.46	1.17404	1.17485	1.17250	1.17464	1.23397	1.23760	1.23531	1.23894	1.19589	1.18633	1.17110	1.17356	1.16626	1.17401	1.23646	1.18111	1.16431	1.06E-03	2.23E-03	6.77E-03	3.71E-03
76.53	1.17416	1.17498	1.17264	1.17481	1.23420	1.23805	1.23566	1.23938	1.19636	1.18651	1.17114	1.17361	1.16629	1.17414	1.23682	1.18143	1.16435	1.07E-03	2.33E-03	6.97E-03	3.73E-03
76.68	1.17434	1.17517	1.17277	1.17498	1.23431	1.23828	1.23593	1.23971	1.19682	1.18663	1.17121	1.17369	1.16631	1.17431	1.23706	1.18172	1.16440	1.09E-03	2.40E-03	7.21E-03	3.76E-03
76.77	1.17442	1.17526	1.17293	1.17516	1.23447	1.23861	1.23618	1.24001	1.19706	1.18668	1.17127	1.17378	1.16635	1.17444	1.23732	1.18187	1.16446	1.07E-03	2.47E-03	7.33E-03	3.78E-03
76.86	1.17455	1.17540	1.17305	1.17529	1.23462	1.23897	1.23650	1.24043	1.19756	1.18681	1.17133	1.17386	1.16636	1.17457	1.23763	1.18219	1.16452	1.08E-03	2.58E-03	7.60E-03	3.81E-03
76.89	1.17473	1.17559	1.17319	1.17546	1.23477	1.23928	1.23666	1.24064	1.19791	1.18689	1.17141	1.17397	1.16639	1.17474	1.23784	1.18240	1.16459	1.10E-03	2.63E-03	7.79E-03	3.85E-03
77.04	1.17486	1.17572	1.17331	1.17558	1.23495	1.23968	1.23695	1.24100	1.19830	1.18699	1.17149	1.17407	1.16643	1.17487	1.23814	1.18264	1.16467	1.11E-03	2.72E-03	8.00E-03	3.89E-03
77.16	1.17495	1.17582	1.17340	1.17567	1.23513	1.24004	1.23732	1.24143	1.19870	1.18710	1.17155	1.17416	1.16645	1.17496	1.23848	1.18290	1.16472	1.11E-03	2.81E-03	8.20E-03	3.92E-03
77.28	1.17513	1.17600	1.17355	1.17583	1.23526	1.24031	1.23747	1.24160	1.19922	1.18723	1.17163	1.17426	1.16648	1.17513	1.23866	1.18322	1.16479	1.12E-03	2.85E-03	8.48E-03	3.96E-03
77.37	1.17527	1.17614	1.17363	1.17592	1.23546	1.24062	1.23777	1.24189	1.19963	1.18728	1.17168	1.17435	1.16651	1.17524	1.23893	1.18345	1.16485	1.13E-03	2.89E-03	8.73E-03	3.98E-03
77.43	1.17545	1.17633	1.17383	1.17610	1.23562	1.24084	1.23807	1.24214	1.19992	1.18733	1.17172	1.17440	1.16652	1.17543	1.23917	1.18363	1.16488	1.13E-03	2.91E-03	8.90E-03	4.00E-03
77.55	1.17554	1.17642	1.17392	1.17617	1.23574	1.24101	1.23816	1.24220	1.20048	1.18745	1.17181	1.17454	1.16655	1.17551	1.23928	1.18396	1.16497	1.13E-03	2.90E-03	9.21E-03	4.06E-03
77.64	1.17572	1.17660	1.17408	1.17632	1.23608	1.24134	1.23848	1.24241	1.20090	1.18757	1.17185	1.17459	1.16658	1.17568	1.23958	1.18423	1.16500	1.13E-03	2.86E-03	9.43E-03	4.07E-03
77.73	1.17586	1.17674	1.17421	1.17642	1.23621	1.24145	1.23871	1.24254	1.20148	1.18765	1.17192	1.17469	1.16661	1.17581	1.23973	1.18457	1.16507	1.12E-03	2.84E-03	9.78E-03	4.10E-03
77.82	1.17604	1.17692	1.17439	1.17655	1.23651	1.24169	1.23914	1.24279	1.20190	1.18771	1.17197	1.17477	1.16663	1.17598	1.24003	1.18481	1.16512	1.12E-03	2.80E-03	1.00E-02	4.14E-03
77.92	1.17613	1.17702	1.17447	1.17662	1.23676	1.24185	1.23931	1.24289	1.20238	1.18783	1.17204	1.17488	1.16665	1.17606	1.24020	1.18511	1.16519	1.12E-03	2.75E-03	1.03E-02	4.18E-03
78.00	1.17636	1.17725	1.17465	1.17675	1.23707	1.24207	1.23960	1.24303	1.20296	1.18793	1.17207	1.17493	1.16667	1.17625	1.24044	1.18545	1.16523	1.13E-03	2.68E-03	1.06E-02	4.19E-03
78.13	1.17649	1.17739	1.17473	1.17680	1.23725	1.24218	1.23988	1.24315	1.20328	1.18806	1.17213	1.17500	1.16670	1.17635	1.24061	1.18567	1.16528	1.14E-03	2.63E-03	1.08E-02	4.21E-03
78.22	1.17658	1.17748	1.17490	1.17693	1.23749	1.24234	1.24027	1.24331	1.20391	1.18816	1.17218	1.17508	1.16672	1.17647	1.24085	1.18604	1.16533	1.11E-03	2.57E-03	1.11E-02	4.24E-03
78.34	1.17675	1.17767	1.17507	1.17706	1.23775	1.24251	1.24046	1.24340	1.20451	1.18825	1.17228	1.17519	1.16676	1.17664	1.24103	1.18638	1.16541	1.11E-03	2.51E-03	1.15E-02	4.28E-03
78.40	1.17693	1.17786	1.17524	1.17718	1.23817	1.24278	1.24092	1.24356	1.20502	1.18845	1.17235	1.17528	1.16678	1.17680	1.24136	1.18673	1.16547	1.11E-03	2.39E-03	1.17E-02	4.32E-03
78.52	1.17710	1.17805	1.17537	1.17728	1.23849	1.24300	1.24120	1.24367	1.20549	1.18854	1.17241	1.17534	1.16681	1.17695	1.24159	1.18702	1.16552	1.13E-03	2.31E-03	1.20E-02	4.34E-03
78.61	1.17718	1.17814	1.17548	1.17738	1.23874	1.24316	1.24153	1.24379	1.20613	1.18867	1.17247	1.17541	1.16682	1.17705	1.24181	1.18740	1.16557	1.12E-03	2.26E-03	1.23E-02	4.36E-03
78.73	1.17731	1.17829	1.17556	1.17744	1.23897	1.24333	1.24170	1.24385	1.20660	1.18881	1.17255	1.17549	1.16685	1.17715	1.24196	1.18770	1.16563	1.14E-03	2.20E-03	1.26E-02	4.39E-03
78.82	1.17739	1.17839	1.17571	1.17758	1.23927	1.24357	1.24204	1.24397	1.20721	1.18906	1.17261	1.17556	1.16687	1.17727	1.24221	1.18813	1.16568	1.13E-03	2.13E-03	1.28E-02	4.42E-03
78.91	1.17761	1.17863	1.17583	1.17770	1.23947	1.24374	1.24226	1.24405	1.20766	1.18921	1.17268	1.17563	1.16690	1.17744	1.24238	1.18844	1.16574	1.17E-03	2.09E-03	1.30E-02	4.44E-03
79.00	1.17773	1.17878	1.17594	1.17780	1.23967	1.24391	1.24257	1.24417	1.20814	1.18932	1.17275	1.17570	1.16692	1.17756	1.24258	1.18873	1.16579	1.18E-03	2.06E-03	1.33E-02	4.47E-03
79.09	1.17786	1.17892	1.17604	1.17791	1.23986	1.24407	1.24278	1.24423	1.20844	1.18948	1.17281	1.17577	1.16694	1.17768	1.24274	1.18896	1.16584	1.20E-03	2.02E-03	1.34E-02	4.50E-03
79.21	1.17798	1.17907	1.17618	1.17807	1.24005	1.24423	1.24297	1.24435	1.20905	1.18972	1.17290	1.17587	1.16696	1.17783	1.24290	1.18938	1.16591	1.20E-03	2.00E-03	1.37E-02	4.54E-03
79.31	1.17810	1.17921	1.17626	1.17814	1.24031	1.24443	1.24314	1.24446	1.20950	1.18995	1.17295	1.17593	1.16698	1.17793	1.24308	1.18972	1.16595	1.23E-03	1.95E-03	1.38E-02	4.56E-03
79.43	1.17826	1.17941	1.17639	1.17830	1.24044	1.24453	1.24331	1.24457	1.21011	1.19005	1.17300	1.17598	1.16700	1.17809	1.24321	1.19008	1.16599	1.25E-03	1.94E-03	1.42E-02	4.57E-03
79.52	1.17844	1.17961	1.17649	1.17842	1.24059	1.24462	1.24346	1.24469	1.21055	1.19023	1.17313	1.17611	1.16703	1.17824	1.24334	1.19039	1.16609	1.29E-03	1.92E-03	1.44E-02	4.63E-03
79.61	1.17851	1.17970	1.17664	1.17861	1.24088	1.24483	1.24364	1.24485	1.21102	1.19046	1.17322	1.17622	1.16705	1.17837	1.24355	1.19074	1.16616	1.27E-03	1.87E-03	1.45E-02	4.67E-03
79.73	1.17867	1.17990	1.17670	1.17870	1.24114	1.24500	1.24381	1.24503	1.21149	1.19062	1.17330	1.17630	1.16707	1.17849	1.24374	1.19106	1.16622	1.32E-03	1.83E-03	1.48E-02	4.71E-03
79.82	1.17874	1.17999	1.17680	1.17882	1.24131	1.24511	1.24390	1.24512	1.21196	1.19085	1.17335	1.17636	1.16709	1.17859	1.24386	1.19140	1.16627	1.32E-03	1.79E-03	1.49E-02	4.73E-03
79.91	1.17891	1.18018	1.17686	1.17890	1.24143	1.24520	1.24406	1.24532	1.21259	1.19101	1.17345	1.17647	1.16711	1.17872	1.24400	1.19180	1.16635	1.37E-03	1.81E-03	1.53E-02	4.78E-03
80.00	1.17906	1.18037	1.17698	1.17906	1.24161	1.24534	1.24416	1.24547	1.21307	1.19117	1.17350	1.17653	1.16713	1.17887	1.24414	1.19212	1.16639	1.40E-03	1.79E-03	1.55E-02	4.80E-03
80.09	1.17914	1.18047	1.17713	1.17926	1.24174	1.24541	1.24426	1.24561	1.21354	1.19128	1.17363	1.17667	1.16715	1.17900	1.24425	1.19241	1.16648	1.38E-03	1.78E-03	1.57E-02	4.86E-03
80.18	1.17930	1.18065	1.17722	1.17938	1.24193	1.24556	1.24435	1.24575	1.21404	1.19153	1.17371	1.17675	1.16716	1.17914	1.24440	1.19279	1.16654	1.42E-03	1.76E-03	1.59E-02	4.90E-03
80.27	1.17945	1.18084	1.17730	1.17950	1.24200	1.24564	1.24441	1.24586	1.21470	1.19168	1.17378	1.17683	1.16719	1.17927	1.24448	1.19319	1.16660	1.46E-03	1.77E-03	1.63E-02	4.93E-03
80.39	1.17956	1.18098	1.17744	1.17970	1.24208	1.24572	1.24454	1.24604	1.21504	1.19187	1.17388	1.17694	1.16721	1.17942	1.24459	1.19345	1.16668	1.46E-03	1.80E-03	1.64E-02	4.98E-03
80.52	1.17968	1.18111	1.17748	1.17973	1.24214	1.24583	1.24466	1.24617	1.21572	1.19202	1.17396	1.17703	1.16724	1.17950	1.24470	1.19387	1.16674	1.50E-03	1.82E-03	1.68E-02	5.01E-03
80.61	1.17975	1.18121	1.17763	1.17993	1.24219	1.24592	1.24479	1.24630	1.21641	1.19220	1.17403	1.17711	1.16726	1.17963	1.24480	1.19430	1.16680	1.48E-03	1.85E-03	1.71E-02	5.04E-03
80.73	1.17991	1.18138	1.17765	1.17996	1.24222	1.24602	1.24494	1.24637	1.21709	1.19233	1.17408	1.17716	1.16728	1.17973	1.24489	1.19471	1.16684	1.54E-03	1.88E-03	1.75E-02	5.05E-03
80.85	1.18009	1.18160	1.17779	1.18010	1.24224	1.24608	1.24509	1.24645	1.21727	1.19243	1.17418	1.17727	1.16729	1.17990	1.24497	1.19485	1.16691	1.57E-03	1.90E-03	1.76E-02	5.11E-03
80.94	1.18016	1.18169	1.17788	1.18021	1.24228	1.24621	1.24519	1.24650	1.21816	1.19261	1.17431	1.17741	1.16731	1.17998	1.24504	1.19538	1.16701	1.57E-03	1.93E-03	1.81E-02	5.17E-03
81.03	1.18027	1.18182	1.17794	1.18028	1.24236	1.24637	1.24532	1.24657	1.21890	1.19275	1.17438	1.17750	1.16732	1.18008	1.24515	1.19582	1.16707	1.60E-03	1.94E-03	1.85E-02	5.21E-03
81.12	1.18041	1.18199	1.17811	1.18045	1.24242	1.24648	1.24543	1.24662	1.21943	1.19292	1.17443	1.17756	1.16734	1.18024	1.24524	1.19617	1.16711	1.60E-03	1.95E-03	1.87E-02	5.24E-03
81.21	1.18052	1.18213	1.17825	1.18059	1.24247	1.24655	1.24554	1.24667	1.22014	1.19305	1.17453	1.17768	1.16736	1.18037	1.24531	1.19660	1.16719	1.60E-03	1.96E-03	1.92E-02	5.29E-03
81.31	1.18063	1.18225	1.17840	1.18073	1.24259	1.24670	1.24570	1.24673	1.22068	1.19315	1.17460	1.17776	1.16737	1.18050	1.24543	1.19691	1.16725	1.59E-03	1.95E-03	1.95E-02	5.33E-03
81.39	1.18073	1.18237	1.17844	1.18076	1.24268	1.24681	1.24579	1.24675	1.22138	1.19336	1.17467	1.17786	1.16739	1.18057	1.24551	1.19737	1.16731	1.62E-03	1.94E-03	1.98E-02	5.37E-03
81.52	1.18084	1.18249	1.17858	1.18089	1.24279	1.24692	1.24589	1.24677	1.22156	1.19346	1.17474	1.17795	1.16740	1.18070	1.24560	1.19751	1.16736	1.61E-03	1.92E-03	1.99E-02	5.41E-03
81.57	1.18094	1.18262	1.17869	1.18099	1.24292	1.24702	1.24597	1.24678	1.22208	1.19360	1.17484	1.17806	1.16742	1.18081	1.24567	1.19784	1.16744	1.62E-03	1.89E-03	2.01E-02	5.46E-03
81.70	1.18105	1.18275	1.17879	1.18109	1.24306	1.24716	1.24611	1.24679	1.22292	1.19378	1.17491	1.17815	1.16744	1.18092	1.24578	1.19835	1.16750	1.62E-03	1.86E-03	2.06E-02	5.49E-03
81.82	1.18115	1.18287	1.17887	1.18115	1.24317	1.24727	1.24629	1.24678	1.22329	1.19393	1.17498	1.17824	1.16745	1.18101	1.24588	1.19861	1.16756	1.64E-03	1.85E-03	2.08E-02	5.53E-03
81.91	1.18128	1.18303	1.17907	1.18132	1.24329	1.24735	1.24641	1.24676	1.22397	1.19412	1.17505	1.17833	1.16747	1.18117	1.24595	1.19904	1.16762	1.62E-03	1.82E-03	2.11E-02	5.57E-03
82.00	1.18141	1.18319	1.17918	1.18140	1.24342	1.24742	1.24657	1.24673	1.22447	1.19423	1.17514	1.17843	1.16749	1.18130	1.24603	1.19935	1.16769	1.64E-03	1.78E-03	2.14E-02	5.61E-03
82.12	1.18151	1.18330	1.17933	1.18151	1.24358	1.24754	1.24676	1.24669	1.22514	1.19442	1.17521	1.17852	1.16750	1.18141	1.24614	1.19978	1.16774	1.63E-03	1.75E-03	2.17E-02	5.65E-03
82.21	1.18164	1.18346	1.17944	1.18160	1.24370	1.24763	1.24690	1.24667	1.22548	1.19458	1.17526	1.17857	1.16751	1.18153	1.24623	1.20003	1.16778	1.64E-03	1.73E-03	2.18E-02	5.68E-03
82.30	1.18174	1.18358	1.17960	1.18172	1.24379	1.24768	1.24705	1.24666	1.22614	1.19477	1.17535	1.17868	1.16752	1.18166	1.24630	1.20046	1.16785	1.63E-03	1.72E-03	2.22E-02	5.73E-03
82.42	1.18183	1.18368	1.17966	1.18176	1.24398	1.24782	1.24715	1.24666	1.22665	1.19487	1.17541	1.17875	1.16754	1.18173	1.24640	1.20076	1.16790	1.64E-03	1.69E-03	2.25E-02	5.76E-03
82.51	1.18189	1.18375	1.17981	1.18187	1.24412	1.24791	1.24736	1.24668	1.22715	1.19507	1.17553	1.17887	1.16755	1.18183	1.24652	1.20111	1.16798	1.61E-03	1.68E-03	2.27E-02	5.82E-03
82.64	1.18201	1.18390	1.17989	1.18192	1.24439	1.24812	1.24752	1.24672	1.22783	1.19526	1.17559	1.17894	1.16756	1.18193	1.24669	1.20155	1.16803	1.64E-03	1.64E-03	2.30E-02	5.85E-03
82.70	1.18214	1.18404	1.17999	1.18199	1.24456	1.24827	1.24768	1.24677	1.22832	1.19545	1.17568	1.17903	1.16757	1.18204	1.24682	1.20189	1.16809	1.66E-03	1.63E-03	2.32E-02	5.89E-03
82.79	1.18222	1.18414	1.18013	1.18210	1.24478	1.24848	1.24784	1.24684	1.22886	1.19555	1.17575	1.17910	1.16758	1.18215	1.24698	1.20220	1.16814	1.64E-03	1.62E-03	2.36E-02	5.93E-03
82.88	1.18235	1.18428	1.18027	1.18219	1.24497	1.24865	1.24799	1.24691	1.22956	1.19569	1.17581	1.17917	1.16759	1.18227	1.24713	1.20262	1.16819	1.64E-03	1.61E-03	2.40E-02	5.95E-03
83.00	1.18240	1.18435	1.18038	1.18227	1.24515	1.24881	1.24814	1.24702	1.23009	1.19587	1.17586	1.17923	1.16761	1.18235	1.24728	1.20298	1.16824	1.62E-03	1.60E-03	2.42E-02	5.98E-03
83.09	1.18250	1.18445	1.18048	1.18235	1.24534	1.24899	1.24824	1.24712	1.23045	1.19600	1.17592	1.17930	1.16762	1.18244	1.24742	1.20322	1.16828	1.62E-03	1.59E-03	2.44E-02	6.01E-03
83.18	1.18259	1.18455	1.18058	1.18242	1.24552	1.24916	1.24832	1.24724	1.23117	1.19617	1.17600	1.17939	1.16763	1.18253	1.24756	1.20367	1.16834	1.62E-03	1.57E-03	2.47E-02	6.06E-03
83.27	1.18271	1.18469	1.18068	1.18250	1.24574	1.24940	1.24839	1.24736	1.23204	1.19626	1.17603	1.17943	1.16764	1.18265	1.24772	1.20415	1.16837	1.64E-03	1.56E-03	2.53E-02	6.07E-03
83.39	1.18284	1.18482	1.18086	1.18261	1.24584	1.24952	1.24847	1.24757	1.23261	1.19644	1.17609	1.17950	1.16764	1.18278	1.24785	1.20453	1.16841	1.62E-03	1.56E-03	2.56E-02	6.10E-03
83.49	1.18296	1.18495	1.18089	1.18263	1.24599	1.24971	1.24850	1.24768	1.23316	1.19658	1.17614	1.17957	1.16765	1.18286	1.24797	1.20487	1.16845	1.67E-03	1.56E-03	2.59E-02	6.13E-03
83.60	1.18305	1.18505	1.18102	1.18274	1.24613	1.24991	1.24852	1.24787	1.23386	1.19668	1.17622	1.17968	1.16766	1.18296	1.24811	1.20527	1.16852	1.65E-03	1.57E-03	2.63E-02	6.18E-03
83.73	1.18311	1.18512	1.18113	1.18281	1.24632	1.25022	1.24852	1.24811	1.23423	1.19687	1.17626	1.17974	1.16768	1.18304	1.24829	1.20555	1.16856	1.64E-03	1.60E-03	2.64E-02	6.21E-03
83.82	1.18321	1.18522	1.18125	1.18292	1.24643	1.25040	1.24855	1.24838	1.23483	1.19700	1.17630	1.17979	1.16768	1.18315	1.24844	1.20591	1.16859	1.63E-03	1.62E-03	2.68E-02	6.23E-03
83.91	1.18333	1.18535	1.18139	1.18302	1.24647	1.25052	1.24856	1.24854	1.23570	1.19713	1.17635	1.17988	1.16769	1.18327	1.24852	1.20641	1.16864	1.62E-03	1.65E-03	2.73E-02	6.27E-03
84.03	1.18342	1.18544	1.18149	1.18310	1.24656	1.25074	1.24860	1.24875	1.23607	1.19726	1.17642	1.17999	1.16770	1.18336	1.24866	1.20666	1.16870	1.62E-03	1.71E-03	2.74E-02	6.33E-03
84.09	1.18352	1.18554	1.18160	1.18319	1.24668	1.25099	1.24863	1.24890	1.23661	1.19746	1.17644	1.18005	1.16770	1.18346	1.24880	1.20704	1.16873	1.62E-03	1.76E-03	2.77E-02	6.35E-03
84.21	1.18362	1.18563	1.18167	1.18324	1.24670	1.25109	1.24866	1.24906	1.23732	1.19761	1.17648	1.18012	1.16771	1.18354	1.24888	1.20747	1.16877	1.63E-03	1.80E-03	2.81E-02	6.38E-03
84.27	1.18372	1.18573	1.18177	1.18332	1.24676	1.25121	1.24869	1.24921	1.23784	1.19771	1.17653	1.18021	1.16771	1.18364	1.24897	1.20777	1.16882	1.63E-03	1.83E-03	2.84E-02	6.42E-03
84.39	1.18382	1.18583	1.18191	1.18344	1.24683	1.25137	1.24872	1.24934	1.23819	1.19791	1.17658	1.18032	1.16772	1.18375	1.24906	1.20805	1.16887	1.61E-03	1.87E-03	2.85E-02	6.47E-03
84.48	1.18399	1.18598	1.18204	1.18357	1.24689	1.25151	1.24876	1.24950	1.23890	1.19813	1.17662	1.18040	1.16773	1.18390	1.24916	1.20851	1.16892	1.62E-03	1.91E-03	2.88E-02	6.51E-03
84.58	1.18409	1.18608	1.18214	1.18367	1.24693	1.25161	1.24880	1.24965	1.23939	1.19834	1.17666	1.18048	1.16773	1.18399	1.24925	1.20887	1.16896	1.62E-03	1.94E-03	2.90E-02	6.55E-03
84.70	1.18423	1.18620	1.18227	1.18379	1.24698	1.25169	1.24883	1.24977	1.24006	1.19851	1.17670	1.18057	1.16773	1.18412	1.24932	1.20928	1.16900	1.62E-03	1.96E-03	2.94E-02	6.59E-03
84.79	1.18432	1.18629	1.18236	1.18389	1.24699	1.25177	1.24884	1.24988	1.24055	1.19872	1.17673	1.18063	1.16774	1.18421	1.24937	1.20963	1.16903	1.62E-03	2.00E-03	2.96E-02	6.61E-03
84.88	1.18443	1.18638	1.18245	1.18399	1.24701	1.25182	1.24883	1.24999	1.24102	1.19883	1.17678	1.18076	1.16774	1.18431	1.24941	1.20993	1.16909	1.62E-03	2.02E-03	2.98E-02	6.67E-03
84.97	1.18449	1.18644	1.18251	1.18405	1.24700	1.25190	1.24882	1.25010	1.24164	1.19905	1.17683	1.18087	1.16775	1.18438	1.24946	1.21034	1.16915	1.62E-03	2.07E-03	3.01E-02	6.72E-03
85.09	1.18463	1.18656	1.18263	1.18419	1.24700	1.25201	1.24880	1.25018	1.24210	1.19920	1.17686	1.18094	1.16775	1.18450	1.24950	1.21065	1.16918	1.62E-03	2.12E-03	3.03E-02	6.75E-03
85.18	1.18477	1.18669	1.18275	1.18432	1.24697	1.25207	1.24875	1.25034	1.24241	1.19936	1.17691	1.18107	1.16775	1.18463	1.24953	1.21088	1.16924	1.62E-03	2.18E-03	3.04E-02	6.81E-03
85.24	1.18491	1.18682	1.18284	1.18443	1.24693	1.25217	1.24875	1.25040	1.24301	1.19956	1.17696	1.18117	1.16775	1.18475	1.24956	1.21128	1.16929	1.64E-03	2.25E-03	3.07E-02	6.86E-03
85.36	1.18496	1.18688	1.18291	1.18453	1.24689	1.25226	1.24873	1.25051	1.24360	1.19966	1.17700	1.18126	1.16775	1.18482	1.24960	1.21163	1.16934	1.63E-03	2.31E-03	3.11E-02	6.90E-03
85.48	1.18507	1.18698	1.18303	1.18466	1.24686	1.25234	1.24875	1.25056	1.24388	1.19986	1.17704	1.18136	1.16776	1.18494	1.24963	1.21187	1.16939	1.62E-03	2.36E-03	3.11E-02	6.95E-03
85.57	1.18518	1.18707	1.18311	1.18476	1.24682	1.25243	1.24880	1.25065	1.24461	1.20000	1.17709	1.18146	1.16776	1.18503	1.24968	1.21231	1.16943	1.63E-03	2.41E-03	3.15E-02	7.00E-03
85.69	1.18532	1.18719	1.18319	1.18486	1.24679	1.25249	1.24886	1.25073	1.24490	1.20016	1.17716	1.18159	1.16776	1.18514	1.24972	1.21253	1.16950	1.65E-03	2.45E-03	3.16E-02	7.07E-03
85.76	1.18535	1.18723	1.18326	1.18496	1.24676	1.25258	1.24892	1.25078	1.24546	1.20034	1.17718	1.18165	1.16776	1.18520	1.24976	1.21290	1.16953	1.63E-03	2.49E-03	3.19E-02	7.09E-03
85.88	1.18548	1.18735	1.18334	1.18506	1.24675	1.25262	1.24901	1.25083	1.24588	1.20048	1.17725	1.18179	1.16775	1.18531	1.24980	1.21318	1.16960	1.65E-03	2.51E-03	3.21E-02	7.16E-03
86.00	1.18562	1.18748	1.18342	1.18516	1.24680	1.25268	1.24915	1.25089	1.24630	1.20062	1.17730	1.18188	1.16776	1.18542	1.24988	1.21346	1.16965	1.67E-03	2.51E-03	3.23E-02	7.21E-03
86.12	1.18572	1.18757	1.18349	1.18525	1.24682	1.25272	1.24924	1.25091	1.24685	1.20079	1.17737	1.18201	1.16775	1.18551	1.24992	1.21382	1.16971	1.68E-03	2.51E-03	3.26E-02	7.27E-03
86.18	1.18586	1.18770	1.18358	1.18537	1.24688	1.25277	1.24931	1.25093	1.24725	1.20089	1.17744	1.18214	1.16775	1.18563	1.24997	1.21407	1.16978	1.69E-03	2.50E-03	3.28E-02	7.34E-03
86.30	1.18597	1.18780	1.18365	1.18546	1.24699	1.25281	1.24943	1.25095	1.24764	1.20105	1.17748	1.18221	1.16775	1.18572	1.25005	1.21435	1.16981	1.71E-03	2.46E-03	3.29E-02	7.37E-03
86.39	1.18611	1.18793	1.18372	1.18555	1.24703	1.25282	1.24966	1.25098	1.24804	1.20118	1.17755	1.18233	1.16774	1.18583	1.25012	1.21461	1.16988	1.73E-03	2.44E-03	3.31E-02	7.44E-03
86.49	1.18621	1.18801	1.18378	1.18563	1.24715	1.25289	1.24974	1.25101	1.24858	1.20126	1.17761	1.18243	1.16773	1.18591	1.25020	1.21492	1.16992	1.74E-03	2.41E-03	3.35E-02	7.49E-03
86.57	1.18632	1.18812	1.18385	1.18571	1.24723	1.25293	1.24987	1.25106	1.24881	1.20143	1.17769	1.18256	1.16772	1.18600	1.25027	1.21512	1.16999	1.76E-03	2.39E-03	3.35E-02	7.57E-03
86.67	1.18643	1.18821	1.18392	1.18580	1.24742	1.25299	1.25008	1.25121	1.24931	1.20161	1.17773	1.18263	1.16771	1.18609	1.25042	1.21546	1.17002	1.77E-03	2.34E-03	3.37E-02	7.60E-03
86.79	1.18657	1.18834	1.18403	1.18593	1.24750	1.25299	1.25017	1.25129	1.24984	1.20173	1.17781	1.18274	1.16770	1.18622	1.25049	1.21578	1.17008	1.78E-03	2.30E-03	3.40E-02	7.67E-03
86.88	1.18664	1.18841	1.18410	1.18601	1.24773	1.25307	1.25030	1.25142	1.25020	1.20188	1.17786	1.18283	1.16769	1.18629	1.25063	1.21604	1.17013	1.78E-03	2.24E-03	3.42E-02	7.72E-03
87.03	1.18675	1.18851	1.18419	1.18612	1.24793	1.25313	1.25046	1.25156	1.25052	1.20195	1.17792	1.18293	1.16767	1.18639	1.25077	1.21624	1.17018	1.78E-03	2.19E-03	3.43E-02	7.78E-03
87.09	1.18689	1.18863	1.18426	1.18620	1.24810	1.25319	1.25071	1.25177	1.25097	1.20210	1.17799	1.18302	1.16766	1.18650	1.25094	1.21653	1.17022	1.81E-03	2.15E-03	3.46E-02	7.83E-03
87.18	1.18702	1.18876	1.18432	1.18628	1.24828	1.25326	1.25090	1.25193	1.25130	1.20225	1.17807	1.18314	1.16765	1.18660	1.25109	1.21677	1.17029	1.84E-03	2.11E-03	3.47E-02	7.90E-03
87.27	1.18712	1.18886	1.18439	1.18636	1.24857	1.25336	1.25109	1.25209	1.25159	1.20236	1.17816	1.18326	1.16764	1.18668	1.25128	1.21698	1.17036	1.85E-03	2.03E-03	3.48E-02	7.97E-03
87.36	1.18718	1.18893	1.18448	1.18646	1.24884	1.25347	1.25133	1.25226	1.25200	1.20247	1.17823	1.18336	1.16763	1.18676	1.25147	1.21724	1.17041	1.84E-03	1.96E-03	3.50E-02	8.02E-03
87.48	1.18732	1.18906	1.18454	1.18654	1.24904	1.25355	1.25156	1.25242	1.25232	1.20262	1.17830	1.18345	1.16762	1.18687	1.25164	1.21747	1.17046	1.87E-03	1.92E-03	3.51E-02	8.08E-03
87.55	1.18742	1.18917	1.18460	1.18662	1.24924	1.25364	1.25191	1.25262	1.25260	1.20273	1.17839	1.18358	1.16760	1.18695	1.25185	1.21767	1.17053	1.89E-03	1.88E-03	3.53E-02	8.15E-03
87.67	1.18752	1.18926	1.18469	1.18673	1.24949	1.25377	1.25223	1.25280	1.25276	1.20284	1.17852	1.18375	1.16759	1.18705	1.25207	1.21780	1.17062	1.89E-03	1.83E-03	3.53E-02	8.24E-03
87.79	1.18765	1.18940	1.18476	1.18681	1.24966	1.25388	1.25248	1.25293	1.25322	1.20296	1.17862	1.18388	1.16758	1.18715	1.25224	1.21809	1.17069	1.93E-03	1.81E-03	3.55E-02	8.32E-03
87.91	1.18774	1.18950	1.18482	1.18689	1.24980	1.25394	1.25271	1.25306	1.25345	1.20307	1.17872	1.18400	1.16757	1.18724	1.25238	1.21826	1.17076	1.94E-03	1.79E-03	3.56E-02	8.39E-03
88.03	1.18784	1.18960	1.18488	1.18698	1.25003	1.25407	1.25293	1.25319	1.25360	1.20324	1.17880	1.18410	1.16755	1.18732	1.25255	1.21842	1.17082	1.96E-03	1.75E-03	3.56E-02	8.45E-03
88.12	1.18793	1.18970	1.18494	1.18706	1.25025	1.25421	1.25329	1.25340	1.25397	1.20336	1.17887	1.18419	1.16754	1.18741	1.25279	1.21866	1.17087	1.98E-03	1.74E-03	3.58E-02	8.50E-03
88.22	1.18802	1.18981	1.18499	1.18712	1.25041	1.25432	1.25341	1.25348	1.25411	1.20347	1.17898	1.18431	1.16753	1.18748	1.25290	1.21879	1.17094	2.01E-03	1.72E-03	3.58E-02	8.57E-03
88.28	1.18814	1.18994	1.18508	1.18726	1.25057	1.25442	1.25367	1.25366	1.25431	1.20360	1.17905	1.18440	1.16752	1.18760	1.25308	1.21895	1.17099	2.02E-03	1.71E-03	3.59E-02	8.63E-03
88.40	1.18823	1.19005	1.18514	1.18735	1.25080	1.25455	1.25381	1.25380	1.25456	1.20377	1.17913	1.18449	1.16751	1.18769	1.25324	1.21916	1.17104	2.04E-03	1.66E-03	3.59E-02	8.68E-03
88.49	1.18836	1.19019	1.18520	1.18746	1.25095	1.25465	1.25398	1.25395	1.25475	1.20394	1.17921	1.18458	1.16749	1.18780	1.25338	1.21934	1.17109	2.07E-03	1.66E-03	3.59E-02	8.74E-03
88.61	1.18845	1.19028	1.18527	1.18757	1.25111	1.25475	1.25412	1.25412	1.25499	1.20403	1.17928	1.18467	1.16748	1.18789	1.25352	1.21951	1.17114	2.08E-03	1.64E-03	3.60E-02	8.79E-03
88.67	1.18857	1.19042	1.18530	1.18762	1.25125	1.25486	1.25431	1.25436	1.25510	1.20422	1.17936	1.18476	1.16747	1.18798	1.25370	1.21966	1.17119	2.13E-03	1.65E-03	3.60E-02	8.85E-03
88.82	1.18866	1.19053	1.18535	1.18773	1.25140	1.25497	1.25445	1.25456	1.25534	1.20437	1.17946	1.18488	1.16745	1.18807	1.25384	1.21986	1.17126	2.15E-03	1.65E-03	3.60E-02	8.92E-03
88.88	1.18874	1.19063	1.18541	1.18783	1.25152	1.25508	1.25466	1.25486	1.25551	1.20451	1.17953	1.18498	1.16744	1.18815	1.25403	1.22001	1.17132	2.17E-03	1.68E-03	3.61E-02	8.98E-03
89.00	1.18880	1.19069	1.18543	1.18788	1.25168	1.25525	1.25483	1.25509	1.25568	1.20473	1.17961	1.18518	1.16743	1.18820	1.25421	1.22020	1.17141	2.19E-03	1.70E-03	3.60E-02	9.08E-03
89.07	1.18895	1.19086	1.18547	1.18795	1.25178	1.25539	1.25501	1.25531	1.25591	1.20489	1.17969	1.18528	1.16742	1.18831	1.25437	1.22040	1.17146	2.24E-03	1.74E-03	3.61E-02	9.14E-03
89.19	1.18904	1.19096	1.18550	1.18802	1.25187	1.25552	1.25520	1.25554	1.25613	1.20504	1.17976	1.18542	1.16740	1.18838	1.25453	1.22058	1.17153	2.27E-03	1.78E-03	3.61E-02	9.21E-03
89.28	1.18912	1.19105	1.18553	1.18807	1.25195	1.25567	1.25547	1.25584	1.25623	1.20526	1.17986	1.18556	1.16740	1.18844	1.25473	1.22074	1.17160	2.30E-03	1.86E-03	3.60E-02	9.29E-03
89.37	1.18924	1.19117	1.18558	1.18818	1.25201	1.25581	1.25560	1.25597	1.25645	1.20543	1.17995	1.18563	1.16738	1.18854	1.25485	1.22094	1.17166	2.33E-03	1.90E-03	3.61E-02	9.34E-03
89.49	1.18931	1.19127	1.18562	1.18825	1.25207	1.25600	1.25588	1.25625	1.25661	1.20565	1.18001	1.18577	1.16737	1.18861	1.25505	1.22113	1.17171	2.36E-03	1.99E-03	3.60E-02	9.41E-03
89.61	1.18939	1.19136	1.18565	1.18831	1.25211	1.25618	1.25609	1.25646	1.25677	1.20587	1.18009	1.18592	1.16736	1.18868	1.25521	1.22132	1.17179	2.38E-03	2.07E-03	3.60E-02	9.49E-03
89.67	1.18946	1.19144	1.18569	1.18837	1.25213	1.25630	1.25631	1.25668	1.25696	1.20604	1.18019	1.18603	1.16734	1.18874	1.25535	1.22150	1.17185	2.40E-03	2.16E-03	3.60E-02	9.56E-03
89.79	1.18953	1.19152	1.18572	1.18842	1.25216	1.25654	1.25659	1.25695	1.25717	1.20621	1.18026	1.18610	1.16733	1.18880	1.25556	1.22169	1.17190	2.42E-03	2.27E-03	3.60E-02	9.61E-03
89.85	1.18960	1.19158	1.18577	1.18849	1.25220	1.25681	1.25680	1.25716	1.25732	1.20639	1.18030	1.18626	1.16732	1.18886	1.25574	1.22186	1.17196	2.42E-03	2.37E-03	3.60E-02	9.68E-03
89.98	1.18967	1.19165	1.18581	1.18854	1.25225	1.25704	1.25709	1.25744	1.25742	1.20651	1.18040	1.18641	1.16731	1.18892	1.25595	1.22197	1.17204	2.44E-03	2.48E-03	3.60E-02	9.77E-03
90.10	1.18976	1.19173	1.18586	1.18862	1.25229	1.25718	1.25732	1.25765	1.25763	1.20681	1.18049	1.18652	1.16730	1.18899	1.25611	1.22222	1.17210	2.45E-03	2.55E-03	3.59E-02	9.83E-03
90.15	1.18983	1.19180	1.18588	1.18864	1.25241	1.25758	1.25743	1.25779	1.25782	1.20693	1.18055	1.18663	1.16728	1.18904	1.25630	1.22238	1.17215	2.47E-03	2.60E-03	3.60E-02	9.90E-03
90.31	1.18990	1.19186	1.18592	1.18869	1.25256	1.25794	1.25776	1.25807	1.25792	1.20712	1.18062	1.18678	1.16727	1.18909	1.25658	1.22252	1.17222	2.49E-03	2.69E-03	3.59E-02	9.97E-03
90.40	1.18994	1.19191	1.18596	1.18873	1.25269	1.25825	1.25790	1.25820	1.25806	1.20737	1.18070	1.18685	1.16726	1.18914	1.25676	1.22272	1.17227	2.49E-03	2.72E-03	3.58E-02	1.00E-02
90.49	1.19005	1.19202	1.18602	1.18879	1.25282	1.25854	1.25832	1.25854	1.25825	1.20762	1.18075	1.18700	1.16724	1.18922	1.25706	1.22293	1.17233	2.51E-03	2.83E-03	3.58E-02	1.01E-02
90.55	1.19012	1.19209	1.18606	1.18884	1.25304	1.25898	1.25865	1.25882	1.25842	1.20787	1.18084	1.18714	1.16723	1.18928	1.25737	1.22314	1.17240	2.53E-03	2.89E-03	3.57E-02	1.02E-02
90.70	1.19019	1.19216	1.18611	1.18888	1.25315	1.25918	1.25881	1.25897	1.25854	1.20799	1.18092	1.18724	1.16722	1.18933	1.25753	1.22327	1.17246	2.54E-03	2.92E-03	3.57E-02	1.02E-02
90.79	1.19025	1.19223	1.18617	1.18894	1.25341	1.25964	1.25913	1.25926	1.25870	1.20818	1.18098	1.18735	1.16720	1.18940	1.25786	1.22344	1.17251	2.54E-03	2.98E-03	3.57E-02	1.03E-02
90.89	1.19032	1.19230	1.18623	1.18899	1.25362	1.26005	1.25938	1.25948	1.25885	1.20837	1.18105	1.18748	1.16719	1.18946	1.25813	1.22361	1.17257	2.55E-03	3.02E-03	3.57E-02	1.04E-02
90.97	1.19041	1.19239	1.18629	1.18903	1.25384	1.26038	1.25974	1.25977	1.25891	1.20862	1.18113	1.18759	1.16718	1.18953	1.25843	1.22377	1.17263	2.56E-03	3.08E-03	3.56E-02	1.04E-02
91.07	1.19048	1.19246	1.18637	1.18909	1.25406	1.26069	1.25998	1.25998	1.25901	1.20881	1.18120	1.18768	1.16717	1.18960	1.25868	1.22391	1.17268	2.56E-03	3.10E-03	3.55E-02	1.05E-02
91.16	1.19056	1.19255	1.18643	1.18914	1.25440	1.26110	1.26017	1.26011	1.25910	1.20906	1.18125	1.18778	1.16716	1.18967	1.25894	1.22408	1.17273	2.57E-03	3.06E-03	3.54E-02	1.05E-02
91.28	1.19063	1.19262	1.18649	1.18918	1.25467	1.26141	1.26049	1.26036	1.25920	1.20925	1.18131	1.18787	1.16714	1.18973	1.25923	1.22422	1.17277	2.58E-03	3.08E-03	3.53E-02	1.06E-02
91.40	1.19072	1.19272	1.18656	1.18922	1.25498	1.26169	1.26081	1.26059	1.25934	1.20950	1.18136	1.18797	1.16713	1.18980	1.25952	1.22442	1.17282	2.60E-03	3.06E-03	3.52E-02	1.06E-02
91.46	1.19078	1.19279	1.18664	1.18926	1.25526	1.26198	1.26106	1.26077	1.25938	1.20975	1.18141	1.18815	1.16711	1.18987	1.25977	1.22457	1.17289	2.59E-03	3.05E-03	3.51E-02	1.07E-02
91.55	1.19085	1.19286	1.18668	1.18929	1.25558	1.26225	1.26137	1.26098	1.25945	1.20988	1.18150	1.18826	1.16710	1.18992	1.26004	1.22467	1.17296	2.61E-03	3.02E-03	3.51E-02	1.08E-02
91.68	1.19092	1.19293	1.18677	1.18932	1.25590	1.26253	1.26159	1.26113	1.25956	1.21007	1.18156	1.18835	1.16707	1.18998	1.26029	1.22481	1.17299	2.60E-03	2.98E-03	3.50E-02	1.09E-02
91.77	1.19098	1.19301	1.18680	1.18933	1.25630	1.26283	1.26181	1.26127	1.25968	1.21026	1.18160	1.18847	1.16706	1.19003	1.26055	1.22497	1.17304	2.62E-03	2.91E-03	3.49E-02	1.09E-02
91.89	1.19104	1.19307	1.18686	1.18935	1.25666	1.26313	1.26210	1.26147	1.25974	1.21052	1.18166	1.18856	1.16705	1.19008	1.26084	1.22513	1.17309	2.63E-03	2.87E-03	3.48E-02	1.10E-02
91.95	1.19108	1.19312	1.18690	1.18936	1.25721	1.26353	1.26231	1.26162	1.25982	1.21064	1.18170	1.18864	1.16704	1.19012	1.26116	1.22523	1.17313	2.64E-03	2.75E-03	3.48E-02	1.10E-02
92.07	1.19117	1.19322	1.18696	1.18935	1.25759	1.26383	1.26250	1.26178	1.25988	1.21099	1.18174	1.18876	1.16703	1.19017	1.26142	1.22543	1.17318	2.66E-03	2.69E-03	3.46E-02	1.11E-02
92.19	1.19125	1.19331	1.18702	1.18934	1.25814	1.26423	1.26269	1.26199	1.25994	1.21119	1.18180	1.18885	1.16701	1.19023	1.26176	1.22557	1.17322	2.69E-03	2.59E-03	3.45E-02	1.11E-02
92.28	1.19134	1.19340	1.18705	1.18933	1.25854	1.26454	1.26281	1.26212	1.26001	1.21139	1.18184	1.18897	1.16699	1.19028	1.26200	1.22570	1.17327	2.72E-03	2.52E-03	3.44E-02	1.12E-02
92.37	1.19140	1.19348	1.18712	1.18931	1.25895	1.26482	1.26303	1.26241	1.26010	1.21166	1.18189	1.18904	1.16699	1.19033	1.26230	1.22588	1.17331	2.73E-03	2.46E-03	3.43E-02	1.13E-02
92.50	1.19146	1.19355	1.18718	1.18930	1.25947	1.26520	1.26331	1.26281	1.26017	1.21186	1.18193	1.18912	1.16697	1.19037	1.26270	1.22602	1.17334	2.74E-03	2.39E-03	3.42E-02	1.13E-02
92.59	1.19153	1.19361	1.18724	1.18927	1.25985	1.26549	1.26341	1.26297	1.26024	1.21207	1.18200	1.18917	1.16695	1.19041	1.26293	1.22615	1.17337	2.76E-03	2.33E-03	3.41E-02	1.13E-02
92.68	1.19161	1.19371	1.18731	1.18925	1.26034	1.26582	1.26363	1.26332	1.26033	1.21227	1.18205	1.18926	1.16695	1.19047	1.26328	1.22630	1.17342	2.79E-03	2.25E-03	3.40E-02	1.14E-02
92.77	1.19167	1.19378	1.18737	1.18923	1.26067	1.26606	1.26378	1.26356	1.26047	1.21255	1.18209	1.18933	1.16693	1.19051	1.26352	1.22651	1.17345	2.80E-03	2.21E-03	3.39E-02	1.14E-02
92.89	1.19172	1.19382	1.18746	1.18921	1.26104	1.26630	1.26393	1.26382	1.26053	1.21282	1.18215	1.18944	1.16692	1.19055	1.26377	1.22667	1.17351	2.79E-03	2.15E-03	3.37E-02	1.15E-02
92.98	1.19179	1.19392	1.18754	1.18920	1.26130	1.26644	1.26414	1.26414	1.26062	1.21302	1.18219	1.18951	1.16690	1.19061	1.26401	1.22682	1.17353	2.81E-03	2.10E-03	3.37E-02	1.15E-02
93.10	1.19186	1.19398	1.18761	1.18920	1.26172	1.26673	1.26424	1.26428	1.26069	1.21329	1.18224	1.18960	1.16689	1.19066	1.26424	1.22699	1.17357	2.82E-03	2.04E-03	3.35E-02	1.16E-02
93.19	1.19195	1.19408	1.18765	1.18920	1.26206	1.26692	1.26446	1.26456	1.26078	1.21343	1.18227	1.18965	1.16688	1.19072	1.26450	1.22710	1.17360	2.86E-03	1.98E-03	3.35E-02	1.16E-02
93.32	1.19203	1.19416	1.18775	1.18919	1.26260	1.26720	1.26470	1.26479	1.26083	1.21369	1.18231	1.18971	1.16686	1.19078	1.26482	1.22726	1.17362	2.87E-03	1.88E-03	3.33E-02	1.17E-02
93.41	1.19206	1.19421	1.18782	1.18919	1.26293	1.26736	1.26481	1.26491	1.26091	1.21397	1.18234	1.18978	1.16685	1.19082	1.26500	1.22744	1.17366	2.87E-03	1.82E-03	3.32E-02	1.17E-02
93.50	1.19215	1.19430	1.18789	1.18919	1.26339	1.26757	1.26504	1.26516	1.26097	1.21417	1.18241	1.18988	1.16684	1.19088	1.26529	1.22757	1.17371	2.89E-03	1.72E-03	3.31E-02	1.18E-02
93.59	1.19219	1.19435	1.18798	1.18919	1.26363	1.26768	1.26522	1.26534	1.26104	1.21445	1.18245	1.18993	1.16682	1.19093	1.26547	1.22774	1.17373	2.89E-03	1.67E-03	3.29E-02	1.18E-02
93.65	1.19229	1.19445	1.18808	1.18919	1.26394	1.26784	1.26544	1.26560	1.26111	1.21465	1.18249	1.19002	1.16680	1.19100	1.26570	1.22788	1.17377	2.91E-03	1.60E-03	3.29E-02	1.19E-02
93.83	1.19237	1.19454	1.18815	1.18919	1.26427	1.26799	1.26562	1.26579	1.26117	1.21484	1.18252	1.19008	1.16679	1.19106	1.26592	1.22800	1.17380	2.93E-03	1.54E-03	3.28E-02	1.19E-02
93.89	1.19239	1.19457	1.18822	1.18919	1.26470	1.26821	1.26585	1.26605	1.26126	1.21513	1.18256	1.19015	1.16677	1.19109	1.26620	1.22819	1.17383	2.92E-03	1.46E-03	3.26E-02	1.19E-02
94.01	1.19245	1.19463	1.18827	1.18919	1.26502	1.26836	1.26601	1.26625	1.26132	1.21523	1.18266	1.19030	1.16677	1.19113	1.26641	1.22828	1.17391	2.94E-03	1.41E-03	3.26E-02	1.20E-02
94.14	1.19254	1.19472	1.18837	1.18919	1.26547	1.26860	1.26618	1.26643	1.26140	1.21559	1.18273	1.19043	1.16674	1.19120	1.26667	1.22849	1.17397	2.96E-03	1.35E-03	3.24E-02	1.21E-02
94.23	1.19261	1.19480	1.18844	1.18919	1.26577	1.26874	1.26629	1.26658	1.26150	1.21577	1.18284	1.19060	1.16672	1.19126	1.26685	1.22864	1.17406	2.98E-03	1.31E-03	3.23E-02	1.22E-02
94.35	1.19269	1.19487	1.18851	1.18919	1.26606	1.26890	1.26653	1.26685	1.26167	1.21598	1.18287	1.19062	1.16668	1.19131	1.26709	1.22882	1.17406	3.00E-03	1.25E-03	3.23E-02	1.22E-02
94.44	1.19271	1.19488	1.18860	1.18918	1.26648	1.26911	1.26674	1.26712	1.26175	1.21639	1.18293	1.19074	1.16665	1.19134	1.26736	1.22907	1.17411	2.98E-03	1.20E-03	3.21E-02	1.23E-02
94.50	1.19279	1.19497	1.18870	1.18919	1.26676	1.26928	1.26691	1.26730	1.26180	1.21685	1.18297	1.19080	1.16664	1.19141	1.26756	1.22932	1.17414	2.99E-03	1.16E-03	3.18E-02	1.23E-02
94.65	1.19287	1.19507	1.18878	1.18917	1.26706	1.26941	1.26714	1.26754	1.26185	1.21734	1.18300	1.19086	1.16663	1.19147	1.26779	1.22959	1.17416	3.02E-03	1.10E-03	3.15E-02	1.24E-02
94.71	1.19293	1.19512	1.18884	1.18916	1.26737	1.26962	1.26724	1.26769			1.18300	1.19086	1.16663	1.19151	1.26798			3.04E-03	1.11E-03	#DIV/0!	1.24E-02
94.81	1.19299	1.19519	1.18895	1.18915	1.26787	1.26985	1.26748	1.26797			1.18300	1.19086	1.16663	1.19157	1.26829			3.04E-03	1.06E-03	#DIV/0!	1.24E-02
94.93	1.19306	1.19526	1.18903	1.18915	1.26817	1.27000	1.26768	1.26817			1.18300	1.19086	1.16663	1.19162	1.26850			3.06E-03	1.02E-03	#DIV/0!	1.24E-02
95.02	1.19313	1.19535	1.18907	1.18914	1.26838	1.27007	1.26791	1.26845			1.18300	1.19086	1.16663	1.19167	1.26870			3.10E-03	9.44E-04	#DIV/0!	1.24E-02
											1.18300	1.19086	1.16663

## Sheet: Fig_6d
Measured at:	44869.61298	44869.61298	44869.61298	44869.61298	44890.44258	44890.44258	44890.46143	44890.46143	44890.44258	44890.44258	44890.44258	44890.44258	44890.46727
	T6-231		T6-231		T6-231
Capillary:	1	2	1	2	1	2	3	4	3	4	5	6	4
	Ratio 350 nm / 330 nm													MEAN				SD
Temperature [°C]	EL4 35µM/1	EL4 35µM/2	EL4 35µM/3	EL4 35µM/4	W362A 35µM	W362A 35µM	W362A 35µM	W362A 35µM	W362A 35µM + Apa 500µM	W362A 35µM + Apa 500µM	w362A 35µM + Apa 3mM	w362A 35µM + Apa 3mM	W362A 35µM + Apa 3mM	Mean EL4 35µM/1	Mean EL4¤ 35µM	Mean EL4¤ 35µM + Apa1 0.5mM	Mean EL4¤ 35µM + Apa1 3mM	SD EL4 35µM/1	SD EL4¤ 35µM	SD EL4¤ 35µM + Apa 500µM	SD EL4¤ 35µM + Apa 3mM
35.15	1.13763	1.13754	1.13757	1.13765	1.19517	1.19483	1.19475	1.19489	1.19673	1.19715	1.19922	1.19876	1.19871	1.13760	1.19491	1.19694	1.19894	5.13E-05	1.79E-04	2.96E-04	2.61E-04
35.30	1.13769	1.13762	1.13762	1.13769	1.19522	1.19493	1.19485	1.19498	1.19686	1.19720	1.19927	1.19888	1.19877	1.13765	1.19500	1.19703	1.19900	4.00E-05	1.60E-04	2.45E-04	2.52E-04
35.45	1.13774	1.13768	1.13769	1.13776	1.19525	1.19500	1.19496	1.19507	1.19695	1.19724	1.19929	1.19896	1.19889	1.13772	1.19507	1.19710	1.19908	3.83E-05	1.27E-04	2.06E-04	2.03E-04
35.57	1.13780	1.13775	1.13775	1.13781	1.19531	1.19513	1.19505	1.19515	1.19709	1.19730	1.19935	1.19909	1.19902	1.13778	1.19516	1.19719	1.19917	3.25E-05	1.08E-04	1.48E-04	1.67E-04
35.69	1.13785	1.13782	1.13783	1.13786	1.19535	1.19521	1.19514	1.19522	1.19718	1.19733	1.19937	1.19918	1.19910	1.13784	1.19523	1.19726	1.19922	1.95E-05	8.63E-05	1.10E-04	1.38E-04
35.78	1.13791	1.13788	1.13787	1.13789	1.19539	1.19528	1.19523	1.19530	1.19727	1.19738	1.19942	1.19927	1.19920	1.13789	1.19530	1.19732	1.19929	1.79E-05	6.66E-05	7.80E-05	1.12E-04
35.90	1.13796	1.13795	1.13793	1.13796	1.19542	1.19534	1.19531	1.19536	1.19733	1.19740	1.19944	1.19933	1.19927	1.13795	1.19535	1.19737	1.19935	1.39E-05	4.61E-05	5.11E-05	8.87E-05
35.99	1.13802	1.13801	1.13797	1.13799	1.19546	1.19542	1.19540	1.19543	1.19742	1.19745	1.19948	1.19941	1.19937	1.13800	1.19543	1.19744	1.19942	2.00E-05	2.35E-05	1.97E-05	5.52E-05
36.10	1.13806	1.13806	1.13804	1.13804	1.19548	1.19546	1.19547	1.19548	1.19746	1.19747	1.19949	1.19946	1.19948	1.13805	1.19547	1.19747	1.19948	9.51E-06	1.02E-05	5.52E-06	7.35E-06
36.22	1.13808	1.13809	1.13809	1.13808	1.19553	1.19556	1.19558	1.19558	1.19758	1.19752	1.19953	1.19957	1.19958	1.13809	1.19556	1.19755	1.19956	5.73E-06	2.16E-05	3.64E-05	2.48E-05
36.31	1.13814	1.13816	1.13816	1.13814	1.19556	1.19562	1.19566	1.19563	1.19764	1.19756	1.19956	1.19962	1.19966	1.13815	1.19562	1.19760	1.19961	1.06E-05	3.84E-05	5.64E-05	5.18E-05
36.40	1.13819	1.13823	1.13821	1.13818	1.19560	1.19570	1.19570	1.19567	1.19772	1.19760	1.19959	1.19972	1.19974	1.13820	1.19567	1.19766	1.19967	2.09E-05	4.54E-05	8.43E-05	7.29E-05
36.55	1.13823	1.13827	1.13826	1.13822	1.19566	1.19580	1.19582	1.19576	1.19783	1.19767	1.19963	1.19982	1.19984	1.13825	1.19576	1.19775	1.19975	2.33E-05	7.20E-05	1.11E-04	1.04E-04
36.65	1.13827	1.13833	1.13832	1.13828	1.19569	1.19585	1.19591	1.19583	1.19789	1.19771	1.19966	1.19989	1.19994	1.13830	1.19582	1.19780	1.19981	3.00E-05	9.40E-05	1.33E-04	1.45E-04
36.73	1.13832	1.13838	1.13839	1.13833	1.19572	1.19591	1.19596	1.19587	1.19795	1.19774	1.19968	1.19995	1.20002	1.13835	1.19587	1.19784	1.19987	3.76E-05	1.05E-04	1.51E-04	1.73E-04
36.79	1.13836	1.13843	1.13847	1.13839	1.19576	1.19599	1.19603	1.19592	1.19804	1.19779	1.19971	1.20003	1.20010	1.13841	1.19593	1.19791	1.19993	4.79E-05	1.19E-04	1.76E-04	1.96E-04
36.91	1.13841	1.13849	1.13850	1.13841	1.19580	1.19605	1.19615	1.19601	1.19810	1.19782	1.19974	1.20009	1.20021	1.13845	1.19600	1.19796	1.20000	4.72E-05	1.48E-04	1.95E-04	2.40E-04
37.06	1.13845	1.13854	1.13856	1.13846	1.19584	1.19613	1.19622	1.19607	1.19818	1.19788	1.19978	1.20019	1.20032	1.13850	1.19607	1.19803	1.20007	5.48E-05	1.62E-04	2.17E-04	2.75E-04
37.15	1.13850	1.13860	1.13863	1.13851	1.19587	1.19619	1.19629	1.19612	1.19824	1.19791	1.19980	1.20025	1.20040	1.13856	1.19612	1.19808	1.20013	6.34E-05	1.78E-04	2.33E-04	3.02E-04
37.30	1.13855	1.13867	1.13868	1.13856	1.19590	1.19624	1.19638	1.19619	1.19830	1.19795	1.19983	1.20031	1.20048	1.13861	1.19618	1.19813	1.20018	7.03E-05	2.02E-04	2.52E-04	3.29E-04
37.33	1.13858	1.13869	1.13875	1.13861	1.19595	1.19632	1.19646	1.19625	1.19838	1.19800	1.19986	1.20040	1.20059	1.13866	1.19624	1.19819	1.20026	7.96E-05	2.16E-04	2.73E-04	3.65E-04
37.45	1.13864	1.13878	1.13879	1.13864	1.19599	1.19640	1.19657	1.19634	1.19847	1.19805	1.19990	1.20048	1.20069	1.13871	1.19633	1.19826	1.20033	8.31E-05	2.43E-04	2.97E-04	3.99E-04
37.54	1.13869	1.13883	1.13886	1.13870	1.19602	1.19646	1.19662	1.19637	1.19853	1.19808	1.19993	1.20055	1.20080	1.13877	1.19637	1.19831	1.20040	9.14E-05	2.51E-04	3.14E-04	4.38E-04
37.66	1.13873	1.13888	1.13894	1.13875	1.19607	1.19653	1.19671	1.19645	1.19861	1.19813	1.19997	1.20063	1.20088	1.13882	1.19644	1.19837	1.20046	1.01E-04	2.72E-04	3.39E-04	4.57E-04
37.78	1.13878	1.13895	1.13899	1.13879	1.19609	1.19657	1.19678	1.19650	1.19865	1.19816	1.19999	1.20068	1.20098	1.13888	1.19649	1.19840	1.20053	1.08E-04	2.90E-04	3.52E-04	5.00E-04
37.83	1.13881	1.13899	1.13904	1.13883	1.19613	1.19665	1.19685	1.19656	1.19874	1.19820	1.20003	1.20076	1.20103	1.13892	1.19655	1.19847	1.20057	1.15E-04	3.03E-04	3.78E-04	5.04E-04
37.92	1.13885	1.13904	1.13910	1.13887	1.19616	1.19671	1.19695	1.19663	1.19880	1.19824	1.20007	1.20083	1.20114	1.13896	1.19661	1.19852	1.20065	1.23E-04	3.27E-04	3.96E-04	5.41E-04
38.07	1.13890	1.13910	1.13915	1.13891	1.19621	1.19679	1.19699	1.19667	1.19889	1.19831	1.20012	1.20092	1.20124	1.13902	1.19666	1.19860	1.20073	1.29E-04	3.32E-04	4.07E-04	5.70E-04
38.13	1.13894	1.13916	1.13923	1.13898	1.19625	1.19686	1.19711	1.19676	1.19898	1.19840	1.20016	1.20101	1.20129	1.13908	1.19675	1.19869	1.20077	1.40E-04	3.61E-04	4.08E-04	5.70E-04
38.25	1.13898	1.13921	1.13928	1.13902	1.19628	1.19692	1.19718	1.19682	1.19903	1.19846	1.20021	1.20107	1.20142	1.13912	1.19680	1.19875	1.20086	1.46E-04	3.77E-04	4.03E-04	6.12E-04
38.34	1.13904	1.13928	1.13931	1.13904	1.19632	1.19698	1.19728	1.19689	1.19909	1.19853	1.20025	1.20114	1.20150	1.13917	1.19687	1.19881	1.20092	1.48E-04	4.02E-04	3.91E-04	6.31E-04
38.43	1.13905	1.13929	1.13939	1.13911	1.19636	1.19706	1.19735	1.19695	1.19915	1.19864	1.20031	1.20123	1.20158	1.13921	1.19693	1.19889	1.20099	1.56E-04	4.16E-04	3.66E-04	6.40E-04
38.55	1.13912	1.13938	1.13942	1.13914	1.19639	1.19711	1.19743	1.19700	1.19920	1.19871	1.20034	1.20129	1.20166	1.13927	1.19698	1.19895	1.20105	1.58E-04	4.34E-04	3.43E-04	6.64E-04
38.67	1.13916	1.13943	1.13950	1.13920	1.19646	1.19721	1.19754	1.19707	1.19927	1.19885	1.20043	1.20141	1.20180	1.13932	1.19707	1.19906	1.20116	1.69E-04	4.55E-04	2.98E-04	6.91E-04
38.76	1.13920	1.13948	1.13956	1.13925	1.19648	1.19725	1.19763	1.19713	1.19929	1.19891	1.20045	1.20145	1.20188	1.13937	1.19712	1.19910	1.20122	1.75E-04	4.77E-04	2.73E-04	7.18E-04
38.85	1.13925	1.13955	1.13964	1.13931	1.19652	1.19731	1.19772	1.19718	1.19934	1.19901	1.20051	1.20152	1.20194	1.13944	1.19718	1.19917	1.20127	1.86E-04	4.97E-04	2.34E-04	7.21E-04
38.94	1.13929	1.13960	1.13970	1.13936	1.19657	1.19738	1.19781	1.19724	1.19939	1.19912	1.20059	1.20160	1.20206	1.13949	1.19725	1.19925	1.20137	1.94E-04	5.14E-04	1.91E-04	7.38E-04
39.03	1.13935	1.13968	1.13980	1.13942	1.19661	1.19744	1.19794	1.19731	1.19943	1.19921	1.20066	1.20166	1.20214	1.13956	1.19733	1.19932	1.20145	2.11E-04	5.46E-04	1.52E-04	7.43E-04
39.18	1.13937	1.13971	1.13984	1.13946	1.19667	1.19751	1.19806	1.19739	1.19948	1.19933	1.20074	1.20174	1.20224	1.13959	1.19741	1.19940	1.20155	2.16E-04	5.74E-04	1.08E-04	7.55E-04
39.27	1.13941	1.13976	1.13993	1.13952	1.19671	1.19757	1.19813	1.19743	1.19952	1.19942	1.20082	1.20180	1.20233	1.13966	1.19746	1.19947	1.20163	2.36E-04	5.84E-04	6.97E-05	7.58E-04
39.36	1.13947	1.13983	1.14004	1.13959	1.19677	1.19765	1.19825	1.19750	1.19957	1.19955	1.20093	1.20187	1.20243	1.13973	1.19754	1.19956	1.20174	2.56E-04	6.09E-04	2.01E-05	7.55E-04
39.45	1.13952	1.13991	1.14012	1.13965	1.19682	1.19770	1.19834	1.19755	1.19962	1.19964	1.20101	1.20193	1.20250	1.13980	1.19760	1.19963	1.20181	2.69E-04	6.26E-04	9.73E-06	7.51E-04
39.54	1.13953	1.13992	1.14020	1.13971	1.19686	1.19776	1.19846	1.19763	1.19966	1.19973	1.20111	1.20199	1.20259	1.13984	1.19768	1.19970	1.20192	2.90E-04	6.55E-04	4.86E-05	7.49E-04
39.63	1.13957	1.13998	1.14028	1.13976	1.19692	1.19783	1.19855	1.19768	1.19973	1.19985	1.20123	1.20206	1.20264	1.13990	1.19775	1.19979	1.20200	3.05E-04	6.66E-04	7.88E-05	7.18E-04
39.75	1.13964	1.14007	1.14037	1.13982	1.19699	1.19791	1.19863	1.19774	1.19981	1.19996	1.20135	1.20214	1.20268	1.13998	1.19782	1.19988	1.20208	3.17E-04	6.77E-04	1.13E-04	6.71E-04
39.84	1.13968	1.14012	1.14045	1.13987	1.19702	1.19794	1.19875	1.19781	1.19984	1.20002	1.20142	1.20217	1.20276	1.14003	1.19788	1.19993	1.20217	3.33E-04	7.08E-04	1.27E-04	6.88E-04
39.90	1.13972	1.14018	1.14057	1.13995	1.19706	1.19799	1.19883	1.19787	1.19990	1.20010	1.20151	1.20222	1.20280	1.14011	1.19794	1.20000	1.20223	3.60E-04	7.25E-04	1.42E-04	6.56E-04
40.04	1.13977	1.14023	1.14066	1.14001	1.19711	1.19804	1.19891	1.19792	1.19996	1.20019	1.20161	1.20228	1.20287	1.14017	1.19800	1.20007	1.20233	3.78E-04	7.39E-04	1.60E-04	6.55E-04
40.13	1.13982	1.14031	1.14074	1.14007	1.19719	1.19813	1.19902	1.19799	1.20008	1.20032	1.20176	1.20237	1.20294	1.14024	1.19808	1.20020	1.20244	3.92E-04	7.50E-04	1.70E-04	6.06E-04
40.25	1.13986	1.14037	1.14080	1.14010	1.19722	1.19816	1.19912	1.19806	1.20012	1.20037	1.20182	1.20241	1.20296	1.14028	1.19814	1.20025	1.20248	3.99E-04	7.80E-04	1.76E-04	5.91E-04
40.34	1.13992	1.14044	1.14091	1.14017	1.19728	1.19823	1.19917	1.19810	1.20022	1.20048	1.20194	1.20248	1.20303	1.14036	1.19819	1.20035	1.20257	4.23E-04	7.77E-04	1.85E-04	5.65E-04
40.46	1.13995	1.14048	1.14102	1.14024	1.19734	1.19829	1.19927	1.19817	1.20031	1.20058	1.20206	1.20256	1.20307	1.14042	1.19827	1.20045	1.20265	4.54E-04	7.92E-04	1.90E-04	5.24E-04
40.52	1.14001	1.14056	1.14113	1.14031	1.19739	1.19834	1.19934	1.19822	1.20039	1.20066	1.20215	1.20262	1.20312	1.14050	1.19832	1.20053	1.20272	4.79E-04	8.01E-04	1.96E-04	5.10E-04
40.67	1.14005	1.14062	1.14119	1.14034	1.19745	1.19841	1.19944	1.19829	1.20049	1.20078	1.20227	1.20270	1.20317	1.14055	1.19840	1.20064	1.20280	4.84E-04	8.15E-04	2.04E-04	4.72E-04
40.73	1.14008	1.14066	1.14130	1.14040	1.19750	1.19846	1.19949	1.19832	1.20057	1.20086	1.20235	1.20276	1.20323	1.14061	1.19844	1.20071	1.20288	5.17E-04	8.18E-04	2.07E-04	4.71E-04
40.85	1.14014	1.14075	1.14138	1.14045	1.19755	1.19851	1.19961	1.19840	1.20064	1.20095	1.20244	1.20282	1.20331	1.14068	1.19852	1.20080	1.20297	5.29E-04	8.47E-04	2.13E-04	4.69E-04
40.91	1.14021	1.14083	1.14147	1.14049	1.19761	1.19858	1.19966	1.19843	1.20075	1.20106	1.20255	1.20290	1.20337	1.14075	1.19857	1.20090	1.20306	5.42E-04	8.41E-04	2.19E-04	4.43E-04
41.00	1.14026	1.14091	1.14154	1.14054	1.19765	1.19862	1.19973	1.19848	1.20080	1.20112	1.20261	1.20294	1.20343	1.14081	1.19862	1.20096	1.20313	5.57E-04	8.57E-04	2.21E-04	4.52E-04
41.12	1.14031	1.14098	1.14162	1.14058	1.19772	1.19869	1.19983	1.19854	1.20091	1.20123	1.20272	1.20303	1.20349	1.14087	1.19869	1.20107	1.20322	5.73E-04	8.67E-04	2.23E-04	4.34E-04
41.21	1.14037	1.14108	1.14176	1.14065	1.19778	1.19874	1.19990	1.19859	1.20100	1.20131	1.20280	1.20309	1.20360	1.14097	1.19875	1.20115	1.20332	6.02E-04	8.74E-04	2.24E-04	4.58E-04
41.30	1.14043	1.14116	1.14178	1.14067	1.19785	1.19881	1.19997	1.19863	1.20111	1.20142	1.20291	1.20318	1.20367	1.14101	1.19881	1.20126	1.20342	5.98E-04	8.76E-04	2.22E-04	4.44E-04
41.42	1.14048	1.14124	1.14189	1.14073	1.19791	1.19886	1.20004	1.19868	1.20119	1.20150	1.20300	1.20324	1.20379	1.14108	1.19887	1.20135	1.20354	6.20E-04	8.83E-04	2.20E-04	4.71E-04
41.51	1.14054	1.14132	1.14196	1.14078	1.19797	1.19891	1.20013	1.19874	1.20128	1.20158	1.20308	1.20331	1.20388	1.14115	1.19894	1.20143	1.20364	6.32E-04	8.97E-04	2.14E-04	4.86E-04
41.60	1.14057	1.14138	1.14206	1.14084	1.19805	1.19898	1.20021	1.19878	1.20140	1.20169	1.20320	1.20340	1.20397	1.14121	1.19900	1.20155	1.20375	6.54E-04	8.96E-04	2.03E-04	4.78E-04
41.72	1.14067	1.14151	1.14213	1.14090	1.19809	1.19901	1.20028	1.19883	1.20146	1.20174	1.20326	1.20345	1.20408	1.14130	1.19905	1.20160	1.20385	6.59E-04	9.08E-04	1.95E-04	5.08E-04
41.81	1.14072	1.14159	1.14221	1.14095	1.19818	1.19908	1.20037	1.19889	1.20159	1.20184	1.20339	1.20355	1.20418	1.14137	1.19913	1.20172	1.20396	6.70E-04	9.15E-04	1.74E-04	4.99E-04
41.93	1.14079	1.14170	1.14231	1.14103	1.19822	1.19911	1.20045	1.19894	1.20166	1.20189	1.20346	1.20360	1.20434	1.14146	1.19918	1.20178	1.20409	6.84E-04	9.30E-04	1.63E-04	5.53E-04
42.02	1.14085	1.14179	1.14238	1.14110	1.19833	1.19919	1.20055	1.19901	1.20183	1.20201	1.20363	1.20373	1.20445	1.14153	1.19927	1.20192	1.20423	6.94E-04	9.31E-04	1.29E-04	5.21E-04
42.08	1.14089	1.14185	1.14246	1.14116	1.19840	1.19923	1.20062	1.19906	1.20193	1.20209	1.20374	1.20380	1.20462	1.14159	1.19933	1.20201	1.20438	7.07E-04	9.35E-04	1.06E-04	5.59E-04
42.20	1.14095	1.14193	1.14254	1.14123	1.19850	1.19930	1.20068	1.19909	1.20209	1.20219	1.20389	1.20392	1.20473	1.14166	1.19939	1.20214	1.20450	7.14E-04	9.20E-04	7.20E-05	5.38E-04
42.32	1.14102	1.14204	1.14264	1.14133	1.19857	1.19934	1.20078	1.19917	1.20219	1.20226	1.20399	1.20400	1.20482	1.14176	1.19947	1.20223	1.20459	7.25E-04	9.38E-04	4.48E-05	5.25E-04
42.41	1.14110	1.14215	1.14268	1.14137	1.19865	1.19939	1.20086	1.19922	1.20230	1.20233	1.20409	1.20408	1.20503	1.14183	1.19953	1.20232	1.20476	7.24E-04	9.42E-04	1.66E-05	5.77E-04
42.49	1.14118	1.14227	1.14278	1.14147	1.19874	1.19945	1.20097	1.19929	1.20246	1.20245	1.20423	1.20420	1.20515	1.14193	1.19961	1.20245	1.20487	7.34E-04	9.51E-04	9.74E-06	5.60E-04
42.62	1.14124	1.14235	1.14283	1.14153	1.19882	1.19950	1.20110	1.19939	1.20258	1.20254	1.20435	1.20430	1.20523	1.14199	1.19970	1.20256	1.20497	7.35E-04	9.79E-04	2.85E-05	5.34E-04
42.67	1.14132	1.14246	1.14291	1.14160	1.19890	1.19954	1.20113	1.19941	1.20270	1.20264	1.20445	1.20439	1.20540	1.14207	1.19974	1.20267	1.20509	7.39E-04	9.64E-04	4.34E-05	5.58E-04
42.79	1.14136	1.14252	1.14300	1.14171	1.19897	1.19959	1.20121	1.19947	1.20282	1.20272	1.20456	1.20448	1.20552	1.14215	1.19981	1.20277	1.20520	7.49E-04	9.71E-04	7.20E-05	5.53E-04
42.88	1.14141	1.14260	1.14309	1.14181	1.19907	1.19964	1.20129	1.19953	1.20299	1.20288	1.20470	1.20462	1.20568	1.14223	1.19988	1.20294	1.20534	7.59E-04	9.69E-04	7.87E-05	5.54E-04
42.95	1.14149	1.14272	1.14314	1.14187	1.19915	1.19969	1.20139	1.19960	1.20312	1.20299	1.20481	1.20471	1.20581	1.14230	1.19996	1.20306	1.20544	7.58E-04	9.85E-04	9.26E-05	5.49E-04
43.06	1.14155	1.14280	1.14326	1.14200	1.19922	1.19974	1.20147	1.19966	1.20324	1.20311	1.20492	1.20482	1.20596	1.14240	1.20002	1.20318	1.20556	7.68E-04	9.90E-04	9.52E-05	5.60E-04
43.15	1.14162	1.14288	1.14330	1.14205	1.19929	1.19978	1.20157	1.19974	1.20338	1.20324	1.20505	1.20492	1.20609	1.14246	1.20010	1.20331	1.20567	7.66E-04	1.00E-03	1.01E-04	5.50E-04
43.24	1.14166	1.14294	1.14339	1.14215	1.19940	1.19984	1.20164	1.19980	1.20356	1.20342	1.20520	1.20507	1.20625	1.14254	1.20017	1.20349	1.20581	7.74E-04	1.00E-03	9.93E-05	5.43E-04
43.36	1.14174	1.14305	1.14344	1.14221	1.19944	1.19987	1.20171	1.19986	1.20364	1.20351	1.20529	1.20514	1.20636	1.14261	1.20022	1.20358	1.20591	7.71E-04	1.01E-03	9.28E-05	5.56E-04
43.45	1.14183	1.14316	1.14353	1.14232	1.19956	1.19995	1.20178	1.19992	1.20387	1.20374	1.20549	1.20533	1.20644	1.14271	1.20030	1.20381	1.20602	7.76E-04	1.00E-03	8.53E-05	4.88E-04
43.58	1.14189	1.14325	1.14360	1.14240	1.19963	1.19999	1.20185	1.19998	1.20399	1.20387	1.20561	1.20543	1.20660	1.14279	1.20036	1.20393	1.20615	7.80E-04	1.01E-03	7.92E-05	5.01E-04
43.63	1.14196	1.14333	1.14369	1.14250	1.19973	1.20005	1.20194	1.20006	1.20417	1.20407	1.20580	1.20558	1.20672	1.14287	1.20045	1.20412	1.20628	7.85E-04	1.01E-03	7.47E-05	4.63E-04
43.75	1.14203	1.14342	1.14374	1.14256	1.19978	1.20008	1.20199	1.20010	1.20425	1.20415	1.20589	1.20565	1.20684	1.14294	1.20049	1.20420	1.20639	7.83E-04	1.01E-03	7.22E-05	4.76E-04
43.84	1.14211	1.14351	1.14385	1.14267	1.19985	1.20013	1.20208	1.20018	1.20438	1.20428	1.20603	1.20577	1.20696	1.14303	1.20056	1.20433	1.20650	7.91E-04	1.02E-03	6.95E-05	4.65E-04
43.93	1.14219	1.14362	1.14392	1.14275	1.19993	1.20017	1.20218	1.20025	1.20452	1.20442	1.20618	1.20588	1.20711	1.14312	1.20063	1.20447	1.20665	7.94E-04	1.04E-03	7.26E-05	4.69E-04
44.02	1.14227	1.14371	1.14400	1.14283	1.20004	1.20024	1.20225	1.20031	1.20469	1.20458	1.20637	1.20604	1.20727	1.14320	1.20071	1.20464	1.20680	7.96E-04	1.03E-03	7.74E-05	4.48E-04
44.14	1.14236	1.14383	1.14404	1.14288	1.20014	1.20030	1.20230	1.20035	1.20486	1.20474	1.20657	1.20620	1.20738	1.14328	1.20077	1.20480	1.20694	7.94E-04	1.02E-03	8.38E-05	4.09E-04
44.26	1.14244	1.14392	1.14418	1.14302	1.20022	1.20034	1.20242	1.20045	1.20499	1.20486	1.20673	1.20631	1.20748	1.14339	1.20086	1.20492	1.20706	8.05E-04	1.04E-03	8.91E-05	3.89E-04
44.35	1.14251	1.14401	1.14426	1.14310	1.20028	1.20038	1.20249	1.20051	1.20508	1.20495	1.20684	1.20640	1.20762	1.14347	1.20092	1.20501	1.20717	8.10E-04	1.06E-03	9.35E-05	3.98E-04
44.41	1.14258	1.14409	1.14434	1.14319	1.20040	1.20044	1.20257	1.20057	1.20524	1.20510	1.20706	1.20657	1.20771	1.14355	1.20100	1.20517	1.20731	8.13E-04	1.05E-03	1.02E-04	3.56E-04
44.53	1.14268	1.14421	1.14442	1.14327	1.20051	1.20051	1.20268	1.20065	1.20541	1.20525	1.20728	1.20675	1.20782	1.14365	1.20109	1.20533	1.20744	8.16E-04	1.06E-03	1.13E-04	3.28E-04
44.62	1.14275	1.14430	1.14450	1.14336	1.20060	1.20056	1.20273	1.20069	1.20553	1.20537	1.20744	1.20688	1.20791	1.14373	1.20114	1.20545	1.20755	8.18E-04	1.06E-03	1.14E-04	3.18E-04
44.74	1.14284	1.14439	1.14458	1.14344	1.20068	1.20062	1.20284	1.20077	1.20566	1.20549	1.20760	1.20701	1.20802	1.14381	1.20123	1.20557	1.20767	8.20E-04	1.08E-03	1.21E-04	3.20E-04
44.80	1.14291	1.14448	1.14466	1.14353	1.20080	1.20069	1.20290	1.20080	1.20582	1.20564	1.20782	1.20719	1.20810	1.14390	1.20130	1.20573	1.20779	8.21E-04	1.07E-03	1.21E-04	3.19E-04
44.92	1.14302	1.14459	1.14474	1.14362	1.20088	1.20075	1.20301	1.20088	1.20595	1.20577	1.20798	1.20734	1.20816	1.14399	1.20138	1.20586	1.20789	8.18E-04	1.09E-03	1.24E-04	3.28E-04
45.01	1.14312	1.14471	1.14485	1.14374	1.20094	1.20079	1.20309	1.20094	1.20604	1.20586	1.20807	1.20743	1.20824	1.14410	1.20144	1.20595	1.20797	8.20E-04	1.10E-03	1.26E-04	3.37E-04
45.07	1.14318	1.14476	1.14490	1.14380	1.20109	1.20088	1.20321	1.20102	1.20625	1.20607	1.20833	1.20767	1.20833	1.14416	1.20155	1.20616	1.20811	8.17E-04	1.11E-03	1.24E-04	3.73E-04
45.19	1.14329	1.14487	1.14500	1.14392	1.20114	1.20092	1.20327	1.20106	1.20633	1.20616	1.20842	1.20776	1.20839	1.14427	1.20160	1.20624	1.20818	8.15E-04	1.12E-03	1.23E-04	3.76E-04
45.31	1.14337	1.14496	1.14508	1.14401	1.20123	1.20098	1.20338	1.20114	1.20646	1.20629	1.20856	1.20790	1.20845	1.14435	1.20168	1.20638	1.20828	8.14E-04	1.14E-03	1.24E-04	3.94E-04
45.40	1.14345	1.14503	1.14513	1.14406	1.20132	1.20105	1.20347	1.20119	1.20659	1.20641	1.20871	1.20805	1.20853	1.14442	1.20176	1.20650	1.20839	8.06E-04	1.14E-03	1.28E-04	4.03E-04
45.46	1.14351	1.14509	1.14523	1.14418	1.20146	1.20115	1.20359	1.20128	1.20680	1.20662	1.20894	1.20829	1.20856	1.14450	1.20187	1.20671	1.20850	8.09E-04	1.15E-03	1.30E-04	4.80E-04
45.58	1.14359	1.14516	1.14533	1.14429	1.20152	1.20119	1.20367	1.20133	1.20689	1.20670	1.20902	1.20839	1.20863	1.14459	1.20193	1.20680	1.20858	8.11E-04	1.17E-03	1.30E-04	4.67E-04
45.70	1.14373	1.14529	1.14540	1.14437	1.20163	1.20128	1.20376	1.20139	1.20705	1.20686	1.20921	1.20858	1.20872	1.14470	1.20202	1.20696	1.20871	7.95E-04	1.17E-03	1.37E-04	4.94E-04
45.76	1.14379	1.14534	1.14551	1.14448	1.20172	1.20134	1.20385	1.20145	1.20717	1.20697	1.20933	1.20872	1.20879	1.14478	1.20209	1.20707	1.20881	8.03E-04	1.18E-03	1.42E-04	5.03E-04
45.88	1.14395	1.14550	1.14559	1.14456	1.20181	1.20141	1.20396	1.20153	1.20730	1.20709	1.20946	1.20887	1.20889	1.14490	1.20218	1.20720	1.20895	7.86E-04	1.20E-03	1.45E-04	4.84E-04
45.94	1.14403	1.14556	1.14570	1.14466	1.20190	1.20149	1.20405	1.20159	1.20742	1.20721	1.20959	1.20902	1.20894	1.14499	1.20226	1.20732	1.20903	7.87E-04	1.21E-03	1.53E-04	5.17E-04
46.06	1.14409	1.14560	1.14575	1.14471	1.20201	1.20157	1.20417	1.20167	1.20759	1.20736	1.20975	1.20921	1.20906	1.14504	1.20236	1.20747	1.20918	7.84E-04	1.22E-03	1.62E-04	5.19E-04
46.15	1.14417	1.14567	1.14587	1.14480	1.20210	1.20164	1.20423	1.20171	1.20771	1.20746	1.20988	1.20936	1.20914	1.14513	1.20242	1.20759	1.20930	7.90E-04	1.22E-03	1.73E-04	5.16E-04
46.26	1.14428	1.14577	1.14592	1.14484	1.20219	1.20171	1.20434	1.20180	1.20783	1.20756	1.21000	1.20950	1.20924	1.14520	1.20251	1.20769	1.20942	7.77E-04	1.24E-03	1.87E-04	5.13E-04
46.32	1.14442	1.14588	1.14604	1.14492	1.20228	1.20179	1.20440	1.20185	1.20795	1.20767	1.21012	1.20964	1.20935	1.14532	1.20258	1.20781	1.20954	7.74E-04	1.24E-03	1.99E-04	5.08E-04
46.44	1.14448	1.14593	1.14613	1.14499	1.20236	1.20186	1.20446	1.20189	1.20807	1.20777	1.21024	1.20979	1.20950	1.14538	1.20264	1.20792	1.20970	7.82E-04	1.23E-03	2.14E-04	4.78E-04
46.53	1.14459	1.14601	1.14622	1.14504	1.20248	1.20196	1.20458	1.20198	1.20824	1.20792	1.21041	1.20998	1.20966	1.14546	1.20275	1.20808	1.20987	7.77E-04	1.24E-03	2.25E-04	4.76E-04
46.62	1.14467	1.14607	1.14634	1.14512	1.20257	1.20204	1.20469	1.20207	1.20838	1.20803	1.21054	1.21013	1.20973	1.14555	1.20284	1.20820	1.20997	7.86E-04	1.26E-03	2.47E-04	5.01E-04
46.74	1.14477	1.14615	1.14642	1.14518	1.20266	1.20212	1.20481	1.20217	1.20851	1.20814	1.21067	1.21027	1.20990	1.14563	1.20294	1.20833	1.21013	7.84E-04	1.27E-03	2.61E-04	4.76E-04
46.80	1.14483	1.14619	1.14651	1.14524	1.20275	1.20219	1.20493	1.20226	1.20864	1.20826	1.21080	1.21042	1.20998	1.14569	1.20303	1.20845	1.21023	7.92E-04	1.29E-03	2.72E-04	4.99E-04
46.92	1.14490	1.14625	1.14660	1.14530	1.20287	1.20229	1.20496	1.20229	1.20883	1.20843	1.21098	1.21061	1.21015	1.14576	1.20310	1.20863	1.21040	7.95E-04	1.27E-03	2.82E-04	5.07E-04
47.01	1.14498	1.14631	1.14672	1.14538	1.20296	1.20237	1.20508	1.20239	1.20897	1.20856	1.21111	1.21075	1.21028	1.14585	1.20320	1.20876	1.21053	8.03E-04	1.28E-03	2.91E-04	5.10E-04
47.13	1.14506	1.14636	1.14683	1.14546	1.20308	1.20248	1.20516	1.20246	1.20918	1.20874	1.21129	1.21094	1.21048	1.14593	1.20330	1.20896	1.21070	8.11E-04	1.28E-03	3.09E-04	5.13E-04
47.19	1.14513	1.14642	1.14689	1.14550	1.20317	1.20256	1.20526	1.20254	1.20933	1.20888	1.21143	1.21108	1.21062	1.14599	1.20338	1.20911	1.21084	8.10E-04	1.28E-03	3.20E-04	5.19E-04
47.28	1.14521	1.14647	1.14697	1.14557	1.20326	1.20264	1.20538	1.20265	1.20948	1.20903	1.21157	1.21123	1.21081	1.14606	1.20348	1.20926	1.21099	8.11E-04	1.30E-03	3.20E-04	5.11E-04
47.37	1.14532	1.14655	1.14708	1.14565	1.20336	1.20272	1.20547	1.20272	1.20965	1.20919	1.21173	1.21138	1.21096	1.14615	1.20357	1.20942	1.21114	8.11E-04	1.30E-03	3.23E-04	5.30E-04
47.49	1.14541	1.14663	1.14717	1.14572	1.20349	1.20283	1.20557	1.20280	1.20988	1.20941	1.21194	1.21157	1.21113	1.14623	1.20367	1.20964	1.21130	8.09E-04	1.30E-03	3.36E-04	5.75E-04
47.64	1.14549	1.14668	1.14724	1.14579	1.20358	1.20291	1.20567	1.20288	1.21004	1.20957	1.21207	1.21170	1.21129	1.14630	1.20376	1.20981	1.21144	8.08E-04	1.31E-03	3.38E-04	5.81E-04
47.73	1.14555	1.14673	1.14732	1.14586	1.20368	1.20300	1.20577	1.20296	1.21021	1.20972	1.21224	1.21184	1.21145	1.14637	1.20385	1.20997	1.21158	8.11E-04	1.32E-03	3.47E-04	6.00E-04
47.85	1.14561	1.14679	1.14743	1.14596	1.20377	1.20308	1.20590	1.20307	1.21040	1.20990	1.21240	1.21199	1.21163	1.14645	1.20396	1.21015	1.21174	8.21E-04	1.34E-03	3.49E-04	6.21E-04
47.91	1.14569	1.14684	1.14751	1.14603	1.20388	1.20317	1.20596	1.20312	1.21059	1.21008	1.21258	1.21214	1.21181	1.14651	1.20403	1.21033	1.21190	8.20E-04	1.33E-03	3.64E-04	6.45E-04
48.03	1.14575	1.14689	1.14761	1.14613	1.20401	1.20328	1.20609	1.20323	1.21083	1.21031	1.21281	1.21233	1.21204	1.14660	1.20415	1.21057	1.21211	8.28E-04	1.34E-03	3.68E-04	6.68E-04
48.12	1.14585	1.14696	1.14769	1.14620	1.20411	1.20337	1.20620	1.20331	1.21102	1.21048	1.21299	1.21248	1.21223	1.14668	1.20424	1.21075	1.21228	8.18E-04	1.35E-03	3.83E-04	6.88E-04
48.21	1.14595	1.14703	1.14777	1.14627	1.20420	1.20346	1.20633	1.20341	1.21121	1.21066	1.21318	1.21263	1.21246	1.14675	1.20435	1.21094	1.21248	8.13E-04	1.37E-03	3.87E-04	6.91E-04
48.33	1.14603	1.14710	1.14787	1.14638	1.20430	1.20354	1.20646	1.20351	1.21140	1.21084	1.21338	1.21278	1.21271	1.14684	1.20445	1.21112	1.21269	8.13E-04	1.39E-03	3.96E-04	6.91E-04
48.42	1.14608	1.14713	1.14794	1.14645	1.20439	1.20363	1.20650	1.20354	1.21159	1.21102	1.21355	1.21293	1.21283	1.14690	1.20452	1.21130	1.21283	8.21E-04	1.38E-03	4.01E-04	7.22E-04
48.51	1.14617	1.14720	1.14800	1.14651	1.20452	1.20375	1.20665	1.20367	1.21185	1.21127	1.21382	1.21314	1.21301	1.14697	1.20465	1.21156	1.21303	8.09E-04	1.39E-03	4.12E-04	7.82E-04
48.57	1.14621	1.14723	1.14808	1.14659	1.20462	1.20384	1.20676	1.20375	1.21205	1.21145	1.21402	1.21330	1.21317	1.14703	1.20474	1.21175	1.21320	8.16E-04	1.40E-03	4.21E-04	8.10E-04
48.66	1.14627	1.14728	1.14818	1.14670	1.20471	1.20393	1.20681	1.20380	1.21225	1.21164	1.21423	1.21345	1.21335	1.14711	1.20481	1.21194	1.21337	8.25E-04	1.39E-03	4.32E-04	8.41E-04
48.75	1.14637	1.14734	1.14828	1.14680	1.20480	1.20402	1.20694	1.20390	1.21245	1.21182	1.21443	1.21361	1.21358	1.14720	1.20491	1.21214	1.21359	8.25E-04	1.41E-03	4.43E-04	8.41E-04
48.93	1.14643	1.14740	1.14836	1.14688	1.20490	1.20411	1.20703	1.20398	1.21265	1.21201	1.21464	1.21378	1.21375	1.14727	1.20500	1.21233	1.21376	8.28E-04	1.41E-03	4.55E-04	8.69E-04
49.02	1.14652	1.14746	1.14846	1.14698	1.20502	1.20423	1.20712	1.20405	1.21293	1.21225	1.21491	1.21400	1.21392	1.14736	1.20511	1.21259	1.21396	8.31E-04	1.41E-03	4.75E-04	9.31E-04
49.14	1.14661	1.14753	1.14854	1.14706	1.20511	1.20432	1.20721	1.20413	1.21312	1.21243	1.21512	1.21416	1.21416	1.14743	1.20519	1.21278	1.21418	8.27E-04	1.41E-03	4.91E-04	9.26E-04
49.20	1.14666	1.14756	1.14862	1.14713	1.20521	1.20442	1.20730	1.20421	1.21334	1.21262	1.21535	1.21433	1.21433	1.14749	1.20528	1.21298	1.21436	8.38E-04	1.41E-03	5.07E-04	9.67E-04
49.29	1.14672	1.14761	1.14870	1.14721	1.20533	1.20454	1.20739	1.20428	1.21361	1.21286	1.21564	1.21456	1.21450	1.14756	1.20539	1.21324	1.21456	8.41E-04	1.41E-03	5.32E-04	1.04E-03
49.38	1.14682	1.14768	1.14878	1.14728	1.20543	1.20464	1.20751	1.20439	1.21382	1.21304	1.21586	1.21473	1.21467	1.14764	1.20549	1.21343	1.21476	8.37E-04	1.42E-03	5.50E-04	1.07E-03
49.50	1.14688	1.14773	1.14886	1.14736	1.20552	1.20474	1.20756	1.20444	1.21403	1.21323	1.21609	1.21491	1.21484	1.14771	1.20556	1.21363	1.21494	8.42E-04	1.41E-03	5.68E-04	1.10E-03
49.59	1.14698	1.14780	1.14896	1.14746	1.20562	1.20483	1.20768	1.20455	1.21424	1.21341	1.21632	1.21508	1.21501	1.14780	1.20567	1.21383	1.21514	8.47E-04	1.42E-03	5.83E-04	1.12E-03
49.68	1.14702	1.14784	1.14906	1.14755	1.20575	1.20496	1.20777	1.20463	1.21452	1.21365	1.21663	1.21532	1.21517	1.14787	1.20578	1.21409	1.21535	8.65E-04	1.41E-03	6.12E-04	1.20E-03
49.80	1.14711	1.14791	1.14914	1.14763	1.20582	1.20503	1.20786	1.20471	1.21466	1.21378	1.21678	1.21544	1.21538	1.14795	1.20585	1.21422	1.21556	8.61E-04	1.42E-03	6.24E-04	1.14E-03
49.86	1.14718	1.14796	1.14925	1.14773	1.20598	1.20519	1.20797	1.20481	1.21502	1.21407	1.21716	1.21574	1.21554	1.14803	1.20599	1.21454	1.21580	8.77E-04	1.41E-03	6.73E-04	1.25E-03
49.98	1.14729	1.14805	1.14932	1.14781	1.20605	1.20526	1.20809	1.20492	1.21517	1.21419	1.21731	1.21586	1.21570	1.14812	1.20608	1.21468	1.21597	8.65E-04	1.42E-03	6.93E-04	1.23E-03
50.07	1.14733	1.14808	1.14938	1.14786	1.20615	1.20536	1.20815	1.20498	1.21538	1.21435	1.21754	1.21604	1.21591	1.14816	1.20616	1.21487	1.21621	8.68E-04	1.41E-03	7.31E-04	1.21E-03
50.16	1.14740	1.14813	1.14948	1.14797	1.20625	1.20546	1.20823	1.20505	1.21560	1.21452	1.21777	1.21622	1.21607	1.14825	1.20625	1.21506	1.21640	8.83E-04	1.41E-03	7.67E-04	1.23E-03
50.25	1.14744	1.14818	1.14956	1.14805	1.20635	1.20556	1.20836	1.20517	1.21582	1.21467	1.21799	1.21641	1.21623	1.14831	1.20636	1.21524	1.21660	8.95E-04	1.42E-03	8.10E-04	1.25E-03
50.37	1.14753	1.14825	1.14964	1.14813	1.20648	1.20570	1.20842	1.20522	1.21611	1.21489	1.21829	1.21665	1.21639	1.14839	1.20646	1.21550	1.21682	8.94E-04	1.41E-03	8.66E-04	1.30E-03
50.46	1.14764	1.14834	1.14970	1.14819	1.20666	1.20588	1.20851	1.20530	1.21647	1.21515	1.21867	1.21698	1.21661	1.14847	1.20659	1.21581	1.21712	8.75E-04	1.40E-03	9.32E-04	1.37E-03
50.55	1.14770	1.14839	1.14981	1.14830	1.20669	1.20591	1.20867	1.20544	1.21653	1.21520	1.21873	1.21703	1.21676	1.14855	1.20668	1.21587	1.21725	8.95E-04	1.42E-03	9.41E-04	1.30E-03
50.64	1.14776	1.14846	1.14989	1.14838	1.20679	1.20602	1.20881	1.20556	1.21675	1.21537	1.21896	1.21723	1.21692	1.14862	1.20679	1.21606	1.21745	9.03E-04	1.44E-03	9.75E-04	1.33E-03
50.76	1.14780	1.14850	1.15006	1.14854	1.20692	1.20615	1.20890	1.20564	1.21701	1.21558	1.21925	1.21747	1.21702	1.14873	1.20690	1.21629	1.21763	9.55E-04	1.43E-03	1.01E-03	1.42E-03
50.85	1.14788	1.14857	1.15015	1.14862	1.20702	1.20625	1.20900	1.20573	1.21721	1.21575	1.21947	1.21767	1.21719	1.14881	1.20700	1.21648	1.21783	9.60E-04	1.44E-03	1.03E-03	1.43E-03
50.97	1.14796	1.14866	1.15024	1.14870	1.20712	1.20636	1.20911	1.20582	1.21741	1.21592	1.21969	1.21787	1.21740	1.14889	1.20710	1.21666	1.21807	9.63E-04	1.44E-03	1.05E-03	1.41E-03
51.06	1.14800	1.14870	1.15037	1.14880	1.20722	1.20646	1.20925	1.20593	1.21760	1.21609	1.21990	1.21807	1.21756	1.14897	1.20722	1.21684	1.21826	1.00E-03	1.45E-03	1.07E-03	1.42E-03
51.15	1.14808	1.14879	1.15044	1.14885	1.20736	1.20659	1.20935	1.20603	1.21785	1.21631	1.22018	1.21833	1.21777	1.14904	1.20733	1.21708	1.21852	9.96E-04	1.45E-03	1.08E-03	1.44E-03
51.24	1.14816	1.14888	1.15054	1.14893	1.20750	1.20673	1.20950	1.20614	1.21809	1.21655	1.22045	1.21860	1.21794	1.14913	1.20747	1.21732	1.21873	1.00E-03	1.46E-03	1.09E-03	1.49E-03
51.33	1.14820	1.14892	1.15064	1.14900	1.20753	1.20676	1.20958	1.20621	1.21816	1.21661	1.22051	1.21867	1.21810	1.14919	1.20752	1.21738	1.21886	1.03E-03	1.48E-03	1.10E-03	1.42E-03
51.45	1.14828	1.14900	1.15074	1.14907	1.20767	1.20689	1.20969	1.20630	1.21840	1.21683	1.22076	1.21893	1.21825	1.14927	1.20764	1.21762	1.21906	1.04E-03	1.48E-03	1.11E-03	1.47E-03
51.57	1.14834	1.14907	1.15084	1.14914	1.20777	1.20700	1.20983	1.20642	1.21859	1.21701	1.22096	1.21913	1.21851	1.14935	1.20775	1.21780	1.21931	1.06E-03	1.49E-03	1.11E-03	1.42E-03
51.69	1.14841	1.14917	1.15098	1.14923	1.20792	1.20714	1.20991	1.20648	1.21885	1.21726	1.22123	1.21942	1.21862	1.14945	1.20786	1.21805	1.21948	1.09E-03	1.49E-03	1.12E-03	1.51E-03
51.75	1.14847	1.14924	1.15111	1.14932	1.20802	1.20724	1.21002	1.20657	1.21903	1.21744	1.22142	1.21963	1.21877	1.14954	1.20796	1.21824	1.21966	1.12E-03	1.50E-03	1.13E-03	1.53E-03
51.84	1.14854	1.14930	1.15121	1.14939	1.20813	1.20734	1.21022	1.20672	1.21923	1.21762	1.22162	1.21984	1.21897	1.14961	1.20810	1.21842	1.21986	1.13E-03	1.52E-03	1.13E-03	1.52E-03
51.96	1.14860	1.14938	1.15132	1.14946	1.20823	1.20744	1.21034	1.20681	1.21942	1.21780	1.22182	1.22005	1.21912	1.14969	1.20821	1.21861	1.22003	1.15E-03	1.54E-03	1.15E-03	1.54E-03
52.05	1.14864	1.14942	1.15141	1.14952	1.20834	1.20754	1.21050	1.20693	1.21962	1.21798	1.22202	1.22027	1.21923	1.14975	1.20833	1.21880	1.22017	1.18E-03	1.56E-03	1.16E-03	1.60E-03
52.14	1.14872	1.14952	1.15150	1.14959	1.20844	1.20764	1.21063	1.20702	1.21982	1.21817	1.22223	1.22048	1.21942	1.14983	1.20843	1.21900	1.22037	1.18E-03	1.57E-03	1.17E-03	1.61E-03
52.26	1.14879	1.14961	1.15160	1.14967	1.20858	1.20778	1.21076	1.20711	1.22010	1.21841	1.22252	1.22077	1.21956	1.14992	1.20856	1.21925	1.22056	1.19E-03	1.59E-03	1.19E-03	1.69E-03
52.29	1.14885	1.14969	1.15172	1.14977	1.20868	1.20788	1.21087	1.20720	1.22031	1.21860	1.22274	1.22099	1.21974	1.15001	1.20866	1.21945	1.22075	1.22E-03	1.60E-03	1.21E-03	1.72E-03
52.41	1.14894	1.14979	1.15185	1.14987	1.20878	1.20798	1.21106	1.20732	1.22052	1.21879	1.22296	1.22121	1.21984	1.15011	1.20878	1.21965	1.22089	1.23E-03	1.63E-03	1.22E-03	1.79E-03
52.50	1.14898	1.14983	1.15190	1.14991	1.20891	1.20811	1.21119	1.20740	1.22081	1.21904	1.22326	1.22151	1.22003	1.15016	1.20891	1.21993	1.22112	1.24E-03	1.64E-03	1.25E-03	1.86E-03
52.65	1.14906	1.14994	1.15202	1.15002	1.20898	1.20818	1.21132	1.20749	1.22095	1.21918	1.22341	1.22166	1.22017	1.15026	1.20899	1.22006	1.22126	1.25E-03	1.67E-03	1.26E-03	1.86E-03
52.77	1.14914	1.15004	1.15208	1.15007	1.20914	1.20834	1.21149	1.20760	1.22133	1.21949	1.22378	1.22202	1.22032	1.15033	1.20914	1.22041	1.22147	1.24E-03	1.69E-03	1.30E-03	2.00E-03
52.86	1.14919	1.15009	1.15217	1.15015	1.20918	1.20838	1.21163	1.20768	1.22141	1.21957	1.22387	1.22210	1.22051	1.15040	1.20922	1.22049	1.22162	1.26E-03	1.72E-03	1.30E-03	1.94E-03
52.98	1.14927	1.15019	1.15231	1.15029	1.20930	1.20851	1.21172	1.20774	1.22171	1.21983	1.22420	1.22240	1.22066	1.15051	1.20932	1.22077	1.22183	1.28E-03	1.73E-03	1.33E-03	2.06E-03
53.07	1.14936	1.15029	1.15239	1.15038	1.20943	1.20864	1.21186	1.20782	1.22202	1.22009	1.22452	1.22270	1.22081	1.15061	1.20944	1.22106	1.22203	1.28E-03	1.75E-03	1.36E-03	2.16E-03
53.16	1.14942	1.15036	1.15250	1.15049	1.20953	1.20873	1.21205	1.20793	1.22225	1.22029	1.22476	1.22292	1.22096	1.15070	1.20956	1.22127	1.22220	1.30E-03	1.78E-03	1.38E-03	2.22E-03
53.22	1.14947	1.15042	1.15258	1.15058	1.20962	1.20883	1.21219	1.20801	1.22248	1.22049	1.22500	1.22314	1.22112	1.15076	1.20966	1.22148	1.22237	1.31E-03	1.81E-03	1.41E-03	2.28E-03
53.31	1.14953	1.15049	1.15266	1.15067	1.20972	1.20892	1.21238	1.20811	1.22270	1.22069	1.22525	1.22336	1.22132	1.15084	1.20978	1.22169	1.22258	1.31E-03	1.85E-03	1.42E-03	2.31E-03
53.43	1.14962	1.15059	1.15274	1.15076	1.20981	1.20902	1.21257	1.20822	1.22293	1.22088	1.22548	1.22358	1.22143	1.15093	1.20990	1.22190	1.22273	1.31E-03	1.89E-03	1.45E-03	2.39E-03
53.58	1.14971	1.15070	1.15280	1.15082	1.20993	1.20914	1.21271	1.20829	1.22323	1.22114	1.22581	1.22387	1.22163	1.15101	1.21002	1.22219	1.22296	1.29E-03	1.91E-03	1.48E-03	2.47E-03
53.64	1.14983	1.15082	1.15290	1.15093	1.21003	1.20924	1.21285	1.20837	1.22346	1.22133	1.22606	1.22409	1.22179	1.15112	1.21012	1.22239	1.22314	1.29E-03	1.94E-03	1.50E-03	2.53E-03
53.76	1.14987	1.15088	1.15300	1.15105	1.21009	1.20930	1.21299	1.20844	1.22359	1.22145	1.22621	1.22423	1.22195	1.15120	1.21020	1.22252	1.22329	1.31E-03	1.98E-03	1.52E-03	2.53E-03
53.85	1.14997	1.15098	1.15307	1.15114	1.21018	1.20940	1.21308	1.20849	1.22382	1.22165	1.22646	1.22445	1.22211	1.15129	1.21029	1.22274	1.22347	1.30E-03	1.99E-03	1.54E-03	2.59E-03
53.97	1.15001	1.15103	1.15315	1.15123	1.21035	1.20956	1.21328	1.20860	1.22419	1.22197	1.22687	1.22481	1.22225	1.15136	1.21044	1.22308	1.22370	1.31E-03	2.02E-03	1.57E-03	2.75E-03
54.00	1.15011	1.15113	1.15323	1.15132	1.21044	1.20966	1.21346	1.20869	1.22441	1.22215	1.22713	1.22503	1.22247	1.15145	1.21056	1.22328	1.22393	1.30E-03	2.06E-03	1.60E-03	2.77E-03
54.12	1.15015	1.15118	1.15332	1.15143	1.21050	1.20972	1.21360	1.20877	1.22454	1.22227	1.22728	1.22517	1.22263	1.15152	1.21065	1.22341	1.22409	1.32E-03	2.09E-03	1.60E-03	2.77E-03
54.24	1.15025	1.15129	1.15337	1.15149	1.21065	1.20986	1.21372	1.20884	1.22484	1.22253	1.22764	1.22546	1.22285	1.15160	1.21077	1.22368	1.22435	1.30E-03	2.10E-03	1.63E-03	2.85E-03
54.36	1.15030	1.15133	1.15344	1.15157	1.21075	1.20996	1.21386	1.20892	1.22505	1.22272	1.22791	1.22568	1.22303	1.15166	1.21087	1.22389	1.22455	1.31E-03	2.13E-03	1.65E-03	2.91E-03
54.39	1.15039	1.15144	1.15353	1.15169	1.21085	1.21006	1.21404	1.20902	1.22527	1.22291	1.22818	1.22590	1.22320	1.15176	1.21099	1.22409	1.22475	1.31E-03	2.17E-03	1.67E-03	2.97E-03
54.51	1.15048	1.15153	1.15365	1.15182	1.21095	1.21016	1.21413	1.20907	1.22549	1.22311	1.22845	1.22611	1.22337	1.15187	1.21108	1.22430	1.22496	1.32E-03	2.17E-03	1.68E-03	3.03E-03
54.60	1.15056	1.15161	1.15371	1.15190	1.21105	1.21027	1.21430	1.20917	1.22571	1.22330	1.22872	1.22633	1.22355	1.15195	1.21120	1.22450	1.22517	1.31E-03	2.21E-03	1.70E-03	3.08E-03
54.72	1.15063	1.15168	1.15380	1.15201	1.21117	1.21037	1.21451	1.20929	1.22593	1.22349	1.22900	1.22654	1.22375	1.15203	1.21134	1.22471	1.22538	1.32E-03	2.25E-03	1.73E-03	3.14E-03
54.87	1.15068	1.15173	1.15387	1.15209	1.21131	1.21051	1.21463	1.20937	1.22623	1.22375	1.22938	1.22683	1.22400	1.15209	1.21145	1.22499	1.22567	1.33E-03	2.26E-03	1.76E-03	3.21E-03
54.93	1.15077	1.15182	1.15396	1.15220	1.21141	1.21061	1.21472	1.20942	1.22645	1.22394	1.22965	1.22704	1.22413	1.15219	1.21154	1.22520	1.22585	1.33E-03	2.27E-03	1.78E-03	3.30E-03
55.05	1.15089	1.15194	1.15401	1.15225	1.21156	1.21076	1.21489	1.20952	1.22677	1.22421	1.23005	1.22734	1.22439	1.15227	1.21168	1.22549	1.22615	1.29E-03	2.30E-03	1.81E-03	3.38E-03
55.14	1.15096	1.15201	1.15407	1.15234	1.21164	1.21083	1.21502	1.20960	1.22693	1.22434	1.23023	1.22748	1.22458	1.15235	1.21177	1.22563	1.22634	1.29E-03	2.32E-03	1.83E-03	3.38E-03
55.23	1.15101	1.15206	1.15414	1.15241	1.21179	1.21097	1.21514	1.20968	1.22725	1.22461	1.23061	1.22776	1.22479	1.15241	1.21189	1.22593	1.22660	1.30E-03	2.33E-03	1.87E-03	3.48E-03
55.32	1.15111	1.15215	1.15421	1.15249	1.21190	1.21107	1.21526	1.20975	1.22749	1.22483	1.23089	1.22798	1.22498	1.15249	1.21200	1.22616	1.22682	1.29E-03	2.35E-03	1.88E-03	3.53E-03
55.41	1.15120	1.15225	1.15427	1.15257	1.21201	1.21118	1.21538	1.20983	1.22772	1.22504	1.23116	1.22818	1.22518	1.15257	1.21210	1.22638	1.22704	1.27E-03	2.36E-03	1.90E-03	3.57E-03
55.53	1.15125	1.15229	1.15435	1.15268	1.21216	1.21131	1.21554	1.20993	1.22804	1.22532	1.23152	1.22846	1.22538	1.15264	1.21224	1.22668	1.22730	1.29E-03	2.39E-03	1.92E-03	3.66E-03
55.62	1.15135	1.15239	1.15438	1.15271	1.21223	1.21138	1.21574	1.21006	1.22818	1.22546	1.23168	1.22859	1.22566	1.15271	1.21235	1.22682	1.22754	1.26E-03	2.43E-03	1.93E-03	3.59E-03
55.74	1.15142	1.15246	1.15448	1.15283	1.21234	1.21148	1.21577	1.21009	1.22841	1.22567	1.23194	1.22880	1.22585	1.15280	1.21242	1.22704	1.22776	1.27E-03	2.42E-03	1.94E-03	3.62E-03
55.80	1.15149	1.15253	1.15455	1.15291	1.21248	1.21162	1.21594	1.21020	1.22873	1.22596	1.23226	1.22908	1.22604	1.15287	1.21256	1.22734	1.22800	1.27E-03	2.44E-03	1.96E-03	3.69E-03
55.89	1.15156	1.15260	1.15461	1.15299	1.21262	1.21174	1.21612	1.21033	1.22902	1.22624	1.23258	1.22936	1.22630	1.15294	1.21270	1.22763	1.22829	1.27E-03	2.47E-03	1.97E-03	3.71E-03
55.98	1.15163	1.15267	1.15469	1.15310	1.21272	1.21184	1.21616	1.21036	1.22923	1.22645	1.23282	1.22956	1.22650	1.15302	1.21277	1.22784	1.22851	1.27E-03	2.46E-03	1.97E-03	3.73E-03
56.10	1.15169	1.15272	1.15476	1.15317	1.21282	1.21193	1.21636	1.21049	1.22943	1.22665	1.23304	1.22975	1.22669	1.15308	1.21290	1.22804	1.22872	1.28E-03	2.50E-03	1.97E-03	3.74E-03
56.16	1.15181	1.15284	1.15482	1.15325	1.21292	1.21202	1.21648	1.21057	1.22963	1.22686	1.23326	1.22995	1.22688	1.15318	1.21300	1.22824	1.22893	1.25E-03	2.51E-03	1.96E-03	3.75E-03
56.25	1.15190	1.15293	1.15487	1.15332	1.21302	1.21211	1.21656	1.21062	1.22982	1.22706	1.23347	1.23015	1.22713	1.15326	1.21308	1.22844	1.22918	1.23E-03	2.52E-03	1.95E-03	3.72E-03
56.40	1.15199	1.15302	1.15496	1.15343	1.21312	1.21220	1.21676	1.21075	1.23001	1.22726	1.23368	1.23034	1.22724	1.15335	1.21321	1.22863	1.22933	1.23E-03	2.56E-03	1.94E-03	3.77E-03
56.52	1.15204	1.15306	1.15504	1.15353	1.21322	1.21229	1.21683	1.21080	1.23020	1.22745	1.23389	1.23053	1.22749	1.15342	1.21328	1.22883	1.22957	1.25E-03	2.57E-03	1.94E-03	3.74E-03
56.61	1.15211	1.15313	1.15513	1.15364	1.21334	1.21240	1.21697	1.21088	1.23044	1.22771	1.23416	1.23079	1.22759	1.15350	1.21340	1.22908	1.22974	1.26E-03	2.59E-03	1.93E-03	3.83E-03
56.73	1.15221	1.15322	1.15517	1.15370	1.21344	1.21248	1.21710	1.21096	1.23062	1.22790	1.23437	1.23097	1.22782	1.15357	1.21349	1.22926	1.22998	1.23E-03	2.61E-03	1.92E-03	3.80E-03
56.82	1.15225	1.15326	1.15523	1.15378	1.21350	1.21253	1.21727	1.21107	1.23074	1.22803	1.23450	1.23110	1.22799	1.15363	1.21359	1.22938	1.23014	1.24E-03	2.65E-03	1.91E-03	3.78E-03
56.88	1.15237	1.15338	1.15531	1.15390	1.21363	1.21264	1.21743	1.21117	1.23097	1.22828	1.23478	1.23135	1.22821	1.15374	1.21372	1.22963	1.23040	1.23E-03	2.67E-03	1.90E-03	3.80E-03
57.00	1.15244	1.15344	1.15538	1.15398	1.21373	1.21272	1.21756	1.21125	1.23115	1.22848	1.23499	1.23153	1.22831	1.15381	1.21381	1.22981	1.23054	1.22E-03	2.70E-03	1.89E-03	3.86E-03
57.09	1.15246	1.15346	1.15546	1.15410	1.21382	1.21280	1.21769	1.21133	1.23132	1.22866	1.23520	1.23171	1.22852	1.15387	1.21391	1.22999	1.23076	1.26E-03	2.72E-03	1.88E-03	3.85E-03
57.18	1.15258	1.15357	1.15550	1.15416	1.21395	1.21291	1.21782	1.21141	1.23155	1.22892	1.23549	1.23194	1.22869	1.15395	1.21402	1.23024	1.23098	1.22E-03	2.74E-03	1.86E-03	3.91E-03
57.27	1.15267	1.15365	1.15557	1.15426	1.21406	1.21299	1.21799	1.21151	1.23173	1.22911	1.23570	1.23212	1.22886	1.15404	1.21414	1.23042	1.23117	1.21E-03	2.77E-03	1.85E-03	3.93E-03
57.36	1.15274	1.15371	1.15565	1.15437	1.21416	1.21307	1.21808	1.21156	1.23191	1.22930	1.23592	1.23230	1.22901	1.15412	1.21422	1.23060	1.23135	1.22E-03	2.79E-03	1.84E-03	3.96E-03
57.51	1.15281	1.15378	1.15572	1.15446	1.21426	1.21314	1.21825	1.21167	1.23208	1.22950	1.23614	1.23247	1.22918	1.15419	1.21433	1.23079	1.23155	1.22E-03	2.82E-03	1.83E-03	3.98E-03
57.63	1.15287	1.15382	1.15578	1.15455	1.21439	1.21325	1.21846	1.21179	1.23232	1.22976	1.23643	1.23269	1.22935	1.15425	1.21447	1.23104	1.23177	1.23E-03	2.86E-03	1.81E-03	4.04E-03
57.69	1.15298	1.15392	1.15586	1.15467	1.21449	1.21333	1.21855	1.21185	1.23250	1.22995	1.23665	1.23287	1.22963	1.15436	1.21455	1.23123	1.23204	1.22E-03	2.87E-03	1.81E-03	3.99E-03
57.81	1.15306	1.15398	1.15590	1.15473	1.21459	1.21340	1.21867	1.21192	1.23268	1.23014	1.23686	1.23303	1.22974	1.15442	1.21465	1.23141	1.23220	1.20E-03	2.89E-03	1.80E-03	4.04E-03
57.87	1.15313	1.15405	1.15599	1.15485	1.21469	1.21348	1.21879	1.21200	1.23287	1.23032	1.23707	1.23319	1.22997	1.15450	1.21474	1.23159	1.23243	1.21E-03	2.92E-03	1.80E-03	4.03E-03
57.99	1.15321	1.15411	1.15606	1.15494	1.21479	1.21356	1.21891	1.21208	1.23305	1.23051	1.23729	1.23336	1.23013	1.15458	1.21484	1.23178	1.23262	1.21E-03	2.94E-03	1.79E-03	4.04E-03
58.08	1.15328	1.15417	1.15612	1.15503	1.21493	1.21367	1.21903	1.21215	1.23329	1.23075	1.23757	1.23356	1.23029	1.15465	1.21495	1.23202	1.23284	1.21E-03	2.95E-03	1.79E-03	4.10E-03
58.20	1.15333	1.15421	1.15618	1.15511	1.21506	1.21377	1.21915	1.21223	1.23353	1.23099	1.23784	1.23376	1.23046	1.15471	1.21505	1.23226	1.23305	1.22E-03	2.97E-03	1.79E-03	4.16E-03
58.26	1.15345	1.15432	1.15631	1.15529	1.21516	1.21386	1.21931	1.21233	1.23371	1.23118	1.23806	1.23392	1.23057	1.15484	1.21517	1.23245	1.23320	1.23E-03	2.99E-03	1.79E-03	4.22E-03
58.38	1.15352	1.15438	1.15635	1.15534	1.21530	1.21397	1.21946	1.21244	1.23395	1.23143	1.23835	1.23411	1.23078	1.15490	1.21529	1.23269	1.23345	1.22E-03	3.02E-03	1.78E-03	4.25E-03
58.50	1.15360	1.15445	1.15641	1.15542	1.21540	1.21405	1.21957	1.21252	1.23413	1.23161	1.23855	1.23426	1.23105	1.15497	1.21538	1.23287	1.23371	1.21E-03	3.03E-03	1.78E-03	4.20E-03
58.56	1.15370	1.15453	1.15647	1.15551	1.21550	1.21413	1.21972	1.21262	1.23431	1.23180	1.23877	1.23439	1.23121	1.15506	1.21549	1.23306	1.23389	1.20E-03	3.05E-03	1.77E-03	4.24E-03
58.65	1.15381	1.15462	1.15653	1.15559	1.21560	1.21422	1.21985	1.21273	1.23449	1.23199	1.23898	1.23452	1.23136	1.15514	1.21560	1.23324	1.23407	1.18E-03	3.07E-03	1.77E-03	4.27E-03
58.77	1.15386	1.15466	1.15659	1.15568	1.21571	1.21430	1.21995	1.21280	1.23468	1.23219	1.23920	1.23466	1.23152	1.15520	1.21569	1.23343	1.23424	1.19E-03	3.08E-03	1.76E-03	4.30E-03
58.89	1.15397	1.15476	1.15667	1.15579	1.21585	1.21442	1.22003	1.21286	1.23492	1.23244	1.23948	1.23483	1.23168	1.15530	1.21579	1.23368	1.23443	1.18E-03	3.08E-03	1.75E-03	4.38E-03
58.99	1.15407	1.15485	1.15675	1.15591	1.21592	1.21447	1.22013	1.21294	1.23503	1.23257	1.23961	1.23491	1.23188	1.15539	1.21587	1.23380	1.23460	1.17E-03	3.09E-03	1.74E-03	4.34E-03
59.08	1.15416	1.15492	1.15680	1.15599	1.21607	1.21459	1.22027	1.21304	1.23527	1.23282	1.23989	1.23508	1.23203	1.15547	1.21599	1.23405	1.23478	1.17E-03	3.11E-03	1.73E-03	4.42E-03
59.16	1.15421	1.15497	1.15686	1.15608	1.21622	1.21471	1.22034	1.21310	1.23550	1.23307	1.24015	1.23525	1.23217	1.15553	1.21609	1.23429	1.23497	1.17E-03	3.11E-03	1.72E-03	4.50E-03
59.25	1.15432	1.15506	1.15689	1.15614	1.21637	1.21483	1.22045	1.21318	1.23574	1.23332	1.24042	1.23540	1.23238	1.15560	1.21620	1.23453	1.23518	1.14E-03	3.11E-03	1.71E-03	4.54E-03
59.38	1.15444	1.15516	1.15696	1.15625	1.21648	1.21492	1.22062	1.21332	1.23591	1.23350	1.24061	1.23552	1.23253	1.15570	1.21633	1.23471	1.23532	1.12E-03	3.13E-03	1.70E-03	4.58E-03
59.49	1.15449	1.15521	1.15703	1.15637	1.21656	1.21498	1.22076	1.21343	1.23603	1.23362	1.24074	1.23560	1.23263	1.15577	1.21643	1.23483	1.23543	1.14E-03	3.16E-03	1.70E-03	4.60E-03
59.56	1.15458	1.15528	1.15707	1.15644	1.21668	1.21507	1.22087	1.21352	1.23620	1.23380	1.24094	1.23571	1.23288	1.15584	1.21653	1.23500	1.23564	1.12E-03	3.17E-03	1.70E-03	4.59E-03
59.71	1.15470	1.15538	1.15710	1.15649	1.21680	1.21516	1.22097	1.21360	1.23637	1.23397	1.24113	1.23582	1.23299	1.15592	1.21663	1.23517	1.23576	1.08E-03	3.17E-03	1.69E-03	4.65E-03
59.74	1.15479	1.15546	1.15720	1.15666	1.21697	1.21528	1.22108	1.21369	1.23660	1.23421	1.24135	1.23597	1.23320	1.15602	1.21675	1.23541	1.23596	1.10E-03	3.18E-03	1.69E-03	4.67E-03
59.86	1.15490	1.15556	1.15725	1.15674	1.21714	1.21541	1.22113	1.21375	1.23683	1.23446	1.24160	1.23611	1.23341	1.15611	1.21686	1.23564	1.23616	1.08E-03	3.17E-03	1.68E-03	4.71E-03
59.97	1.15502	1.15565	1.15733	1.15684	1.21727	1.21550	1.22127	1.21386	1.23700	1.23463	1.24177	1.23621	1.23364	1.15621	1.21697	1.23582	1.23635	1.06E-03	3.18E-03	1.67E-03	4.70E-03
60.04	1.15508	1.15570	1.15739	1.15692	1.21748	1.21565	1.22140	1.21398	1.23728	1.23492	1.24207	1.23637	1.23382	1.15627	1.21713	1.23610	1.23654	1.07E-03	3.18E-03	1.66E-03	4.79E-03
60.15	1.15517	1.15578	1.15746	1.15702	1.21756	1.21571	1.22153	1.21411	1.23738	1.23503	1.24215	1.23643	1.23400	1.15636	1.21723	1.23621	1.23667	1.07E-03	3.20E-03	1.66E-03	4.75E-03
60.27	1.15526	1.15586	1.15751	1.15707	1.21770	1.21580	1.22163	1.21420	1.23756	1.23522	1.24232	1.23653	1.23411	1.15642	1.21734	1.23639	1.23679	1.04E-03	3.20E-03	1.65E-03	4.79E-03
60.36	1.15535	1.15594	1.15759	1.15716	1.21788	1.21592	1.22173	1.21429	1.23778	1.23546	1.24254	1.23665	1.23436	1.15651	1.21746	1.23662	1.23700	1.04E-03	3.20E-03	1.64E-03	4.80E-03
60.49	1.15550	1.15607	1.15764	1.15721	1.21801	1.21601	1.22179	1.21436	1.23795	1.23563	1.24269	1.23674	1.23454	1.15660	1.21754	1.23679	1.23715	9.92E-04	3.20E-03	1.63E-03	4.80E-03
60.58	1.15558	1.15614	1.15771	1.15728	1.21815	1.21609	1.22192	1.21449	1.23812	1.23581	1.24282	1.23683	1.23471	1.15668	1.21766	1.23697	1.23729	9.83E-04	3.21E-03	1.63E-03	4.79E-03
60.67	1.15568	1.15621	1.15780	1.15737	1.21828	1.21618	1.22204	1.21461	1.23828	1.23600	1.24296	1.23692	1.23499	1.15677	1.21778	1.23714	1.23750	9.88E-04	3.21E-03	1.62E-03	4.74E-03
60.73	1.15576	1.15629	1.15785	1.15741	1.21841	1.21627	1.22213	1.21471	1.23845	1.23618	1.24311	1.23701	1.23505	1.15683	1.21788	1.23732	1.23758	9.66E-04	3.21E-03	1.60E-03	4.80E-03
60.85	1.15586	1.15638	1.15796	1.15753	1.21859	1.21638	1.22222	1.21481	1.23867	1.23643	1.24329	1.23712	1.23525	1.15693	1.21800	1.23755	1.23776	9.80E-04	3.21E-03	1.59E-03	4.80E-03
60.97	1.15595	1.15646	1.15804	1.15760	1.21868	1.21643	1.22234	1.21495	1.23878	1.23655	1.24339	1.23718	1.23543	1.15701	1.21810	1.23766	1.23790	9.72E-04	3.21E-03	1.58E-03	4.77E-03
61.06	1.15603	1.15654	1.15814	1.15769	1.21890	1.21657	1.22240	1.21502	1.23906	1.23685	1.24363	1.23733	1.23560	1.15710	1.21822	1.23796	1.23808	9.79E-04	3.21E-03	1.56E-03	4.82E-03
61.15	1.15618	1.15668	1.15821	1.15775	1.21899	1.21663	1.22254	1.21519	1.23917	1.23698	1.24373	1.23738	1.23573	1.15721	1.21834	1.23807	1.23819	9.36E-04	3.21E-03	1.55E-03	4.81E-03
61.24	1.15624	1.15673	1.15826	1.15780	1.21916	1.21674	1.22262	1.21529	1.23938	1.23722	1.24392	1.23750	1.23581	1.15726	1.21845	1.23830	1.23830	9.31E-04	3.20E-03	1.53E-03	4.87E-03
61.30	1.15633	1.15682	1.15834	1.15787	1.21929	1.21682	1.22267	1.21537	1.23954	1.23739	1.24405	1.23759	1.23592	1.15734	1.21854	1.23847	1.23842	9.24E-04	3.20E-03	1.52E-03	4.89E-03
61.45	1.15645	1.15693	1.15841	1.15795	1.21942	1.21691	1.22279	1.21551	1.23970	1.23756	1.24419	1.23767	1.23603	1.15744	1.21866	1.23863	1.23853	9.01E-04	3.19E-03	1.51E-03	4.91E-03
61.54	1.15654	1.15702	1.15857	1.15810	1.21958	1.21702	1.22287	1.21562	1.23990	1.23778	1.24436	1.23779	1.23622	1.15756	1.21877	1.23884	1.23871	9.37E-04	3.18E-03	1.50E-03	4.91E-03
61.63	1.15666	1.15713	1.15864	1.15818	1.21971	1.21711	1.22295	1.21574	1.24005	1.23794	1.24449	1.23788	1.23637	1.15765	1.21887	1.23900	1.23884	9.13E-04	3.18E-03	1.49E-03	4.90E-03
61.75	1.15675	1.15722	1.15871	1.15825	1.21983	1.21719	1.22303	1.21584	1.24020	1.23810	1.24461	1.23797	1.23650	1.15774	1.21897	1.23915	1.23896	9.05E-04	3.17E-03	1.48E-03	4.91E-03
61.87	1.15684	1.15731	1.15882	1.15836	1.21995	1.21728	1.22315	1.21599	1.24034	1.23825	1.24473	1.23806	1.23666	1.15783	1.21909	1.23929	1.23909	9.14E-04	3.17E-03	1.48E-03	4.90E-03
61.96	1.15690	1.15737	1.15887	1.15842	1.22007	1.21737	1.22327	1.21614	1.24047	1.23839	1.24484	1.23815	1.23679	1.15789	1.21921	1.23943	1.23921	9.09E-04	3.16E-03	1.47E-03	4.89E-03
62.05	1.15702	1.15749	1.15895	1.15850	1.22022	1.21749	1.22330	1.21617	1.24065	1.23859	1.24499	1.23827	1.23693	1.15799	1.21930	1.23962	1.23934	8.90E-04	3.16E-03	1.46E-03	4.91E-03
62.14	1.15714	1.15760	1.15905	1.15862	1.22033	1.21759	1.22346	1.21636	1.24078	1.23873	1.24509	1.23836	1.23706	1.15810	1.21944	1.23975	1.23946	8.83E-04	3.16E-03	1.46E-03	4.90E-03
62.23	1.15726	1.15772	1.15912	1.15870	1.22048	1.21771	1.22361	1.21651	1.24096	1.23891	1.24523	1.23848	1.23723	1.15820	1.21958	1.23993	1.23962	8.60E-04	3.16E-03	1.45E-03	4.88E-03
62.32	1.15734	1.15781	1.15917	1.15876	1.22064	1.21784	1.22373	1.21663	1.24112	1.23909	1.24536	1.23861	1.23737	1.15827	1.21971	1.24010	1.23975	8.41E-04	3.16E-03	1.44E-03	4.88E-03
62.44	1.15743	1.15790	1.15928	1.15888	1.22075	1.21793	1.22384	1.21674	1.24124	1.23922	1.24546	1.23870	1.23746	1.15837	1.21981	1.24023	1.23984	8.52E-04	3.17E-03	1.43E-03	4.89E-03
62.56	1.15752	1.15799	1.15938	1.15899	1.22084	1.21802	1.22396	1.21685	1.24136	1.23936	1.24556	1.23880	1.23760	1.15847	1.21992	1.24036	1.23996	8.64E-04	3.17E-03	1.42E-03	4.86E-03
62.65	1.15758	1.15805	1.15946	1.15907	1.22095	1.21811	1.22407	1.21697	1.24149	1.23950	1.24566	1.23889	1.23772	1.15854	1.22003	1.24049	1.24008	8.73E-04	3.18E-03	1.41E-03	4.85E-03
62.74	1.15770	1.15817	1.15951	1.15912	1.22105	1.21821	1.22423	1.21712	1.24161	1.23964	1.24576	1.23898	1.23789	1.15863	1.22015	1.24062	1.24022	8.36E-04	3.18E-03	1.39E-03	4.81E-03
62.80	1.15781	1.15829	1.15962	1.15923	1.22116	1.21830	1.22434	1.21722	1.24173	1.23978	1.24586	1.23907	1.23800	1.15874	1.22026	1.24076	1.24034	8.33E-04	3.19E-03	1.38E-03	4.79E-03
62.92	1.15792	1.15841	1.15971	1.15931	1.22126	1.21840	1.22446	1.21734	1.24186	1.23993	1.24597	1.23916	1.23811	1.15884	1.22036	1.24089	1.24046	8.17E-04	3.20E-03	1.36E-03	4.79E-03
63.04	1.15801	1.15850	1.15984	1.15943	1.22136	1.21849	1.22458	1.21745	1.24199	1.24008	1.24608	1.23925	1.23824	1.15895	1.22047	1.24104	1.24060	8.36E-04	3.20E-03	1.35E-03	4.75E-03
63.17	1.15810	1.15859	1.15990	1.15947	1.22150	1.21861	1.22470	1.21756	1.24216	1.24030	1.24624	1.23937	1.23830	1.15902	1.22059	1.24123	1.24071	8.16E-04	3.21E-03	1.32E-03	4.80E-03
63.25	1.15819	1.15868	1.16002	1.15957	1.22160	1.21870	1.22485	1.21770	1.24230	1.24046	1.24636	1.23946	1.23841	1.15912	1.22071	1.24138	1.24085	8.30E-04	3.22E-03	1.30E-03	4.79E-03
63.38	1.15825	1.15874	1.16004	1.15959	1.22170	1.21878	1.22493	1.21777	1.24243	1.24061	1.24648	1.23954	1.23849	1.15916	1.22080	1.24152	1.24096	8.10E-04	3.22E-03	1.29E-03	4.79E-03
63.44	1.15839	1.15889	1.16017	1.15967	1.22181	1.21888	1.22509	1.21791	1.24257	1.24078	1.24661	1.23962	1.23853	1.15928	1.22092	1.24167	1.24104	7.92E-04	3.23E-03	1.27E-03	4.83E-03
63.56	1.15846	1.15895	1.16032	1.15978	1.22194	1.21899	1.22520	1.21801	1.24275	1.24099	1.24678	1.23974	1.23865	1.15938	1.22104	1.24187	1.24123	8.31E-04	3.24E-03	1.24E-03	4.81E-03
63.62	1.15855	1.15905	1.16041	1.15984	1.22208	1.21911	1.22531	1.21811	1.24294	1.24121	1.24695	1.23985	1.23871	1.15946	1.22115	1.24208	1.24135	8.28E-04	3.24E-03	1.22E-03	4.85E-03
63.71	1.15863	1.15914	1.16048	1.15987	1.22221	1.21923	1.22552	1.21829	1.24313	1.24142	1.24712	1.23996	1.23876	1.15953	1.22131	1.24228	1.24146	8.13E-04	3.26E-03	1.21E-03	4.90E-03
63.83	1.15881	1.15932	1.16060	1.15995	1.22234	1.21935	1.22567	1.21842	1.24332	1.24161	1.24728	1.24006	1.23882	1.15967	1.22144	1.24246	1.24158	7.76E-04	3.27E-03	1.21E-03	4.94E-03
63.92	1.15890	1.15941	1.16069	1.16001	1.22243	1.21944	1.22574	1.21848	1.24346	1.24175	1.24740	1.24014	1.23889	1.15975	1.22152	1.24260	1.24170	7.73E-04	3.28E-03	1.21E-03	4.94E-03
64.04	1.15899	1.15950	1.16079	1.16007	1.22249	1.21950	1.22590	1.21862	1.24355	1.24184	1.24747	1.24020	1.23895	1.15984	1.22163	1.24270	1.24178	7.73E-04	3.30E-03	1.21E-03	4.93E-03
64.10	1.15908	1.15959	1.16095	1.16018	1.22261	1.21961	1.22601	1.21872	1.24373	1.24200	1.24761	1.24030	1.23904	1.15995	1.22174	1.24287	1.24190	8.02E-04	3.30E-03	1.23E-03	4.94E-03
64.22	1.15914	1.15965	1.16097	1.16020	1.22270	1.21970	1.22612	1.21881	1.24387	1.24212	1.24771	1.24038	1.23908	1.15999	1.22184	1.24299	1.24197	7.84E-04	3.31E-03	1.24E-03	4.97E-03
64.34	1.15923	1.15975	1.16110	1.16029	1.22279	1.21979	1.22623	1.21891	1.24400	1.24223	1.24781	1.24045	1.23916	1.16009	1.22193	1.24311	1.24207	7.98E-04	3.31E-03	1.25E-03	4.97E-03
64.43	1.15935	1.15987	1.16122	1.16038	1.22288	1.21988	1.22638	1.21904	1.24412	1.24233	1.24790	1.24052	1.23927	1.16020	1.22204	1.24323	1.24217	7.96E-04	3.32E-03	1.27E-03	4.96E-03
64.52	1.15950	1.16003	1.16131	1.16045	1.22299	1.22000	1.22644	1.21911	1.24429	1.24247	1.24801	1.24061	1.23936	1.16032	1.22214	1.24338	1.24228	7.64E-04	3.32E-03	1.28E-03	4.97E-03
64.64	1.15959	1.16012	1.16140	1.16053	1.22308	1.22008	1.22659	1.21924	1.24441	1.24257	1.24809	1.24067	1.23945	1.16041	1.22225	1.24349	1.24236	7.61E-04	3.33E-03	1.30E-03	4.96E-03
64.73	1.15968	1.16021	1.16148	1.16060	1.22316	1.22017	1.22670	1.21934	1.24453	1.24267	1.24817	1.24075	1.23951	1.16049	1.22234	1.24360	1.24243	7.61E-04	3.33E-03	1.32E-03	4.97E-03
64.85	1.15974	1.16028	1.16158	1.16069	1.22321	1.22023	1.22683	1.21947	1.24462	1.24273	1.24821	1.24077	1.23963	1.16057	1.22243	1.24368	1.24252	7.74E-04	3.35E-03	1.33E-03	4.93E-03
64.88	1.15986	1.16041	1.16166	1.16077	1.22335	1.22038	1.22696	1.21960	1.24484	1.24290	1.24833	1.24087	1.23976	1.16067	1.22257	1.24387	1.24264	7.56E-04	3.34E-03	1.37E-03	4.93E-03
64.97	1.15995	1.16050	1.16175	1.16086	1.22343	1.22046	1.22703	1.21967	1.24498	1.24300	1.24839	1.24092	1.23987	1.16077	1.22265	1.24399	1.24272	7.55E-04	3.34E-03	1.40E-03	4.92E-03
65.12	1.16005	1.16060	1.16188	1.16099	1.22351	1.22055	1.22713	1.21977	1.24512	1.24310	1.24846	1.24097	1.23994	1.16088	1.22274	1.24411	1.24278	7.69E-04	3.34E-03	1.43E-03	4.92E-03
65.24	1.16011	1.16067	1.16194	1.16105	1.22359	1.22063	1.22726	1.21989	1.24526	1.24320	1.24852	1.24099	1.24002	1.16094	1.22284	1.24423	1.24285	7.68E-04	3.35E-03	1.46E-03	4.91E-03
65.33	1.16023	1.16080	1.16210	1.16121	1.22367	1.22072	1.22736	1.21999	1.24541	1.24331	1.24858	1.24103	1.24006	1.16108	1.22293	1.24436	1.24289	7.84E-04	3.35E-03	1.49E-03	4.93E-03
65.42	1.16036	1.16093	1.16223	1.16134	1.22377	1.22083	1.22746	1.22009	1.24561	1.24345	1.24866	1.24109	1.24014	1.16121	1.22304	1.24453	1.24297	7.89E-04	3.35E-03	1.52E-03	4.93E-03
65.51	1.16048	1.16107	1.16230	1.16141	1.22385	1.22091	1.22752	1.22015	1.24576	1.24356	1.24872	1.24113	1.24019	1.16131	1.22311	1.24466	1.24302	7.62E-04	3.35E-03	1.56E-03	4.93E-03
65.60	1.16057	1.16117	1.16241	1.16151	1.22393	1.22099	1.22766	1.22028	1.24592	1.24367	1.24877	1.24115	1.24024	1.16141	1.22321	1.24479	1.24307	7.67E-04	3.36E-03	1.59E-03	4.94E-03
65.69	1.16063	1.16123	1.16247	1.16158	1.22401	1.22107	1.22780	1.22040	1.24608	1.24378	1.24883	1.24118	1.24028	1.16148	1.22332	1.24493	1.24311	7.67E-04	3.37E-03	1.62E-03	4.95E-03
65.81	1.16076	1.16137	1.16265	1.16176	1.22406	1.22112	1.22801	1.22059	1.24618	1.24384	1.24887	1.24120	1.24034	1.16163	1.22345	1.24501	1.24316	7.91E-04	3.40E-03	1.65E-03	4.95E-03
65.90	1.16085	1.16147	1.16275	1.16188	1.22419	1.22126	1.22805	1.22062	1.24643	1.24403	1.24897	1.24125	1.24038	1.16174	1.22353	1.24523	1.24322	7.98E-04	3.39E-03	1.70E-03	4.98E-03
66.06	1.16098	1.16160	1.16289	1.16202	1.22433	1.22139	1.22816	1.22072	1.24668	1.24419	1.24908	1.24128	1.24043	1.16187	1.22365	1.24543	1.24328	8.05E-04	3.39E-03	1.76E-03	5.02E-03
66.11	1.16104	1.16167	1.16303	1.16217	1.22441	1.22147	1.22830	1.22085	1.24683	1.24429	1.24915	1.24129	1.24047	1.16198	1.22376	1.24556	1.24332	8.41E-04	3.41E-03	1.80E-03	5.04E-03
66.21	1.16117	1.16180	1.16310	1.16226	1.22452	1.22158	1.22842	1.22093	1.24701	1.24441	1.24924	1.24131	1.24056	1.16208	1.22386	1.24571	1.24340	8.15E-04	3.41E-03	1.84E-03	5.06E-03
66.30	1.16126	1.16190	1.16321	1.16238	1.22457	1.22164	1.22854	1.22103	1.24711	1.24447	1.24928	1.24132	1.24062	1.16219	1.22394	1.24579	1.24344	8.22E-04	3.43E-03	1.87E-03	5.06E-03
66.39	1.16135	1.16200	1.16332	1.16252	1.22466	1.22172	1.22866	1.22112	1.24724	1.24455	1.24934	1.24133	1.24071	1.16230	1.22404	1.24589	1.24350	8.29E-04	3.45E-03	1.90E-03	5.06E-03
66.51	1.16145	1.16210	1.16342	1.16263	1.22474	1.22181	1.22878	1.22121	1.24737	1.24463	1.24941	1.24134	1.24076	1.16240	1.22413	1.24600	1.24355	8.32E-04	3.46E-03	1.94E-03	5.07E-03
66.57	1.16158	1.16223	1.16352	1.16276	1.22482	1.22189	1.22894	1.22133	1.24749	1.24470	1.24947	1.24135	1.24084	1.16252	1.22425	1.24610	1.24360	8.19E-04	3.48E-03	1.97E-03	5.08E-03
66.72	1.16171	1.16237	1.16364	1.16292	1.22493	1.22201	1.22906	1.22142	1.24765	1.24480	1.24955	1.24136	1.24098	1.16266	1.22435	1.24622	1.24369	8.21E-04	3.49E-03	2.01E-03	5.08E-03
66.84	1.16181	1.16247	1.16374	1.16307	1.22498	1.22206	1.22918	1.22151	1.24771	1.24484	1.24958	1.24137	1.24107	1.16277	1.22443	1.24628	1.24374	8.27E-04	3.51E-03	2.03E-03	5.07E-03
66.93	1.16194	1.16260	1.16386	1.16325	1.22509	1.22218	1.22930	1.22161	1.24784	1.24493	1.24965	1.24138	1.24116	1.16291	1.22455	1.24638	1.24380	8.27E-04	3.52E-03	2.05E-03	5.08E-03
67.02	1.16200	1.16267	1.16394	1.16338	1.22517	1.22227	1.22946	1.22172	1.24792	1.24500	1.24970	1.24140	1.24125	1.16300	1.22465	1.24646	1.24385	8.46E-04	3.54E-03	2.07E-03	5.07E-03
67.08	1.16214	1.16280	1.16406	1.16356	1.22530	1.22243	1.22950	1.22175	1.24805	1.24510	1.24977	1.24143	1.24133	1.16314	1.22474	1.24657	1.24390	8.42E-04	3.52E-03	2.08E-03	5.09E-03
67.20	1.16221	1.16287	1.16413	1.16370	1.22537	1.22253	1.22966	1.22187	1.24811	1.24516	1.24981	1.24144	1.24145	1.16323	1.22486	1.24664	1.24397	8.58E-04	3.54E-03	2.09E-03	5.07E-03
67.32	1.16231	1.16297	1.16421	1.16383	1.22545	1.22263	1.22985	1.22201	1.24817	1.24522	1.24985	1.24146	1.24150	1.16333	1.22498	1.24670	1.24400	8.55E-04	3.57E-03	2.09E-03	5.08E-03
67.44	1.16245	1.16310	1.16429	1.16397	1.22553	1.22273	1.22997	1.22209	1.24822	1.24528	1.24989	1.24148	1.24159	1.16345	1.22508	1.24675	1.24406	8.39E-04	3.58E-03	2.08E-03	5.07E-03
67.53	1.16255	1.16320	1.16435	1.16411	1.22560	1.22283	1.23009	1.22218	1.24828	1.24534	1.24993	1.24150	1.24163	1.16355	1.22517	1.24681	1.24409	8.35E-04	3.60E-03	2.08E-03	5.08E-03
67.59	1.16268	1.16333	1.16445	1.16429	1.22570	1.22297	1.23021	1.22226	1.24833	1.24543	1.25000	1.24153	1.24170	1.16369	1.22529	1.24688	1.24415	8.33E-04	3.60E-03	2.05E-03	5.09E-03
67.71	1.16283	1.16347	1.16450	1.16438	1.22576	1.22304	1.23036	1.22236	1.24836	1.24548	1.25003	1.24156	1.24177	1.16380	1.22538	1.24692	1.24419	7.90E-04	3.63E-03	2.03E-03	5.08E-03
67.77	1.16291	1.16354	1.16456	1.16451	1.22587	1.22318	1.23052	1.22248	1.24839	1.24558	1.25010	1.24158	1.24189	1.16388	1.22551	1.24698	1.24427	8.01E-04	3.64E-03	1.99E-03	5.08E-03
67.90	1.16301	1.16363	1.16464	1.16468	1.22594	1.22329	1.23067	1.22259	1.24842	1.24566	1.25015	1.24161	1.24196	1.16399	1.22562	1.24704	1.24432	8.12E-04	3.66E-03	1.96E-03	5.08E-03
67.99	1.16315	1.16377	1.16471	1.16484	1.22603	1.22340	1.23076	1.22264	1.24848	1.24574	1.25021	1.24163	1.24207	1.16412	1.22571	1.24711	1.24440	8.02E-04	3.67E-03	1.94E-03	5.06E-03
68.10	1.16330	1.16390	1.16481	1.16506	1.22611	1.22351	1.23088	1.22272	1.24851	1.24584	1.25026	1.24165	1.24217	1.16427	1.22581	1.24717	1.24448	8.16E-04	3.68E-03	1.89E-03	5.04E-03
68.20	1.16341	1.16400	1.16487	1.16517	1.22624	1.22366	1.23100	1.22280	1.24857	1.24596	1.25033	1.24168	1.24222	1.16436	1.22592	1.24726	1.24453	8.08E-04	3.69E-03	1.85E-03	5.06E-03
68.29	1.16352	1.16410	1.16491	1.16524	1.22632	1.22377	1.23117	1.22290	1.24861	1.24605	1.25039	1.24171	1.24230	1.16444	1.22604	1.24733	1.24460	7.81E-04	3.71E-03	1.81E-03	5.05E-03
68.40	1.16363	1.16420	1.16497	1.16536	1.22641	1.22388	1.23129	1.22298	1.24866	1.24615	1.25045	1.24172	1.24238	1.16454	1.22614	1.24741	1.24467	7.75E-04	3.73E-03	1.77E-03	5.04E-03
68.47	1.16375	1.16430	1.16502	1.16548	1.22654	1.22403	1.23136	1.22302	1.24872	1.24629	1.25053	1.24175	1.24248	1.16464	1.22624	1.24751	1.24476	7.66E-04	3.72E-03	1.72E-03	5.03E-03
68.55	1.16385	1.16440	1.16509	1.16557	1.22661	1.22410	1.23152	1.22312	1.24876	1.24636	1.25057	1.24176	1.24253	1.16473	1.22634	1.24756	1.24481	7.57E-04	3.75E-03	1.70E-03	5.02E-03
68.67	1.16393	1.16447	1.16517	1.16570	1.22671	1.22422	1.23168	1.22322	1.24881	1.24647	1.25062	1.24178	1.24265	1.16482	1.22646	1.24764	1.24491	7.77E-04	3.78E-03	1.66E-03	4.99E-03
68.83	1.16409	1.16460	1.16522	1.16580	1.22688	1.22440	1.23177	1.22327	1.24890	1.24664	1.25072	1.24182	1.24276	1.16493	1.22658	1.24777	1.24502	7.44E-04	3.77E-03	1.60E-03	4.97E-03
68.92	1.16424	1.16474	1.16528	1.16590	1.22705	1.22459	1.23197	1.22340	1.24899	1.24682	1.25082	1.24186	1.24285	1.16504	1.22675	1.24791	1.24512	7.15E-04	3.80E-03	1.54E-03	4.97E-03
68.98	1.16439	1.16487	1.16536	1.16602	1.22716	1.22470	1.23209	1.22347	1.24903	1.24694	1.25086	1.24188	1.24294	1.16516	1.22685	1.24799	1.24519	6.97E-04	3.81E-03	1.48E-03	4.94E-03
69.10	1.16454	1.16501	1.16539	1.16608	1.22727	1.22481	1.23217	1.22352	1.24909	1.24706	1.25092	1.24190	1.24307	1.16526	1.22694	1.24807	1.24531	6.50E-04	3.82E-03	1.43E-03	4.89E-03
69.19	1.16466	1.16511	1.16544	1.16617	1.22734	1.22488	1.23233	1.22361	1.24911	1.24713	1.25095	1.24191	1.24314	1.16535	1.22704	1.24812	1.24537	6.34E-04	3.85E-03	1.40E-03	4.86E-03
69.28	1.16478	1.16522	1.16551	1.16628	1.22749	1.22502	1.23252	1.22373	1.24920	1.24730	1.25101	1.24194	1.24324	1.16545	1.22719	1.24825	1.24547	6.34E-04	3.88E-03	1.34E-03	4.83E-03
69.40	1.16485	1.16529	1.16558	1.16639	1.22760	1.22513	1.23264	1.22380	1.24926	1.24742	1.25106	1.24196	1.24334	1.16553	1.22729	1.24834	1.24556	6.49E-04	3.90E-03	1.30E-03	4.79E-03
69.46	1.16498	1.16539	1.16564	1.16650	1.22770	1.22523	1.23275	1.22387	1.24932	1.24755	1.25110	1.24197	1.24348	1.16563	1.22739	1.24843	1.24567	6.43E-04	3.91E-03	1.25E-03	4.73E-03
69.55	1.16518	1.16556	1.16569	1.16658	1.22781	1.22533	1.23286	1.22395	1.24938	1.24767	1.25114	1.24200	1.24362	1.16575	1.22749	1.24853	1.24580	5.96E-04	3.93E-03	1.21E-03	4.65E-03
69.70	1.16530	1.16567	1.16572	1.16664	1.22791	1.22542	1.23297	1.22402	1.24946	1.24780	1.25119	1.24201	1.24374	1.16583	1.22758	1.24863	1.24591	5.70E-04	3.94E-03	1.18E-03	4.60E-03
69.82	1.16546	1.16581	1.16576	1.16672	1.22801	1.22552	1.23308	1.22409	1.24953	1.24793	1.25123	1.24203	1.24389	1.16594	1.22768	1.24873	1.24604	5.43E-04	3.95E-03	1.13E-03	4.52E-03
69.88	1.16555	1.16588	1.16581	1.16679	1.22814	1.22564	1.23322	1.22419	1.24963	1.24810	1.25129	1.24206	1.24397	1.16601	1.22780	1.24887	1.24612	5.45E-04	3.96E-03	1.08E-03	4.50E-03
70.00	1.16566	1.16599	1.16587	1.16690	1.22824	1.22574	1.23329	1.22424	1.24970	1.24824	1.25134	1.24208	1.24413	1.16610	1.22787	1.24897	1.24626	5.47E-04	3.97E-03	1.03E-03	4.42E-03
70.09	1.16579	1.16610	1.16592	1.16700	1.22837	1.22586	1.23342	1.22433	1.24981	1.24842	1.25141	1.24211	1.24424	1.16620	1.22799	1.24911	1.24637	5.49E-04	3.98E-03	9.83E-04	4.38E-03
70.18	1.16595	1.16624	1.16597	1.16708	1.22846	1.22594	1.23352	1.22441	1.24990	1.24854	1.25147	1.24213	1.24438	1.16631	1.22808	1.24922	1.24649	5.33E-04	3.99E-03	9.59E-04	4.33E-03
70.28	1.16607	1.16635	1.16605	1.16722	1.22854	1.22602	1.23363	1.22451	1.24999	1.24867	1.25152	1.24216	1.24451	1.16642	1.22817	1.24933	1.24660	5.46E-04	4.00E-03	9.33E-04	4.28E-03
70.36	1.16620	1.16646	1.16611	1.16730	1.22863	1.22609	1.23369	1.22456	1.25010	1.24880	1.25158	1.24218	1.24474	1.16652	1.22824	1.24945	1.24678	5.41E-04	4.00E-03	9.20E-04	4.18E-03
70.49	1.16632	1.16658	1.16614	1.16733	1.22873	1.22618	1.23378	1.22463	1.25020	1.24893	1.25165	1.24220	1.24488	1.16659	1.22833	1.24957	1.24689	5.21E-04	4.01E-03	9.01E-04	4.14E-03
70.55	1.16641	1.16665	1.16624	1.16747	1.22881	1.22626	1.23389	1.22474	1.25030	1.24905	1.25170	1.24223	1.24493	1.16669	1.22843	1.24968	1.24694	5.42E-04	4.01E-03	8.83E-04	4.14E-03
70.67	1.16665	1.16688	1.16628	1.16749	1.22891	1.22636	1.23400	1.22486	1.25045	1.24922	1.25179	1.24226	1.24510	1.16682	1.22853	1.24983	1.24708	5.10E-04	4.01E-03	8.67E-04	4.09E-03
70.79	1.16673	1.16696	1.16638	1.16761	1.22901	1.22646	1.23410	1.22497	1.25059	1.24939	1.25187	1.24229	1.24530	1.16692	1.22863	1.24999	1.24725	5.17E-04	4.01E-03	8.49E-04	4.02E-03
70.90	1.16690	1.16711	1.16646	1.16770	1.22911	1.22656	1.23415	1.22502	1.25074	1.24955	1.25195	1.24231	1.24539	1.16704	1.22871	1.25015	1.24733	5.17E-04	4.00E-03	8.36E-04	4.02E-03
70.96	1.16702	1.16723	1.16655	1.16779	1.22913	1.22658	1.23427	1.22517	1.25077	1.24958	1.25197	1.24232	1.24554	1.16715	1.22879	1.25018	1.24744	5.15E-04	4.00E-03	8.40E-04	3.94E-03
71.09	1.16718	1.16738	1.16669	1.16795	1.22922	1.22671	1.23434	1.22526	1.25095	1.24979	1.25207	1.24234	1.24566	1.16730	1.22888	1.25037	1.24754	5.21E-04	3.99E-03	8.24E-04	3.93E-03
71.15	1.16734	1.16754	1.16682	1.16808	1.22928	1.22678	1.23441	1.22535	1.25107	1.24990	1.25212	1.24235	1.24573	1.16745	1.22896	1.25049	1.24761	5.24E-04	3.98E-03	8.22E-04	3.93E-03
71.24	1.16742	1.16762	1.16689	1.16815	1.22934	1.22686	1.23446	1.22542	1.25118	1.25000	1.25218	1.24236	1.24590	1.16752	1.22902	1.25059	1.24774	5.19E-04	3.97E-03	8.31E-04	3.86E-03
71.36	1.16758	1.16779	1.16703	1.16830	1.22942	1.22697	1.23456	1.22554	1.25132	1.25013	1.25226	1.24237	1.24605	1.16767	1.22913	1.25073	1.24786	5.26E-04	3.96E-03	8.40E-04	3.83E-03
71.51	1.16766	1.16787	1.16717	1.16846	1.22947	1.22706	1.23464	1.22563	1.25145	1.25025	1.25231	1.24237	1.24620	1.16779	1.22920	1.25085	1.24798	5.31E-04	3.96E-03	8.45E-04	3.77E-03
71.60	1.16778	1.16799	1.16726	1.16854	1.22952	1.22713	1.23472	1.22574	1.25155	1.25035	1.25236	1.24237	1.24632	1.16789	1.22928	1.25095	1.24807	5.32E-04	3.95E-03	8.46E-04	3.73E-03
71.69	1.16797	1.16819	1.16741	1.16870	1.22957	1.22722	1.23478	1.22580	1.25166	1.25044	1.25241	1.24237	1.24643	1.16807	1.22934	1.25105	1.24816	5.36E-04	3.94E-03	8.64E-04	3.70E-03
71.81	1.16805	1.16828	1.16753	1.16883	1.22962	1.22730	1.23488	1.22594	1.25179	1.25051	1.25246	1.24236	1.24654	1.16817	1.22944	1.25115	1.24826	5.39E-04	3.94E-03	9.05E-04	3.66E-03
71.87	1.16817	1.16840	1.16765	1.16895	1.22967	1.22738	1.23500	1.22608	1.25189	1.25059	1.25250	1.24236	1.24668	1.16829	1.22953	1.25124	1.24837	5.40E-04	3.94E-03	9.19E-04	3.60E-03
71.96	1.16832	1.16856	1.16773	1.16904	1.22975	1.22751	1.23512	1.22621	1.25207	1.25071	1.25257	1.24235	1.24677	1.16841	1.22965	1.25139	1.24846	5.44E-04	3.93E-03	9.62E-04	3.59E-03
72.06	1.16847	1.16873	1.16790	1.16921	1.22978	1.22757	1.23521	1.22632	1.25212	1.25076	1.25260	1.24234	1.24688	1.16858	1.22972	1.25144	1.24854	5.46E-04	3.93E-03	9.60E-04	3.54E-03
72.21	1.16858	1.16885	1.16803	1.16934	1.22984	1.22765	1.23533	1.22646	1.25222	1.25083	1.25264	1.24234	1.24698	1.16870	1.22982	1.25152	1.24862	5.45E-04	3.93E-03	9.85E-04	3.50E-03
72.27	1.16866	1.16893	1.16816	1.16946	1.22989	1.22773	1.23539	1.22653	1.25230	1.25089	1.25268	1.24233	1.24708	1.16880	1.22989	1.25160	1.24869	5.44E-04	3.93E-03	9.93E-04	3.47E-03
72.36	1.16885	1.16914	1.16828	1.16958	1.22994	1.22781	1.23552	1.22667	1.25239	1.25096	1.25272	1.24233	1.24718	1.16896	1.22998	1.25167	1.24877	5.43E-04	3.93E-03	1.01E-03	3.44E-03
72.45	1.16893	1.16922	1.16837	1.16966	1.23000	1.22791	1.23561	1.22677	1.25249	1.25105	1.25277	1.24232	1.24732	1.16905	1.23007	1.25177	1.24887	5.42E-04	3.93E-03	1.02E-03	3.40E-03
72.54	1.16904	1.16934	1.16858	1.16985	1.23007	1.22801	1.23570	1.22688	1.25259	1.25114	1.25283	1.24232	1.24742	1.16920	1.23016	1.25186	1.24895	5.34E-04	3.92E-03	1.03E-03	3.39E-03
72.63	1.16919	1.16950	1.16874	1.16999	1.23013	1.22810	1.23581	1.22701	1.25268	1.25123	1.25290	1.24232	1.24752	1.16935	1.23026	1.25195	1.24903	5.29E-04	3.92E-03	1.03E-03	3.39E-03
72.75	1.16926	1.16958	1.16883	1.17007	1.23018	1.22817	1.23587	1.22708	1.25275	1.25129	1.25296	1.24233	1.24760	1.16943	1.23033	1.25202	1.24909	5.25E-04	3.92E-03	1.03E-03	3.39E-03
72.87	1.16937	1.16970	1.16898	1.17021	1.23025	1.22826	1.23602	1.22725	1.25285	1.25138	1.25304	1.24234	1.24767	1.16957	1.23044	1.25212	1.24915	5.21E-04	3.92E-03	1.04E-03	3.40E-03
72.99	1.16956	1.16990	1.16910	1.17032	1.23029	1.22830	1.23608	1.22731	1.25289	1.25143	1.25309	1.24235	1.24778	1.16972	1.23050	1.25216	1.24922	5.18E-04	3.92E-03	1.04E-03	3.39E-03
73.08	1.16967	1.17002	1.16925	1.17046	1.23036	1.22839	1.23623	1.22748	1.25299	1.25153	1.25318	1.24236	1.24784	1.16985	1.23061	1.25226	1.24928	5.14E-04	3.93E-03	1.04E-03	3.42E-03
73.20	1.16978	1.17013	1.16937	1.17056	1.23044	1.22845	1.23629	1.22755	1.25307	1.25160	1.25325	1.24237	1.24791	1.16996	1.23068	1.25234	1.24933	5.10E-04	3.93E-03	1.04E-03	3.44E-03
73.26	1.16989	1.17025	1.16947	1.17067	1.23049	1.22850	1.23635	1.22761	1.25315	1.25167	1.25332	1.24239	1.24799	1.17007	1.23074	1.25241	1.24938	5.11E-04	3.93E-03	1.04E-03	3.46E-03
73.35	1.17000	1.17037	1.16958	1.17078	1.23057	1.22857	1.23649	1.22776	1.25326	1.25178	1.25342	1.24241	1.24804	1.17018	1.23085	1.25252	1.24944	5.15E-04	3.94E-03	1.05E-03	3.50E-03
73.44	1.17011	1.17049	1.16965	1.17085	1.23063	1.22862	1.23658	1.22786	1.25335	1.25186	1.25350	1.24243	1.24811	1.17027	1.23092	1.25260	1.24949	5.16E-04	3.95E-03	1.05E-03	3.53E-03
73.53	1.17026	1.17065	1.16975	1.17096	1.23067	1.22866	1.23667	1.22795	1.25341	1.25191	1.25356	1.24245	1.24817	1.17040	1.23098	1.25266	1.24953	5.21E-04	3.96E-03	1.06E-03	3.55E-03
73.65	1.17040	1.17081	1.16992	1.17113	1.23078	1.22873	1.23676	1.22803	1.25355	1.25207	1.25371	1.24249	1.24826	1.17057	1.23108	1.25281	1.24961	5.22E-04	3.96E-03	1.05E-03	3.62E-03
73.78	1.17052	1.17093	1.17004	1.17127	1.23085	1.22878	1.23687	1.22815	1.25362	1.25215	1.25378	1.24251	1.24830	1.17069	1.23116	1.25289	1.24965	5.33E-04	3.98E-03	1.04E-03	3.65E-03
73.87	1.17063	1.17106	1.17012	1.17135	1.23089	1.22880	1.23696	1.22823	1.25368	1.25221	1.25382	1.24254	1.24840	1.17079	1.23122	1.25295	1.24970	5.35E-04	3.99E-03	1.04E-03	3.65E-03
73.96	1.17074	1.17118	1.17020	1.17146	1.23096	1.22885	1.23704	1.22831	1.25376	1.25230	1.25391	1.24257	1.24848	1.17089	1.23129	1.25303	1.24977	5.49E-04	4.00E-03	1.04E-03	3.67E-03
74.05	1.17085	1.17130	1.17032	1.17160	1.23105	1.22891	1.23715	1.22842	1.25388	1.25241	1.25401	1.24261	1.24853	1.17102	1.23138	1.25314	1.24982	5.58E-04	4.01E-03	1.04E-03	3.71E-03
74.17	1.17097	1.17143	1.17043	1.17176	1.23111	1.22895	1.23726	1.22853	1.25397	1.25249	1.25408	1.24264	1.24867	1.17115	1.23146	1.25323	1.24992	5.74E-04	4.03E-03	1.04E-03	3.71E-03
74.29	1.17112	1.17159	1.17053	1.17188	1.23117	1.22899	1.23730	1.22856	1.25405	1.25257	1.25416	1.24268	1.24880	1.17128	1.23150	1.25331	1.25001	5.89E-04	4.03E-03	1.05E-03	3.70E-03
74.32	1.17128	1.17177	1.17062	1.17200	1.23124	1.22904	1.23741	1.22866	1.25414	1.25265	1.25424	1.24271	1.24887	1.17142	1.23159	1.25340	1.25007	6.11E-04	4.04E-03	1.05E-03	3.72E-03
74.44	1.17135	1.17185	1.17071	1.17213	1.23133	1.22910	1.23753	1.22877	1.25426	1.25276	1.25433	1.24276	1.24901	1.17151	1.23168	1.25351	1.25018	6.21E-04	4.06E-03	1.06E-03	3.71E-03
74.56	1.17147	1.17197	1.17081	1.17229	1.23139	1.22915	1.23764	1.22888	1.25436	1.25283	1.25442	1.24280	1.24909	1.17164	1.23177	1.25360	1.25025	6.48E-04	4.07E-03	1.08E-03	3.72E-03
74.62	1.17167	1.17219	1.17089	1.17242	1.23146	1.22920	1.23774	1.22896	1.25446	1.25291	1.25450	1.24284	1.24924	1.17179	1.23184	1.25368	1.25037	6.76E-04	4.09E-03	1.09E-03	3.70E-03
74.74	1.17179	1.17232	1.17098	1.17254	1.23152	1.22926	1.23783	1.22904	1.25455	1.25298	1.25457	1.24290	1.24941	1.17191	1.23191	1.25377	1.25049	6.96E-04	4.10E-03	1.11E-03	3.66E-03
74.86	1.17194	1.17249	1.17105	1.17266	1.23161	1.22934	1.23789	1.22910	1.25468	1.25307	1.25468	1.24295	1.24958	1.17204	1.23199	1.25388	1.25063	7.27E-04	4.10E-03	1.14E-03	3.64E-03
74.98	1.17206	1.17262	1.17113	1.17279	1.23171	1.22943	1.23802	1.22921	1.25483	1.25316	1.25480	1.24302	1.24972	1.17215	1.23209	1.25399	1.25075	7.49E-04	4.11E-03	1.18E-03	3.64E-03
75.07	1.17217	1.17276	1.17120	1.17291	1.23181	1.22952	1.23812	1.22929	1.25497	1.25323	1.25492	1.24309	1.24990	1.17226	1.23219	1.25410	1.25090	7.74E-04	4.12E-03	1.23E-03	3.62E-03
75.16	1.17229	1.17289	1.17130	1.17307	1.23186	1.22957	1.23819	1.22935	1.25504	1.25328	1.25498	1.24314	1.24998	1.17239	1.23224	1.25416	1.25098	7.97E-04	4.13E-03	1.25E-03	3.61E-03
75.25	1.17237	1.17298	1.17138	1.17319	1.23196	1.22967	1.23833	1.22946	1.25520	1.25335	1.25512	1.24321	1.25016	1.17248	1.23235	1.25428	1.25113	8.11E-04	4.14E-03	1.31E-03	3.60E-03
75.35	1.17253	1.17315	1.17145	1.17330	1.23205	1.22974	1.23847	1.22957	1.25532	1.25340	1.25522	1.24327	1.25024	1.17261	1.23246	1.25436	1.25121	8.42E-04	4.16E-03	1.36E-03	3.63E-03
75.44	1.17269	1.17334	1.17155	1.17346	1.23219	1.22988	1.23861	1.22968	1.25554	1.25347	1.25541	1.24337	1.25041	1.17276	1.23259	1.25451	1.25139	8.72E-04	4.17E-03	1.46E-03	3.63E-03
75.53	1.17280	1.17347	1.17160	1.17353	1.23221	1.22990	1.23872	1.22977	1.25558	1.25349	1.25545	1.24339	1.25058	1.17285	1.23265	1.25454	1.25153	8.94E-04	4.20E-03	1.48E-03	3.55E-03
75.65	1.17292	1.17360	1.17172	1.17367	1.23233	1.23002	1.23888	1.22989	1.25576	1.25355	1.25562	1.24347	1.25066	1.17298	1.23278	1.25466	1.25163	9.07E-04	4.22E-03	1.56E-03	3.61E-03
75.74	1.17304	1.17374	1.17183	1.17383	1.23242	1.23011	1.23904	1.23000	1.25590	1.25359	1.25574	1.24353	1.25083	1.17311	1.23289	1.25474	1.25179	9.22E-04	4.24E-03	1.64E-03	3.58E-03
75.83	1.17313	1.17383	1.17189	1.17390	1.23251	1.23020	1.23911	1.23006	1.25604	1.25363	1.25587	1.24359	1.25091	1.17319	1.23297	1.25484	1.25189	9.34E-04	4.24E-03	1.71E-03	3.59E-03
75.92	1.17328	1.17401	1.17201	1.17405	1.23260	1.23029	1.23923	1.23016	1.25618	1.25366	1.25600	1.24366	1.25103	1.17334	1.23307	1.25492	1.25202	9.53E-04	4.26E-03	1.78E-03	3.59E-03
76.01	1.17340	1.17414	1.17210	1.17416	1.23269	1.23038	1.23931	1.23022	1.25632	1.25369	1.25612	1.24372	1.25120	1.17345	1.23315	1.25500	1.25219	9.66E-04	4.26E-03	1.86E-03	3.54E-03
76.11	1.17360	1.17437	1.17220	1.17428	1.23278	1.23047	1.23955	1.23040	1.25645	1.25372	1.25624	1.24379	1.25136	1.17361	1.23330	1.25508	1.25236	1.00E-03	4.31E-03	1.93E-03	3.49E-03
76.26	1.17378	1.17456	1.17233	1.17444	1.23287	1.23057	1.23966	1.23050	1.25660	1.25374	1.25637	1.24386	1.25149	1.17378	1.23340	1.25517	1.25249	1.02E-03	4.32E-03	2.02E-03	3.48E-03
76.37	1.17386	1.17465	1.17243	1.17456	1.23299	1.23070	1.23978	1.23059	1.25679	1.25378	1.25653	1.24395	1.25156	1.17387	1.23352	1.25528	1.25261	1.03E-03	4.32E-03	2.12E-03	3.51E-03
76.46	1.17404	1.17485	1.17250	1.17464	1.23308	1.23080	1.23989	1.23069	1.25693	1.25381	1.25666	1.24402	1.25173	1.17401	1.23362	1.25537	1.25280	1.06E-03	4.33E-03	2.20E-03	3.45E-03
76.53	1.17416	1.17498	1.17264	1.17481	1.23326	1.23099	1.24002	1.23080	1.25723	1.25387	1.25691	1.24418	1.25188	1.17414	1.23377	1.25555	1.25302	1.07E-03	4.31E-03	2.37E-03	3.46E-03
76.68	1.17434	1.17517	1.17277	1.17498	1.23338	1.23112	1.24017	1.23092	1.25742	1.25391	1.25707	1.24429	1.25202	1.17431	1.23390	1.25567	1.25320	1.09E-03	4.33E-03	2.48E-03	3.43E-03
76.77	1.17442	1.17526	1.17293	1.17516	1.23344	1.23119	1.24028	1.23103	1.25753	1.25394	1.25715	1.24435	1.25209	1.17444	1.23399	1.25574	1.25330	1.07E-03	4.34E-03	2.54E-03	3.41E-03
76.86	1.17455	1.17540	1.17305	1.17529	1.23357	1.23132	1.24039	1.23114	1.25775	1.25400	1.25730	1.24446	1.25225	1.17457	1.23410	1.25588	1.25349	1.08E-03	4.33E-03	2.65E-03	3.36E-03
76.89	1.17473	1.17559	1.17319	1.17546	1.23365	1.23141	1.24050	1.23125	1.25790	1.25405	1.25741	1.24454	1.25236	1.17474	1.23420	1.25598	1.25364	1.10E-03	4.34E-03	2.73E-03	3.32E-03
77.04	1.17486	1.17572	1.17331	1.17558	1.23374	1.23150	1.24061	1.23136	1.25806	1.25411	1.25752	1.24462	1.25248	1.17487	1.23430	1.25609	1.25379	1.11E-03	4.35E-03	2.79E-03	3.28E-03
77.16	1.17495	1.17582	1.17340	1.17567	1.23386	1.23162	1.24076	1.23150	1.25828	1.25418	1.25767	1.24472	1.25260	1.17496	1.23444	1.25623	1.25394	1.11E-03	4.36E-03	2.90E-03	3.27E-03
77.28	1.17513	1.17600	1.17355	1.17583	1.23398	1.23174	1.24087	1.23161	1.25850	1.25425	1.25782	1.24483	1.25276	1.17513	1.23455	1.25637	1.25414	1.12E-03	4.35E-03	3.01E-03	3.23E-03
77.37	1.17527	1.17614	1.17363	1.17592	1.23403	1.23179	1.24095	1.23169	1.25861	1.25429	1.25788	1.24488	1.25289	1.17524	1.23462	1.25645	1.25426	1.13E-03	4.36E-03	3.06E-03	3.16E-03
77.43	1.17545	1.17633	1.17383	1.17610	1.23409	1.23185	1.24110	1.23183	1.25871	1.25435	1.25796	1.24492	1.25297	1.17543	1.23472	1.25653	1.25437	1.13E-03	4.39E-03	3.09E-03	3.14E-03
77.55	1.17554	1.17642	1.17392	1.17617	1.23421	1.23196	1.24126	1.23198	1.25894	1.25445	1.25811	1.24502	1.25314	1.17551	1.23485	1.25669	1.25456	1.13E-03	4.40E-03	3.17E-03	3.10E-03
77.64	1.17572	1.17660	1.17408	1.17632	1.23432	1.23206	1.24134	1.23206	1.25915	1.25455	1.25827	1.24511	1.25328	1.17568	1.23495	1.25685	1.25472	1.13E-03	4.40E-03	3.25E-03	3.09E-03
77.73	1.17586	1.17674	1.17421	1.17642	1.23441	1.23214	1.24154	1.23224	1.25931	1.25463	1.25839	1.24519	1.25345	1.17581	1.23508	1.25697	1.25490	1.12E-03	4.43E-03	3.30E-03	3.04E-03
77.82	1.17604	1.17692	1.17439	1.17655	1.23447	1.23218	1.24162	1.23231	1.25941	1.25469	1.25847	1.24523	1.25358	1.17598	1.23515	1.25705	1.25503	1.12E-03	4.44E-03	3.33E-03	3.00E-03
77.92	1.17613	1.17702	1.17447	1.17662	1.23458	1.23228	1.24174	1.23243	1.25961	1.25482	1.25866	1.24533	1.25372	1.17606	1.23526	1.25722	1.25519	1.12E-03	4.45E-03	3.38E-03	3.01E-03
78.00	1.17636	1.17725	1.17465	1.17675	1.23469	1.23236	1.24195	1.23261	1.25977	1.25494	1.25881	1.24540	1.25390	1.17625	1.23540	1.25735	1.25538	1.13E-03	4.49E-03	3.42E-03	2.98E-03
78.13	1.17649	1.17739	1.17473	1.17680	1.23481	1.23245	1.24199	1.23265	1.25994	1.25508	1.25900	1.24550	1.25398	1.17635	1.23547	1.25751	1.25550	1.14E-03	4.47E-03	3.44E-03	3.04E-03
78.22	1.17658	1.17748	1.17490	1.17693	1.23492	1.23252	1.24216	1.23280	1.26009	1.25522	1.25916	1.24557	1.25416	1.17647	1.23560	1.25766	1.25568	1.11E-03	4.50E-03	3.44E-03	3.02E-03
78.34	1.17675	1.17767	1.17507	1.17706	1.23500	1.23258	1.24234	1.23294	1.26020	1.25530	1.25927	1.24563	1.25434	1.17664	1.23571	1.25775	1.25584	1.11E-03	4.54E-03	3.46E-03	2.98E-03
78.40	1.17693	1.17786	1.17524	1.17718	1.23520	1.23270	1.24247	1.23305	1.26042	1.25554	1.25955	1.24576	1.25448	1.17680	1.23585	1.25798	1.25602	1.11E-03	4.54E-03	3.45E-03	3.06E-03
78.52	1.17710	1.17805	1.17537	1.17728	1.23530	1.23275	1.24259	1.23315	1.26049	1.25563	1.25966	1.24581	1.25462	1.17695	1.23595	1.25806	1.25615	1.13E-03	4.57E-03	3.44E-03	3.05E-03
78.61	1.17718	1.17814	1.17548	1.17738	1.23543	1.23283	1.24277	1.23330	1.26062	1.25577	1.25983	1.24590	1.25481	1.17705	1.23608	1.25820	1.25632	1.12E-03	4.60E-03	3.43E-03	3.05E-03
78.73	1.17731	1.17829	1.17556	1.17744	1.23557	1.23291	1.24286	1.23336	1.26072	1.25593	1.26000	1.24598	1.25496	1.17715	1.23617	1.25833	1.25646	1.14E-03	4.61E-03	3.39E-03	3.08E-03
78.82	1.17739	1.17839	1.17571	1.17758	1.23581	1.23305	1.24299	1.23347	1.26089	1.25619	1.26029	1.24614	1.25516	1.17727	1.23633	1.25854	1.25667	1.13E-03	4.60E-03	3.33E-03	3.15E-03
78.91	1.17761	1.17863	1.17583	1.17770	1.23597	1.23313	1.24313	1.23358	1.26100	1.25635	1.26045	1.24622	1.25532	1.17744	1.23645	1.25867	1.25681	1.17E-03	4.62E-03	3.29E-03	3.17E-03
79.00	1.17773	1.17878	1.17594	1.17780	1.23607	1.23319	1.24335	1.23375	1.26108	1.25645	1.26056	1.24629	1.25552	1.17756	1.23659	1.25876	1.25695	1.18E-03	4.68E-03	3.27E-03	3.15E-03
79.09	1.17786	1.17892	1.17604	1.17791	1.23624	1.23327	1.24353	1.23389	1.26118	1.25662	1.26073	1.24638	1.25563	1.17768	1.23673	1.25890	1.25706	1.20E-03	4.71E-03	3.23E-03	3.20E-03
79.21	1.17798	1.17907	1.17618	1.17807	1.23648	1.23340	1.24367	1.23400	1.26132	1.25686	1.26096	1.24652	1.25588	1.17783	1.23689	1.25909	1.25727	1.20E-03	4.71E-03	3.16E-03	3.22E-03
79.31	1.17810	1.17921	1.17626	1.17814	1.23670	1.23353	1.24385	1.23414	1.26146	1.25709	1.26117	1.24666	1.25608	1.17793	1.23705	1.25928	1.25745	1.23E-03	4.73E-03	3.09E-03	3.27E-03
79.43	1.17826	1.17941	1.17639	1.17830	1.23681	1.23359	1.24394	1.23421	1.26154	1.25721	1.26128	1.24672	1.25636	1.17809	1.23714	1.25937	1.25762	1.25E-03	4.74E-03	3.06E-03	3.21E-03
79.52	1.17844	1.17961	1.17649	1.17842	1.23699	1.23369	1.24417	1.23440	1.26165	1.25740	1.26144	1.24683	1.25656	1.17824	1.23731	1.25952	1.25778	1.29E-03	4.78E-03	3.00E-03	3.22E-03
79.61	1.17851	1.17970	1.17664	1.17861	1.23722	1.23383	1.24425	1.23448	1.26179	1.25765	1.26165	1.24697	1.25678	1.17837	1.23745	1.25972	1.25797	1.27E-03	4.77E-03	2.93E-03	3.25E-03
79.73	1.17867	1.17990	1.17670	1.17870	1.23738	1.23393	1.24435	1.23455	1.26189	1.25782	1.26180	1.24707	1.25701	1.17849	1.23755	1.25986	1.25814	1.32E-03	4.77E-03	2.88E-03	3.24E-03
79.82	1.17874	1.17999	1.17680	1.17882	1.23760	1.23407	1.24452	1.23471	1.26203	1.25806	1.26200	1.24721	1.25723	1.17859	1.23773	1.26004	1.25834	1.32E-03	4.78E-03	2.81E-03	3.26E-03
79.91	1.17891	1.18018	1.17686	1.17890	1.23776	1.23418	1.24470	1.23487	1.26214	1.25823	1.26216	1.24732	1.25753	1.17872	1.23788	1.26018	1.25855	1.37E-03	4.80E-03	2.76E-03	3.22E-03
80.00	1.17906	1.18037	1.17698	1.17906	1.23793	1.23429	1.24483	1.23499	1.26225	1.25841	1.26231	1.24742	1.25775	1.17887	1.23801	1.26033	1.25872	1.40E-03	4.81E-03	2.72E-03	3.21E-03
80.09	1.17914	1.18047	1.17713	1.17926	1.23804	1.23437	1.24492	1.23507	1.26232	1.25852	1.26242	1.24749	1.25796	1.17900	1.23810	1.26042	1.25888	1.38E-03	4.82E-03	2.69E-03	3.17E-03
80.18	1.17930	1.18065	1.17722	1.17938	1.23829	1.23455	1.24509	1.23525	1.26250	1.25880	1.26268	1.24766	1.25818	1.17914	1.23829	1.26065	1.25910	1.42E-03	4.81E-03	2.62E-03	3.22E-03
80.27	1.17945	1.18084	1.17730	1.17950	1.23843	1.23465	1.24526	1.23542	1.26261	1.25895	1.26284	1.24776	1.25847	1.17927	1.23844	1.26078	1.25932	1.46E-03	4.83E-03	2.59E-03	3.17E-03
80.39	1.17956	1.18098	1.17744	1.17970	1.23862	1.23479	1.24540	1.23556	1.26277	1.25917	1.26306	1.24790	1.25862	1.17942	1.23859	1.26097	1.25949	1.46E-03	4.83E-03	2.54E-03	3.23E-03
80.52	1.17968	1.18111	1.17748	1.17973	1.23877	1.23491	1.24553	1.23570	1.26288	1.25934	1.26325	1.24800	1.25890	1.17950	1.23873	1.26111	1.25972	1.50E-03	4.83E-03	2.51E-03	3.19E-03
80.61	1.17975	1.18121	1.17763	1.17993	1.23895	1.23504	1.24567	1.23584	1.26303	1.25954	1.26348	1.24813	1.25918	1.17963	1.23888	1.26129	1.25997	1.48E-03	4.83E-03	2.47E-03	3.19E-03
80.73	1.17991	1.18138	1.17765	1.17996	1.23909	1.23514	1.24576	1.23594	1.26316	1.25970	1.26366	1.24823	1.25945	1.17973	1.23898	1.26143	1.26020	1.54E-03	4.83E-03	2.44E-03	3.16E-03
80.85	1.18009	1.18160	1.17779	1.18010	1.23918	1.23522	1.24599	1.23619	1.26326	1.25982	1.26379	1.24830	1.25952	1.17990	1.23914	1.26154	1.26029	1.57E-03	4.86E-03	2.43E-03	3.19E-03
80.94	1.18016	1.18169	1.17788	1.18021	1.23936	1.23535	1.24617	1.23639	1.26341	1.26002	1.26403	1.24843	1.25987	1.17998	1.23932	1.26172	1.26059	1.57E-03	4.88E-03	2.39E-03	3.15E-03
81.03	1.18027	1.18182	1.17794	1.18028	1.23950	1.23545	1.24631	1.23655	1.26354	1.26019	1.26423	1.24854	1.26016	1.18008	1.23945	1.26187	1.26084	1.60E-03	4.88E-03	2.37E-03	3.11E-03
81.12	1.18041	1.18199	1.17811	1.18045	1.23967	1.23558	1.24640	1.23665	1.26371	1.26040	1.26447	1.24867	1.26037	1.18024	1.23958	1.26205	1.26105	1.60E-03	4.87E-03	2.34E-03	3.13E-03
81.21	1.18052	1.18213	1.17825	1.18059	1.23980	1.23568	1.24659	1.23686	1.26385	1.26057	1.26466	1.24878	1.26068	1.18037	1.23973	1.26221	1.26131	1.60E-03	4.89E-03	2.32E-03	3.08E-03
81.31	1.18063	1.18225	1.17840	1.18073	1.23990	1.23574	1.24678	1.23708	1.26394	1.26068	1.26478	1.24885	1.26090	1.18050	1.23987	1.26231	1.26150	1.59E-03	4.92E-03	2.30E-03	3.03E-03
81.39	1.18073	1.18237	1.17844	1.18076	1.24011	1.23590	1.24692	1.23724	1.26417	1.26097	1.26508	1.24902	1.26125	1.18057	1.24005	1.26257	1.26180	1.62E-03	4.91E-03	2.27E-03	3.04E-03
81.52	1.18084	1.18249	1.17858	1.18089	1.24022	1.23597	1.24706	1.23741	1.26430	1.26109	1.26521	1.24909	1.26133	1.18070	1.24016	1.26269	1.26190	1.61E-03	4.93E-03	2.27E-03	3.06E-03
81.57	1.18094	1.18262	1.17869	1.18099	1.24035	1.23607	1.24721	1.23757	1.26447	1.26127	1.26538	1.24919	1.26159	1.18081	1.24030	1.26287	1.26212	1.62E-03	4.94E-03	2.26E-03	3.04E-03
81.70	1.18105	1.18275	1.17879	1.18109	1.24054	1.23620	1.24740	1.23780	1.26468	1.26151	1.26562	1.24933	1.26203	1.18092	1.24049	1.26309	1.26247	1.62E-03	4.95E-03	2.24E-03	2.96E-03
81.82	1.18115	1.18287	1.17887	1.18115	1.24069	1.23630	1.24755	1.23797	1.26486	1.26168	1.26579	1.24943	1.26223	1.18101	1.24063	1.26327	1.26265	1.64E-03	4.96E-03	2.24E-03	2.96E-03
81.91	1.18128	1.18303	1.17907	1.18132	1.24088	1.23644	1.24765	1.23808	1.26509	1.26191	1.26603	1.24956	1.26262	1.18117	1.24076	1.26350	1.26296	1.62E-03	4.94E-03	2.25E-03	2.91E-03
82.00	1.18141	1.18319	1.17918	1.18140	1.24098	1.23652	1.24785	1.23831	1.26522	1.26201	1.26614	1.24963	1.26290	1.18130	1.24091	1.26362	1.26318	1.64E-03	4.97E-03	2.27E-03	2.84E-03
82.12	1.18151	1.18330	1.17933	1.18151	1.24117	1.23665	1.24799	1.23848	1.26547	1.26221	1.26637	1.24976	1.26328	1.18141	1.24107	1.26384	1.26349	1.63E-03	4.97E-03	2.31E-03	2.78E-03
82.21	1.18164	1.18346	1.17944	1.18160	1.24134	1.23676	1.24818	1.23871	1.26569	1.26236	1.26655	1.24986	1.26347	1.18153	1.24125	1.26402	1.26367	1.64E-03	4.99E-03	2.35E-03	2.78E-03
82.30	1.18174	1.18358	1.17960	1.18172	1.24153	1.23691	1.24823	1.23876	1.26597	1.26254	1.26679	1.24999	1.26384	1.18166	1.24136	1.26426	1.26399	1.63E-03	4.96E-03	2.42E-03	2.73E-03
82.42	1.18183	1.18368	1.17966	1.18176	1.24163	1.23699	1.24852	1.23911	1.26612	1.26263	1.26691	1.25006	1.26412	1.18173	1.24156	1.26437	1.26421	1.64E-03	5.01E-03	2.47E-03	2.65E-03
82.51	1.18189	1.18375	1.17981	1.18187	1.24182	1.23715	1.24866	1.23927	1.26644	1.26282	1.26718	1.25021	1.26439	1.18183	1.24173	1.26463	1.26448	1.61E-03	5.00E-03	2.56E-03	2.66E-03
82.64	1.18201	1.18390	1.17989	1.18192	1.24202	1.23731	1.24885	1.23950	1.26675	1.26299	1.26744	1.25035	1.26474	1.18193	1.24192	1.26487	1.26480	1.64E-03	5.00E-03	2.66E-03	2.61E-03
82.70	1.18214	1.18404	1.17999	1.18199	1.24220	1.23747	1.24898	1.23967	1.26706	1.26317	1.26771	1.25048	1.26500	1.18204	1.24208	1.26511	1.26506	1.66E-03	4.99E-03	2.75E-03	2.61E-03
82.79	1.18222	1.18414	1.18013	1.18210	1.24230	1.23755	1.24907	1.23978	1.26722	1.26327	1.26787	1.25056	1.26527	1.18215	1.24218	1.26525	1.26530	1.64E-03	4.99E-03	2.79E-03	2.55E-03
82.88	1.18235	1.18428	1.18027	1.18219	1.24244	1.23768	1.24925	1.24000	1.26746	1.26342	1.26810	1.25067	1.26563	1.18227	1.24234	1.26544	1.26562	1.64E-03	5.00E-03	2.86E-03	2.49E-03
83.00	1.18240	1.18435	1.18038	1.18227	1.24262	1.23785	1.24938	1.24017	1.26776	1.26362	1.26841	1.25081	1.26590	1.18235	1.24250	1.26569	1.26590	1.62E-03	4.98E-03	2.93E-03	2.51E-03
83.09	1.18250	1.18445	1.18048	1.18235	1.24275	1.23798	1.24951	1.24034	1.26798	1.26378	1.26866	1.25091	1.26610	1.18244	1.24264	1.26588	1.26611	1.62E-03	4.97E-03	2.97E-03	2.55E-03
83.18	1.18259	1.18455	1.18058	1.18242	1.24293	1.23815	1.24963	1.24050	1.26828	1.26400	1.26898	1.25105	1.26648	1.18253	1.24280	1.26614	1.26645	1.62E-03	4.95E-03	3.02E-03	2.54E-03
83.27	1.18271	1.18469	1.18068	1.18250	1.24302	1.23823	1.24980	1.24072	1.26842	1.26412	1.26916	1.25113	1.26697	1.18265	1.24294	1.26627	1.26682	1.64E-03	4.97E-03	3.04E-03	2.42E-03
83.39	1.18284	1.18482	1.18086	1.18261	1.24320	1.23840	1.24992	1.24088	1.26871	1.26435	1.26950	1.25126	1.26728	1.18278	1.24310	1.26653	1.26712	1.62E-03	4.95E-03	3.08E-03	2.46E-03
83.49	1.18296	1.18495	1.18089	1.18263	1.24333	1.23853	1.25004	1.24104	1.26892	1.26453	1.26976	1.25137	1.26760	1.18286	1.24324	1.26673	1.26740	1.67E-03	4.94E-03	3.11E-03	2.47E-03
83.60	1.18305	1.18505	1.18102	1.18274	1.24344	1.23866	1.25021	1.24125	1.26913	1.26471	1.27001	1.25147	1.26801	1.18296	1.24339	1.26692	1.26773	1.65E-03	4.95E-03	3.13E-03	2.43E-03
83.73	1.18311	1.18512	1.18113	1.18281	1.24363	1.23884	1.25034	1.24141	1.26942	1.26496	1.27037	1.25160	1.26822	1.18304	1.24356	1.26719	1.26798	1.64E-03	4.93E-03	3.15E-03	2.52E-03
83.82	1.18321	1.18522	1.18125	1.18292	1.24375	1.23897	1.25046	1.24157	1.26963	1.26515	1.27063	1.25170	1.26857	1.18315	1.24369	1.26739	1.26827	1.63E-03	4.92E-03	3.17E-03	2.52E-03
83.91	1.18333	1.18535	1.18139	1.18302	1.24388	1.23910	1.25058	1.24172	1.26983	1.26534	1.27088	1.25180	1.26908	1.18327	1.24382	1.26758	1.26867	1.62E-03	4.91E-03	3.18E-03	2.44E-03
84.03	1.18342	1.18544	1.18149	1.18310	1.24402	1.23923	1.25074	1.24193	1.27004	1.26553	1.27113	1.25189	1.26930	1.18336	1.24398	1.26778	1.26888	1.62E-03	4.92E-03	3.19E-03	2.48E-03
84.09	1.18352	1.18554	1.18160	1.18319	1.24421	1.23940	1.25086	1.24208	1.27030	1.26578	1.27147	1.25201	1.26960	1.18346	1.24414	1.26804	1.26918	1.62E-03	4.89E-03	3.20E-03	2.52E-03
84.21	1.18362	1.18563	1.18167	1.18324	1.24437	1.23953	1.25098	1.24224	1.27050	1.26597	1.27171	1.25211	1.27001	1.18354	1.24428	1.26823	1.26951	1.63E-03	4.88E-03	3.20E-03	2.48E-03
84.27	1.18372	1.18573	1.18177	1.18332	1.24446	1.23962	1.25113	1.24245	1.27063	1.26610	1.27188	1.25217	1.27031	1.18364	1.24441	1.26836	1.26976	1.63E-03	4.90E-03	3.20E-03	2.45E-03
84.39	1.18382	1.18583	1.18191	1.18344	1.24467	1.23979	1.25125	1.24260	1.27089	1.26634	1.27220	1.25229	1.27052	1.18375	1.24458	1.26862	1.26999	1.61E-03	4.88E-03	3.21E-03	2.52E-03
84.48	1.18399	1.18598	1.18204	1.18357	1.24488	1.23995	1.25137	1.24275	1.27115	1.26659	1.27251	1.25241	1.27093	1.18390	1.24474	1.26887	1.27035	1.62E-03	4.86E-03	3.23E-03	2.51E-03
84.58	1.18409	1.18608	1.18214	1.18367	1.24510	1.24012	1.25149	1.24290	1.27141	1.26682	1.27283	1.25252	1.27124	1.18399	1.24490	1.26911	1.27064	1.62E-03	4.84E-03	3.25E-03	2.54E-03
84.70	1.18423	1.18620	1.18227	1.18379	1.24526	1.24024	1.25161	1.24306	1.27160	1.26699	1.27307	1.25261	1.27164	1.18412	1.24504	1.26930	1.27098	1.62E-03	4.84E-03	3.26E-03	2.49E-03
84.79	1.18432	1.18629	1.18236	1.18389	1.24547	1.24040	1.25174	1.24321	1.27184	1.26720	1.27338	1.25271	1.27195	1.18421	1.24521	1.26952	1.27127	1.62E-03	4.83E-03	3.28E-03	2.52E-03
84.88	1.18443	1.18638	1.18245	1.18399	1.24559	1.24049	1.25191	1.24341	1.27197	1.26732	1.27355	1.25277	1.27226	1.18431	1.24535	1.26965	1.27152	1.62E-03	4.84E-03	3.29E-03	2.48E-03
84.97	1.18449	1.18644	1.18251	1.18405	1.24580	1.24066	1.25204	1.24357	1.27222	1.26754	1.27387	1.25288	1.27268	1.18438	1.24552	1.26988	1.27189	1.62E-03	4.83E-03	3.31E-03	2.47E-03
85.09	1.18463	1.18656	1.18263	1.18419	1.24596	1.24078	1.25213	1.24367	1.27241	1.26770	1.27412	1.25296	1.27300	1.18450	1.24564	1.27005	1.27217	1.62E-03	4.82E-03	3.33E-03	2.47E-03
85.18	1.18477	1.18669	1.18275	1.18432	1.24611	1.24090	1.25236	1.24392	1.27258	1.26786	1.27436	1.25304	1.27323	1.18463	1.24582	1.27022	1.27239	1.62E-03	4.85E-03	3.34E-03	2.50E-03
85.24	1.18491	1.18682	1.18284	1.18443	1.24631	1.24106	1.25254	1.24412	1.27282	1.26807	1.27469	1.25315	1.27363	1.18475	1.24601	1.27044	1.27277	1.64E-03	4.86E-03	3.35E-03	2.47E-03
85.36	1.18496	1.18688	1.18291	1.18453	1.24642	1.24114	1.25268	1.24427	1.27293	1.26818	1.27487	1.25321	1.27408	1.18482	1.24613	1.27056	1.27311	1.63E-03	4.88E-03	3.36E-03	2.40E-03
85.48	1.18507	1.18698	1.18303	1.18466	1.24662	1.24131	1.25283	1.24442	1.27317	1.26841	1.27523	1.25333	1.27430	1.18494	1.24629	1.27079	1.27337	1.62E-03	4.87E-03	3.36E-03	2.46E-03
85.57	1.18518	1.18707	1.18311	1.18476	1.24676	1.24142	1.25298	1.24458	1.27335	1.26858	1.27549	1.25342	1.27485	1.18503	1.24644	1.27096	1.27382	1.63E-03	4.88E-03	3.37E-03	2.36E-03
85.69	1.18532	1.18719	1.18319	1.18486	1.24691	1.24154	1.25312	1.24473	1.27352	1.26875	1.27576	1.25351	1.27509	1.18514	1.24658	1.27114	1.27406	1.65E-03	4.89E-03	3.37E-03	2.38E-03
85.76	1.18535	1.18723	1.18326	1.18496	1.24709	1.24170	1.25331	1.24492	1.27376	1.26900	1.27611	1.25363	1.27553	1.18520	1.24676	1.27138	1.27447	1.63E-03	4.90E-03	3.37E-03	2.36E-03
85.88	1.18548	1.18735	1.18334	1.18506	1.24723	1.24182	1.25345	1.24508	1.27393	1.26918	1.27637	1.25372	1.27586	1.18531	1.24690	1.27156	1.27478	1.65E-03	4.91E-03	3.36E-03	2.32E-03
86.00	1.18562	1.18748	1.18342	1.18516	1.24738	1.24194	1.25364	1.24528	1.27411	1.26936	1.27664	1.25381	1.27620	1.18542	1.24706	1.27174	1.27510	1.67E-03	4.93E-03	3.36E-03	2.30E-03
86.12	1.18572	1.18757	1.18349	1.18525	1.24755	1.24209	1.25373	1.24538	1.27435	1.26961	1.27696	1.25393	1.27665	1.18551	1.24719	1.27198	1.27550	1.68E-03	4.91E-03	3.35E-03	2.26E-03
86.18	1.18586	1.18770	1.18358	1.18537	1.24764	1.24217	1.25387	1.24553	1.27448	1.26973	1.27715	1.25400	1.27698	1.18563	1.24730	1.27211	1.27579	1.69E-03	4.93E-03	3.36E-03	2.21E-03
86.30	1.18597	1.18780	1.18365	1.18546	1.24781	1.24232	1.25401	1.24568	1.27473	1.26998	1.27746	1.25413	1.27732	1.18572	1.24746	1.27235	1.27612	1.71E-03	4.92E-03	3.36E-03	2.19E-03
86.39	1.18611	1.18793	1.18372	1.18555	1.24794	1.24243	1.25420	1.24588	1.27491	1.27016	1.27769	1.25422	1.27763	1.18583	1.24761	1.27253	1.27642	1.73E-03	4.94E-03	3.36E-03	2.15E-03
86.49	1.18621	1.18801	1.18378	1.18563	1.24802	1.24251	1.25439	1.24609	1.27502	1.27027	1.27784	1.25428	1.27806	1.18591	1.24775	1.27265	1.27676	1.74E-03	4.98E-03	3.36E-03	2.07E-03
86.57	1.18632	1.18812	1.18385	1.18571	1.24818	1.24266	1.25453	1.24624	1.27526	1.27050	1.27814	1.25441	1.27828	1.18600	1.24790	1.27288	1.27700	1.76E-03	4.97E-03	3.36E-03	2.09E-03
86.67	1.18643	1.18821	1.18392	1.18580	1.24837	1.24286	1.25471	1.24644	1.27554	1.27078	1.27848	1.25457	1.27869	1.18609	1.24809	1.27316	1.27739	1.77E-03	4.97E-03	3.36E-03	2.07E-03
86.79	1.18657	1.18834	1.18403	1.18593	1.24849	1.24297	1.25485	1.24659	1.27570	1.27094	1.27868	1.25466	1.27911	1.18622	1.24822	1.27332	1.27774	1.78E-03	4.98E-03	3.36E-03	2.01E-03
86.88	1.18664	1.18841	1.18410	1.18601	1.24864	1.24312	1.25504	1.24679	1.27591	1.27116	1.27894	1.25478	1.27942	1.18629	1.24840	1.27353	1.27803	1.78E-03	4.98E-03	3.36E-03	2.00E-03
87.03	1.18675	1.18851	1.18419	1.18612	1.24871	1.24320	1.25518	1.24695	1.27601	1.27127	1.27907	1.25485	1.27972	1.18639	1.24851	1.27364	1.27827	1.78E-03	5.00E-03	3.35E-03	1.97E-03
87.09	1.18689	1.18863	1.18426	1.18620	1.24886	1.24336	1.25528	1.24706	1.27621	1.27148	1.27933	1.25497	1.28013	1.18650	1.24864	1.27384	1.27863	1.81E-03	4.99E-03	3.35E-03	1.95E-03
87.18	1.18702	1.18876	1.18432	1.18628	1.24900	1.24351	1.25546	1.24725	1.27641	1.27170	1.27959	1.25510	1.28044	1.18660	1.24881	1.27405	1.27892	1.84E-03	4.99E-03	3.33E-03	1.95E-03
87.27	1.18712	1.18886	1.18439	1.18636	1.24911	1.24363	1.25566	1.24745	1.27655	1.27186	1.27980	1.25519	1.28075	1.18668	1.24896	1.27420	1.27919	1.85E-03	5.02E-03	3.32E-03	1.94E-03
87.36	1.18718	1.18893	1.18448	1.18646	1.24922	1.24375	1.25576	1.24756	1.27670	1.27204	1.28001	1.25529	1.28118	1.18676	1.24907	1.27437	1.27953	1.84E-03	5.01E-03	3.29E-03	1.93E-03
87.48	1.18732	1.18906	1.18454	1.18654	1.24937	1.24392	1.25591	1.24771	1.27689	1.27228	1.28029	1.25541	1.28149	1.18687	1.24923	1.27459	1.27983	1.87E-03	5.01E-03	3.26E-03	1.94E-03
87.55	1.18742	1.18917	1.18460	1.18662	1.24949	1.24404	1.25612	1.24791	1.27705	1.27248	1.28052	1.25551	1.28181	1.18695	1.24939	1.27476	1.28011	1.89E-03	5.04E-03	3.23E-03	1.94E-03
87.67	1.18752	1.18926	1.18469	1.18673	1.24960	1.24416	1.25628	1.24806	1.27720	1.27266	1.28074	1.25560	1.28202	1.18705	1.24953	1.27493	1.28031	1.89E-03	5.05E-03	3.21E-03	1.96E-03
87.79	1.18765	1.18940	1.18476	1.18681	1.24972	1.24429	1.25650	1.24827	1.27735	1.27287	1.28097	1.25569	1.28254	1.18715	1.24969	1.27511	1.28073	1.93E-03	5.08E-03	3.17E-03	1.95E-03
87.91	1.18774	1.18950	1.18482	1.18689	1.24983	1.24442	1.25666	1.24842	1.27750	1.27308	1.28123	1.25578	1.28283	1.18724	1.24983	1.27529	1.28101	1.94E-03	5.10E-03	3.13E-03	1.94E-03
88.03	1.18784	1.18960	1.18488	1.18698	1.24999	1.24460	1.25683	1.24857	1.27772	1.27335	1.28158	1.25591	1.28303	1.18732	1.25000	1.27554	1.28125	1.96E-03	5.09E-03	3.09E-03	1.97E-03
88.12	1.18793	1.18970	1.18494	1.18706	1.25011	1.24474	1.25694	1.24867	1.27788	1.27357	1.28184	1.25600	1.28352	1.18741	1.25012	1.27573	1.28166	1.98E-03	5.09E-03	3.04E-03	1.95E-03
88.22	1.18802	1.18981	1.18499	1.18712	1.25023	1.24487	1.25723	1.24892	1.27805	1.27378	1.28211	1.25609	1.28368	1.18748	1.25031	1.27591	1.28187	2.01E-03	5.14E-03	3.01E-03	1.94E-03
88.28	1.18814	1.18994	1.18508	1.18726	1.25035	1.24500	1.25735	1.24902	1.27821	1.27401	1.28238	1.25618	1.28395	1.18760	1.25043	1.27611	1.28214	2.02E-03	5.14E-03	2.98E-03	1.93E-03
88.40	1.18823	1.19005	1.18514	1.18735	1.25052	1.24520	1.25763	1.24927	1.27844	1.27430	1.28274	1.25630	1.28428	1.18769	1.25066	1.27637	1.28250	2.04E-03	5.18E-03	2.93E-03	1.91E-03
88.49	1.18836	1.19019	1.18520	1.18746	1.25070	1.24539	1.25782	1.24942	1.27867	1.27459	1.28309	1.25642	1.28451	1.18780	1.25083	1.27663	1.28279	2.07E-03	5.18E-03	2.89E-03	1.89E-03
88.61	1.18845	1.19028	1.18527	1.18757	1.25079	1.24548	1.25798	1.24957	1.27879	1.27474	1.28326	1.25648	1.28479	1.18789	1.25095	1.27676	1.28305	2.08E-03	5.21E-03	2.87E-03	1.85E-03
88.67	1.18857	1.19042	1.18530	1.18762	1.25097	1.24567	1.25816	1.24971	1.27903	1.27503	1.28359	1.25659	1.28490	1.18798	1.25113	1.27703	1.28326	2.13E-03	5.20E-03	2.83E-03	1.83E-03
88.82	1.18866	1.19053	1.18535	1.18773	1.25113	1.24582	1.25839	1.24990	1.27921	1.27523	1.28383	1.25667	1.28516	1.18807	1.25131	1.27722	1.28354	2.15E-03	5.24E-03	2.81E-03	1.78E-03
88.88	1.18874	1.19063	1.18541	1.18783	1.25127	1.24598	1.25851	1.25000	1.27939	1.27545	1.28407	1.25674	1.28533	1.18815	1.25144	1.27742	1.28375	2.17E-03	5.23E-03	2.78E-03	1.75E-03
89.00	1.18880	1.19069	1.18543	1.18788	1.25149	1.24618	1.25881	1.25023	1.27963	1.27573	1.28437	1.25685	1.28548	1.18820	1.25168	1.27768	1.28398	2.19E-03	5.27E-03	2.76E-03	1.72E-03
89.07	1.18895	1.19086	1.18547	1.18795	1.25164	1.24633	1.25899	1.25037	1.27981	1.27592	1.28458	1.25691	1.28571	1.18831	1.25183	1.27787	1.28423	2.24E-03	5.28E-03	2.74E-03	1.68E-03
89.19	1.18904	1.19096	1.18550	1.18802	1.25180	1.24649	1.25916	1.25051	1.27999	1.27610	1.28479	1.25697	1.28594	1.18838	1.25199	1.27804	1.28447	2.27E-03	5.29E-03	2.75E-03	1.65E-03
89.28	1.18912	1.19105	1.18553	1.18807	1.25201	1.24670	1.25929	1.25060	1.28022	1.27634	1.28507	1.25706	1.28605	1.18844	1.25215	1.27828	1.28464	2.30E-03	5.26E-03	2.75E-03	1.66E-03
89.37	1.18924	1.19117	1.18558	1.18818	1.25218	1.24686	1.25959	1.25083	1.28040	1.27651	1.28526	1.25711	1.28631	1.18854	1.25237	1.27846	1.28488	2.33E-03	5.32E-03	2.75E-03	1.65E-03
89.49	1.18931	1.19127	1.18562	1.18825	1.25240	1.24709	1.25977	1.25095	1.28064	1.27672	1.28553	1.25719	1.28650	1.18861	1.25255	1.27868	1.28510	2.36E-03	5.31E-03	2.77E-03	1.66E-03
89.61	1.18939	1.19136	1.18565	1.18831	1.25262	1.24731	1.25995	1.25108	1.28087	1.27691	1.28578	1.25724	1.28671	1.18868	1.25274	1.27889	1.28532	2.38E-03	5.30E-03	2.80E-03	1.68E-03
89.67	1.18946	1.19144	1.18569	1.18837	1.25280	1.24747	1.26013	1.25120	1.28104	1.27703	1.28597	1.25727	1.28697	1.18874	1.25290	1.27904	1.28554	2.40E-03	5.31E-03	2.84E-03	1.69E-03
89.79	1.18953	1.19152	1.18572	1.18842	1.25297	1.24764	1.26032	1.25132	1.28121	1.27717	1.28615	1.25732	1.28724	1.18880	1.25306	1.27919	1.28577	2.42E-03	5.33E-03	2.86E-03	1.69E-03
89.85	1.18960	1.19158	1.18577	1.18849	1.25315	1.24780	1.26056	1.25148	1.28138	1.27730	1.28634	1.25734	1.28745	1.18886	1.25325	1.27934	1.28596	2.42E-03	5.36E-03	2.88E-03	1.70E-03
89.98	1.18967	1.19165	1.18581	1.18854	1.25327	1.24791	1.26074	1.25160	1.28148	1.27736	1.28646	1.25733	1.28758	1.18892	1.25338	1.27942	1.28609	2.44E-03	5.39E-03	2.92E-03	1.71E-03
90.10	1.18976	1.19173	1.18586	1.18862	1.25357	1.24818	1.26092	1.25172	1.28174	1.27753	1.28675	1.25739	1.28784	1.18899	1.25360	1.27964	1.28636	2.45E-03	5.37E-03	2.97E-03	1.71E-03
90.15	1.18983	1.19180	1.18588	1.18864	1.25369	1.24829	1.26117	1.25189	1.28184	1.27758	1.28689	1.25738	1.28808	1.18904	1.25376	1.27971	1.28657	2.47E-03	5.43E-03	3.01E-03	1.69E-03
90.31	1.18990	1.19186	1.18592	1.18869	1.25388	1.24845	1.26134	1.25200	1.28198	1.27767	1.28706	1.25740	1.28819	1.18909	1.25392	1.27983	1.28671	2.49E-03	5.44E-03	3.05E-03	1.68E-03
90.40	1.18994	1.19191	1.18596	1.18873	1.25413	1.24866	1.26152	1.25212	1.28217	1.27778	1.28728	1.25739	1.28835	1.18914	1.25411	1.27997	1.28691	2.49E-03	5.43E-03	3.10E-03	1.66E-03
90.49	1.19005	1.19202	1.18602	1.18879	1.25437	1.24885	1.26177	1.25228	1.28235	1.27789	1.28751	1.25741	1.28855	1.18922	1.25432	1.28012	1.28714	2.51E-03	5.46E-03	3.15E-03	1.62E-03
90.55	1.19012	1.19209	1.18606	1.18884	1.25463	1.24904	1.26196	1.25241	1.28252	1.27795	1.28771	1.25741	1.28875	1.18928	1.25451	1.28024	1.28737	2.53E-03	5.47E-03	3.23E-03	1.57E-03
90.70	1.19019	1.19216	1.18611	1.18888	1.25475	1.24914	1.26214	1.25253	1.28260	1.27798	1.28783	1.25737	1.28887	1.18933	1.25464	1.28029	1.28753	2.54E-03	5.51E-03	3.27E-03	1.52E-03
90.79	1.19025	1.19223	1.18617	1.18894	1.25494	1.24928	1.26239	1.25268	1.28273	1.27801	1.28798	1.25737	1.28904	1.18940	1.25482	1.28037	1.28773	2.54E-03	5.55E-03	3.34E-03	1.46E-03
90.89	1.19032	1.19230	1.18623	1.18899	1.25513	1.24943	1.26251	1.25276	1.28284	1.27801	1.28813	1.25734	1.28922	1.18946	1.25496	1.28043	1.28794	2.55E-03	5.55E-03	3.42E-03	1.39E-03
90.97	1.19041	1.19239	1.18629	1.18903	1.25538	1.24962	1.26271	1.25289	1.28303	1.27803	1.28832	1.25732	1.28931	1.18953	1.25515	1.28053	1.28808	2.56E-03	5.56E-03	3.54E-03	1.37E-03
91.07	1.19048	1.19246	1.18637	1.18909	1.25556	1.24976	1.26297	1.25305	1.28313	1.27802	1.28845	1.25729	1.28945	1.18960	1.25534	1.28058	1.28824	2.56E-03	5.61E-03	3.61E-03	1.33E-03
91.16	1.19056	1.19255	1.18643	1.18914	1.25581	1.24995	1.26322	1.25321	1.28330	1.27800	1.28860	1.25725	1.28960	1.18967	1.25555	1.28065	1.28841	2.57E-03	5.65E-03	3.75E-03	1.29E-03
91.28	1.19063	1.19262	1.18649	1.18918	1.25600	1.25010	1.26348	1.25337	1.28342	1.27799	1.28871	1.25721	1.28975	1.18973	1.25574	1.28070	1.28856	2.58E-03	5.70E-03	3.84E-03	1.26E-03
91.40	1.19072	1.19272	1.18656	1.18922	1.25625	1.25029	1.26363	1.25346	1.28357	1.27795	1.28884	1.25714	1.29002	1.18980	1.25591	1.28076	1.28882	2.60E-03	5.69E-03	3.98E-03	1.22E-03
91.46	1.19078	1.19279	1.18664	1.18926	1.25651	1.25049	1.26382	1.25358	1.28373	1.27791	1.28897	1.25708	1.29013	1.18987	1.25610	1.28082	1.28893	2.59E-03	5.71E-03	4.12E-03	1.21E-03
91.55	1.19085	1.19286	1.18668	1.18929	1.25664	1.25059	1.26410	1.25374	1.28379	1.27790	1.28901	1.25705	1.29030	1.18992	1.25627	1.28084	1.28908	2.61E-03	5.78E-03	4.16E-03	1.20E-03
91.68	1.19092	1.19293	1.18677	1.18932	1.25682	1.25073	1.26438	1.25390	1.28388	1.27788	1.28909	1.25700	1.29052	1.18998	1.25646	1.28088	1.28926	2.60E-03	5.84E-03	4.25E-03	1.18E-03
91.77	1.19098	1.19301	1.18680	1.18933	1.25701	1.25088	1.26452	1.25399	1.28397	1.27785	1.28916	1.25696	1.29090	1.19003	1.25660	1.28091	1.28955	2.62E-03	5.84E-03	4.32E-03	1.20E-03
91.89	1.19104	1.19307	1.18686	1.18935	1.25727	1.25108	1.26482	1.25415	1.28407	1.27783	1.28924	1.25691	1.29105	1.19008	1.25683	1.28095	1.28969	2.63E-03	5.89E-03	4.41E-03	1.20E-03
91.95	1.19108	1.19312	1.18690	1.18936	1.25740	1.25117	1.26504	1.25428	1.28411	1.27783	1.28928	1.25688	1.29128	1.19012	1.25697	1.28097	1.28985	2.64E-03	5.95E-03	4.44E-03	1.24E-03
92.07	1.19117	1.19322	1.18696	1.18935	1.25774	1.25143	1.26534	1.25444	1.28416	1.27780	1.28937	1.25682	1.29142	1.19017	1.25724	1.28098	1.28998	2.66E-03	5.99E-03	4.50E-03	1.25E-03
92.19	1.19125	1.19331	1.18702	1.18934	1.25794	1.25158	1.26550	1.25453	1.28419	1.27780	1.28941	1.25678	1.29153	1.19023	1.25739	1.28099	1.29009	2.69E-03	6.00E-03	4.52E-03	1.26E-03
92.28	1.19134	1.19340	1.18705	1.18933	1.25815	1.25172	1.26572	1.25466	1.28422	1.27781	1.28944	1.25673	1.29165	1.19028	1.25756	1.28101	1.29019	2.72E-03	6.04E-03	4.53E-03	1.26E-03
92.37	1.19140	1.19348	1.18712	1.18931	1.25842	1.25192	1.26609	1.25486	1.28425	1.27787	1.28948	1.25668	1.29176	1.19033	1.25782	1.28106	1.29030	2.73E-03	6.12E-03	4.51E-03	1.27E-03
92.50	1.19146	1.19355	1.18718	1.18930	1.25862	1.25207	1.26632	1.25498	1.28427	1.27792	1.28951	1.25663	1.29181	1.19037	1.25800	1.28110	1.29037	2.74E-03	6.16E-03	4.49E-03	1.25E-03
92.59	1.19153	1.19361	1.18724	1.18927	1.25882	1.25222	1.26655	1.25511	1.28430	1.27799	1.28954	1.25659	1.29185	1.19041	1.25818	1.28114	1.29045	2.76E-03	6.20E-03	4.46E-03	1.23E-03
92.68	1.19161	1.19371	1.18731	1.18925	1.25903	1.25237	1.26677	1.25523	1.28432	1.27805	1.28957	1.25655	1.29190	1.19047	1.25835	1.28118	1.29054	2.79E-03	6.24E-03	4.43E-03	1.21E-03
92.77	1.19167	1.19378	1.18737	1.18923	1.25931	1.25258	1.26708	1.25540	1.28435	1.27814	1.28961	1.25648	1.29199	1.19051	1.25859	1.28124	1.29069	2.80E-03	6.30E-03	4.39E-03	1.21E-03
92.89	1.19172	1.19382	1.18746	1.18921	1.25958	1.25279	1.26754	1.25566	1.28437	1.27823	1.28965	1.25642	1.29203	1.19055	1.25889	1.28130	1.29076	2.79E-03	6.40E-03	4.34E-03	1.20E-03
92.98	1.19179	1.19392	1.18754	1.18920	1.25978	1.25292	1.26776	1.25578	1.28440	1.27830	1.28968	1.25638	1.29210	1.19061	1.25906	1.28135	1.29087	2.81E-03	6.45E-03	4.31E-03	1.21E-03
93.10	1.19186	1.19398	1.18761	1.18920	1.26005	1.25311	1.26805	1.25594	1.28442	1.27839	1.28970	1.25632	1.29215	1.19066	1.25929	1.28141	1.29094	2.82E-03	6.50E-03	4.26E-03	1.22E-03
93.19	1.19195	1.19408	1.18765	1.18920	1.26018	1.25322	1.26829	1.25607	1.28443	1.27844	1.28972	1.25629	1.29220	1.19072	1.25944	1.28144	1.29104	2.86E-03	6.56E-03	4.24E-03	1.25E-03
93.32	1.19203	1.19416	1.18775	1.18919	1.26045	1.25342	1.26860	1.25623	1.28446	1.27853	1.28975	1.25623	1.29224	1.19078	1.25967	1.28149	1.29110	2.87E-03	6.61E-03	4.19E-03	1.26E-03
93.41	1.19206	1.19421	1.18782	1.18919	1.26072	1.25362	1.26882	1.25636	1.28447	1.27863	1.28980	1.25617	1.29231	1.19082	1.25988	1.28155	1.29121	2.87E-03	6.64E-03	4.13E-03	1.28E-03
93.50	1.19215	1.19430	1.18789	1.18919	1.26092	1.25377	1.26911	1.25652	1.28450	1.27870	1.28982	1.25611	1.29235	1.19088	1.26008	1.28160	1.29128	2.89E-03	6.70E-03	4.10E-03	1.31E-03
93.59	1.19219	1.19435	1.18798	1.18919	1.26120	1.25396	1.26935	1.25663	1.28452	1.27881	1.28986	1.25604	1.29241	1.19093	1.26029	1.28166	1.29139	2.89E-03	6.74E-03	4.03E-03	1.34E-03
93.65	1.19229	1.19445	1.18808	1.18919	1.26141	1.25411	1.26949	1.25672	1.28453	1.27889	1.28990	1.25600	1.29248	1.19100	1.26043	1.28171	1.29148	2.91E-03	6.75E-03	3.99E-03	1.39E-03
93.83	1.19237	1.19454	1.18815	1.18919	1.26159	1.25425	1.26987	1.25694	1.28454	1.27896	1.28991	1.25595	1.29251	1.19106	1.26066	1.28175	1.29154	2.93E-03	6.85E-03	3.94E-03	1.42E-03
93.89	1.19239	1.19457	1.18822	1.18919	1.26188	1.25444	1.27003	1.25702	1.28457	1.27907	1.28996	1.25587	1.29257	1.19109	1.26084	1.28182	1.29167	2.92E-03	6.86E-03	3.89E-03	1.48E-03
94.01	1.19245	1.19463	1.18827	1.18919	1.26199	1.25454	1.27034	1.25719	1.28458	1.27910	1.28998	1.25585	1.29259	1.19113	1.26101	1.28184	1.29171	2.94E-03	6.94E-03	3.87E-03	1.50E-03
94.14	1.19254	1.19472	1.18837	1.18919	1.26234	1.25478	1.27064	1.25734	1.28459	1.27928	1.29003	1.25577	1.29264	1.19120	1.26127	1.28193	1.29184	2.96E-03	6.99E-03	3.76E-03	1.57E-03
94.23	1.19261	1.19480	1.18844	1.18919	1.26253	1.25493	1.27088	1.25747	1.28460	1.27934	1.29004	1.25575	1.29274	1.19126	1.26145	1.28197	1.29198	2.98E-03	7.03E-03	3.72E-03	1.69E-03
94.35	1.19269	1.19487	1.18851	1.18919	1.26273	1.25507	1.27142	1.25774	1.28463	1.27941	1.29006	1.25569	1.29281	1.19131	1.26174	1.28202	1.29214	3.00E-03	7.19E-03	3.69E-03	1.84E-03
94.44	1.19271	1.19488	1.18860	1.18918	1.26315	1.25537	1.27198	1.25803	1.28465	1.27963	1.29013	1.25558	1.29285	1.19134	1.26213	1.28214	1.29227	2.98E-03	7.32E-03	3.55E-03	1.92E-03
94.50	1.19279	1.19497	1.18870	1.18919	1.26360	1.25568	1.27241	1.25828	1.28467	1.27981	1.29018	1.25548	1.29289	1.19141	1.26250	1.28224	1.29236	2.99E-03	7.39E-03	3.44E-03	1.97E-03
94.65	1.19287	1.19507	1.18878	1.18917	1.26409	1.25605	1.27274	1.25844	1.28472	1.28005	1.29023	1.25540	1.29292	1.19147	1.26283	1.28238	1.29245	3.02E-03	7.42E-03	3.30E-03	2.04E-03
94.71	1.19293	1.19512	1.18884	1.18916										1.19151				3.04E-03
94.81	1.19299	1.19519	1.18895	1.18915										1.19157				3.04E-03
94.93	1.19306	1.19526	1.18903	1.18915										1.19162				3.06E-03
95.02	1.19313	1.19535	1.18907	1.18914										1.19167				3.10E-03

## Sheet: Fig_6e
Measured at:	44993.61726	44993.62534	44993.63284	44993.63889	44993.64507	44993.65626	44993.66321	44994.61726	44994.62534	44994.63284	44994.63889	44994.64507	44995.61726	44995.62534	44995.63284	44995.63889	44996.61726	44996.62534	44996.63284	44996.63889	44996.64507	44994.65626	44997.61726	44997.62534	44997.63284	44997.63889	44997.64507	44998.61726	44998.62534	44998.63284	44998.63889	44998.64507	44994.66321	44995.66321	44997.65626	44996.66321	44997.66321	44998.66321	44998.65626
Device:	T6-231	T6-231	T6-231	T6-231	T6-231	T6-231	T6-231
Capillary:	1	1	1	1	1	1	1	2	2	2	2	2	3	3	3	3	4	4	4	4	4	2	5	5	5	5	5	6	6	6	6	6	2	3	5	4	5	6	6	0	Mean
Temperature [°C]	EL4 35µM	EL4 35µM	EL4 35µM	EL4 35µM	EL4 35µM	EL4 35µM	EL4 35µM	EL4 35µM P787 500µM	EL4 35µM P787 500µM	EL4 35µM P787 500µM	EL4 35µM P787 500µM	EL4 35µM P787 500µM	EL4 35µM P787 1mM	EL4 35µM P787 1mM	EL4 35µM P787 1mM	EL4 35µM P787 1mM	EL4 35µM P787 2mM	EL4 35µM P787 2mM	EL4 35µM P787 2mM	EL4 35µM P787 2mM	EL4 35µM P787 2mM	EL4 35µM P787 2mM	EL4 35µM P787 3mM	EL4 35µM P787 3mM	EL4 35µM P787 3mM	EL4 35µM P787 3mM	EL4 35µM P787 3mM	EL4 35µM P787 4mM	EL4 35µM P787 4mM	EL4 35µM P787 4mM	EL4 35µM P787 4mM	EL4 35µM P787 4mM	EL4 35µM P787 4mM	EL4 35µM P787 5mM	EL4 35µM P787 6mM	EL4 35µM P787 6mM	EL4 35µM P787 8mM	EL4 35µM P787 10mM	EL4 35µM P787 10mM	Mean 0	Mean 0.5mM	Mean 1mM	Mean 2mM	Mean 3mM	Mean 4mM	Mean* 6mM-0.035	Mean EL4 35µM P787 6mM	Mean* 10mM-0.09	Mean EL4 35µM P787 10mM
35.13	1.14017	1.14012	1.14330	1.13984	1.13655	1.13845	1.13529	1.13736	1.14186	1.14351	1.14106	1.13490	1.13537	1.14354	1.14179	1.14048	1.14620	1.14488	1.13741	1.13919	1.13843	1.13924	1.14508	1.14266	1.13778	1.13662	1.13823	1.14176	1.14223	1.14222	1.14274	1.13506	1.14701	1.14759	1.15253	1.15553	1.20618	1.24315	1.23955	1.13910	1.13974	1.14030	1.14089	1.14007	1.14080	1.14586	1.18086	1.14955	1.23955
35.25	1.14025	1.14021	1.14336	1.13988	1.13662	1.13853	1.13533	1.13741	1.14198	1.14359	1.14111	1.13495	1.13539	1.14367	1.14182	1.14052	1.14630	1.14497	1.13752	1.13920	1.13846	1.13935	1.14518	1.14271	1.13782	1.13664	1.13826	1.14186	1.14225	1.14224	1.14278	1.13512	1.14705	1.14763	1.15260	1.15553	1.20630	1.24324	1.23955	1.13917	1.13981	1.14035	1.14097	1.14012	1.14085	1.14592	1.18092	1.14955	1.23955
35.40	1.14035	1.14027	1.14343	1.13993	1.13674	1.13857	1.13540	1.13749	1.14205	1.14366	1.14119	1.13508	1.13545	1.14375	1.14186	1.14059	1.14646	1.14503	1.13762	1.13925	1.13851	1.13942	1.14530	1.14274	1.13787	1.13667	1.13833	1.14201	1.14229	1.14226	1.14285	1.13524	1.14709	1.14766	1.15266	1.15551	1.20647	1.24331	1.23955	1.13924	1.13989	1.14042	1.14105	1.14018	1.14093	1.14599	1.18099	1.14955	1.23955
35.52	1.14042	1.14035	1.14349	1.14000	1.13686	1.13859	1.13546	1.13754	1.14215	1.14373	1.14128	1.13519	1.13550	1.14385	1.14189	1.14069	1.14658	1.14512	1.13773	1.13931	1.13856	1.13949	1.14540	1.14276	1.13790	1.13672	1.13839	1.14213	1.14232	1.14227	1.14293	1.13535	1.14713	1.14771	1.15272	1.15549	1.20663	1.24341	1.23955	1.13931	1.13998	1.14048	1.14113	1.14023	1.14100	1.14606	1.18106	1.14955	1.23955
35.61	1.14048	1.14042	1.14352	1.14004	1.13695	1.13866	1.13551	1.13759	1.14224	1.14377	1.14132	1.13527	1.13552	1.14395	1.14192	1.14073	1.14666	1.14519	1.13781	1.13933	1.13861	1.13958	1.14547	1.14280	1.13792	1.13675	1.13846	1.14222	1.14234	1.14228	1.14297	1.13544	1.14718	1.14773	1.15279	1.15548	1.20676	1.24347	1.23956	1.13937	1.14004	1.14053	1.14120	1.14028	1.14105	1.14612	1.18112	1.14956	1.23956
35.73	1.14056	1.14048	1.14360	1.14008	1.13703	1.13868	1.13557	1.13765	1.14232	1.14385	1.14141	1.13536	1.13556	1.14403	1.14195	1.14080	1.14679	1.14527	1.13795	1.13937	1.13864	1.13963	1.14558	1.14283	1.13797	1.13679	1.13851	1.14233	1.14238	1.14232	1.14303	1.13552	1.14721	1.14777	1.15283	1.15546	1.20688	1.24353	1.23957	1.13943	1.14012	1.14059	1.14127	1.14033	1.14111	1.14617	1.18117	1.14957	1.23957
35.85	1.14064	1.14055	1.14364	1.14010	1.13710	1.13871	1.13563	1.13771	1.14240	1.14390	1.14143	1.13543	1.13561	1.14411	1.14197	1.14082	1.14691	1.14533	1.13803	1.13939	1.13867	1.13971	1.14568	1.14287	1.13799	1.13680	1.13854	1.14245	1.14240	1.14234	1.14306	1.13560	1.14725	1.14781	1.15288	1.15546	1.20701	1.24360	1.23958	1.13948	1.14017	1.14063	1.14134	1.14037	1.14117	1.14624	1.18124	1.14958	1.23958
35.94	1.14069	1.14061	1.14371	1.14016	1.13717	1.13876	1.13567	1.13775	1.14247	1.14396	1.14151	1.13550	1.13564	1.14417	1.14200	1.14089	1.14699	1.14539	1.13815	1.13944	1.13870	1.13980	1.14575	1.14288	1.13802	1.13684	1.13859	1.14254	1.14243	1.14236	1.14312	1.13566	1.14728	1.14783	1.15295	1.15545	1.20711	1.24365	1.23961	1.13954	1.14024	1.14067	1.14141	1.14042	1.14122	1.14628	1.18128	1.14961	1.23961
36.03	1.14076	1.14067	1.14375	1.14021	1.13728	1.13879	1.13572	1.13779	1.14254	1.14400	1.14159	1.13561	1.13567	1.14425	1.14202	1.14096	1.14708	1.14546	1.13825	1.13947	1.13876	1.13984	1.14582	1.14292	1.13804	1.13688	1.13866	1.14262	1.14247	1.14238	1.14318	1.13578	1.14733	1.14786	1.15298	1.15545	1.20723	1.24369	1.23962	1.13960	1.14031	1.14073	1.14148	1.14046	1.14128	1.14634	1.18134	1.14962	1.23962
36.15	1.14083	1.14070	1.14380	1.14027	1.13735	1.13884	1.13578	1.13785	1.14259	1.14406	1.14166	1.13568	1.13571	1.14429	1.14205	1.14102	1.14720	1.14550	1.13838	1.13951	1.13879	1.13995	1.14591	1.14294	1.13808	1.13691	1.13870	1.14275	1.14248	1.14240	1.14323	1.13584	1.14737	1.14789	1.15305	1.15545	1.20735	1.24375	1.23965	1.13965	1.14037	1.14077	1.14156	1.14051	1.14134	1.14640	1.18140	1.14965	1.23965
36.24	1.14089	1.14077	1.14386	1.14029	1.13741	1.13887	1.13580	1.13789	1.14267	1.14411	1.14170	1.13575	1.13575	1.14437	1.14207	1.14105	1.14729	1.14557	1.13849	1.13953	1.13883	1.14001	1.14599	1.14297	1.13810	1.13693	1.13874	1.14283	1.14251	1.14242	1.14325	1.13591	1.14739	1.14791	1.15310	1.15545	1.20741	1.24377	1.23966	1.13970	1.14042	1.14081	1.14162	1.14055	1.14139	1.14643	1.18143	1.14966	1.23966
36.32	1.14095	1.14082	1.14391	1.14037	1.13749	1.13890	1.13586	1.13793	1.14273	1.14418	1.14180	1.13583	1.13577	1.14443	1.14210	1.14115	1.14738	1.14563	1.13863	1.13958	1.13888	1.14007	1.14606	1.14300	1.13814	1.13698	1.13880	1.14293	1.14254	1.14245	1.14333	1.13600	1.14744	1.14795	1.15315	1.15545	1.20754	1.24381	1.23968	1.13976	1.14049	1.14086	1.14169	1.14060	1.14145	1.14649	1.18149	1.14968	1.23968
36.41	1.14101	1.14089	1.14396	1.14040	1.13761	1.13893	1.13591	1.13798	1.14281	1.14422	1.14184	1.13595	1.13581	1.14451	1.14212	1.14118	1.14747	1.14570	1.13874	1.13960	1.13894	1.14013	1.14614	1.14303	1.13816	1.13700	1.13887	1.14302	1.14258	1.14247	1.14336	1.13612	1.14747	1.14798	1.15319	1.15544	1.20763	1.24385	1.23970	1.13981	1.14056	1.14090	1.14176	1.14064	1.14151	1.14654	1.18154	1.14970	1.23970
36.53	1.14109	1.14096	1.14402	1.14043	1.13767	1.13897	1.13598	1.13803	1.14289	1.14428	1.14189	1.13602	1.13585	1.14459	1.14215	1.14123	1.14757	1.14578	1.13889	1.13963	1.13898	1.14022	1.14623	1.14307	1.13820	1.13703	1.13890	1.14314	1.14263	1.14250	1.14340	1.13619	1.14753	1.14802	1.15325	1.15544	1.20779	1.24390	1.23971	1.13988	1.14062	1.14095	1.14185	1.14068	1.14157	1.14661	1.18161	1.14971	1.23971
36.65	1.14117	1.14103	1.14405	1.14049	1.13774	1.13901	1.13603	1.13809	1.14298	1.14431	1.14196	1.13609	1.13589	1.14467	1.14217	1.14129	1.14769	1.14585	1.13897	1.13967	1.13901	1.14028	1.14632	1.14310	1.13821	1.13707	1.13895	1.14326	1.14267	1.14252	1.14345	1.13626	1.14757	1.14804	1.15330	1.15544	1.20788	1.24393	1.23972	1.13993	1.14068	1.14100	1.14191	1.14073	1.14163	1.14666	1.18166	1.14972	1.23972
36.71	1.14121	1.14108	1.14413	1.14053	1.13783	1.13905	1.13607	1.13812	1.14304	1.14438	1.14202	1.13618	1.13592	1.14473	1.14221	1.14133	1.14775	1.14591	1.13917	1.13970	1.13906	1.14034	1.14637	1.14313	1.13825	1.13709	1.13900	1.14332	1.14271	1.14256	1.14349	1.13635	1.14761	1.14807	1.15335	1.15544	1.20798	1.24398	1.23975	1.13998	1.14075	1.14105	1.14199	1.14077	1.14169	1.14671	1.18171	1.14975	1.23975
36.83	1.14129	1.14113	1.14417	1.14057	1.13790	1.13909	1.13611	1.13818	1.14310	1.14443	1.14207	1.13625	1.13596	1.14478	1.14223	1.14138	1.14787	1.14597	1.13929	1.13973	1.13910	1.14042	1.14647	1.14315	1.13828	1.13712	1.13905	1.14345	1.14276	1.14258	1.14353	1.13642	1.14764	1.14810	1.15341	1.15544	1.20807	1.24401	1.23985	1.14004	1.14080	1.14109	1.14206	1.14081	1.14175	1.14675	1.18175	1.14985	1.23985
36.92	1.14136	1.14119	1.14422	1.14064	1.13794	1.13912	1.13618	1.13822	1.14316	1.14447	1.14216	1.13629	1.13599	1.14484	1.14226	1.14146	1.14796	1.14602	1.13941	1.13978	1.13913	1.14048	1.14654	1.14318	1.13831	1.13717	1.13908	1.14354	1.14281	1.14261	1.14359	1.13647	1.14769	1.14814	1.15345	1.15543	1.20821	1.24403	1.23997	1.14009	1.14086	1.14114	1.14213	1.14085	1.14180	1.14682	1.18182	1.14997	1.23997
37.04	1.14144	1.14128	1.14428	1.14068	1.13805	1.13917	1.13624	1.13828	1.14327	1.14453	1.14222	1.13640	1.13604	1.14494	1.14229	1.14151	1.14807	1.14612	1.13958	1.13981	1.13919	1.14057	1.14663	1.14322	1.13834	1.13720	1.13915	1.14366	1.14295	1.14264	1.14363	1.13658	1.14775	1.14817	1.15350	1.15543	1.20836	1.24404	1.24013	1.14016	1.14094	1.14119	1.14222	1.14091	1.14189	1.14689	1.18189	1.15013	1.24013
37.13	1.14150	1.14136	1.14433	1.14074	1.13814	1.13920	1.13628	1.13832	1.14335	1.14458	1.14229	1.13650	1.13607	1.14501	1.14232	1.14157	1.14815	1.14619	1.13971	1.13985	1.13924	1.14064	1.14670	1.14326	1.13837	1.13724	1.13921	1.14375	1.14308	1.14267	1.14368	1.13666	1.14778	1.14820	1.15354	1.15542	1.20848	1.24405	1.24028	1.14022	1.14101	1.14124	1.14230	1.14096	1.14197	1.14695	1.18195	1.15028	1.24028
37.19	1.14154	1.14141	1.14439	1.14078	1.13821	1.13925	1.13634	1.13836	1.14341	1.14464	1.14234	1.13656	1.13609	1.14507	1.14236	1.14162	1.14821	1.14625	1.13987	1.13988	1.13927	1.14073	1.14675	1.14328	1.13840	1.13727	1.13925	1.14381	1.14317	1.14272	1.14372	1.13672	1.14783	1.14824	1.15359	1.15542	1.20865	1.24401	1.24047	1.14027	1.14106	1.14128	1.14237	1.14099	1.14203	1.14703	1.18203	1.15047	1.24047
37.28	1.14160	1.14145	1.14443	1.14084	1.13828	1.13928	1.13637	1.13840	1.14346	1.14469	1.14241	1.13663	1.13613	1.14511	1.14238	1.14168	1.14830	1.14628	1.14000	1.13991	1.13931	1.14081	1.14682	1.14330	1.13843	1.13732	1.13929	1.14390	1.14324	1.14279	1.14376	1.13677	1.14786	1.14826	1.15362	1.15541	1.20872	1.24395	1.24059	1.14032	1.14112	1.14133	1.14244	1.14103	1.14209	1.14706	1.18206	1.15059	1.24059
37.40	1.14169	1.14153	1.14449	1.14088	1.13837	1.13932	1.13643	1.13846	1.14354	1.14475	1.14246	1.13672	1.13617	1.14519	1.14242	1.14173	1.14841	1.14636	1.14017	1.13994	1.13936	1.14088	1.14691	1.14334	1.13845	1.13735	1.13935	1.14400	1.14336	1.14287	1.14380	1.13683	1.14791	1.14831	1.15365	1.15541	1.20886	1.24384	1.24071	1.14039	1.14119	1.14138	1.14252	1.14108	1.14217	1.14714	1.18214	1.15071	1.24071
37.52	1.14177	1.14159	1.14454	1.14092	1.13843	1.13935	1.13648	1.13852	1.14360	1.14480	1.14252	1.13679	1.13621	1.14525	1.14246	1.14178	1.14852	1.14641	1.14031	1.13997	1.13939	1.14095	1.14701	1.14337	1.13848	1.13739	1.13940	1.14409	1.14345	1.14295	1.14383	1.13687	1.14795	1.14836	1.15368	1.15544	1.20896	1.24376	1.24082	1.14044	1.14125	1.14142	1.14259	1.14113	1.14224	1.14720	1.18220	1.15082	1.24082
37.60	1.14183	1.14165	1.14460	1.14098	1.13850	1.13939	1.13654	1.13857	1.14367	1.14486	1.14259	1.13685	1.13624	1.14531	1.14250	1.14184	1.14860	1.14647	1.14053	1.14000	1.13943	1.14103	1.14708	1.14340	1.13851	1.13745	1.13944	1.14417	1.14354	1.14304	1.14387	1.13691	1.14801	1.14843	1.15372	1.15547	1.20908	1.24367	1.24093	1.14050	1.14131	1.14147	1.14268	1.14118	1.14231	1.14728	1.18228	1.15093	1.24093
37.67	1.14188	1.14173	1.14465	1.14102	1.13860	1.13944	1.13660	1.13860	1.14375	1.14491	1.14264	1.13694	1.13627	1.14539	1.14254	1.14189	1.14866	1.14655	1.14074	1.14002	1.13948	1.14114	1.14714	1.14347	1.13855	1.13751	1.13950	1.14422	1.14364	1.14312	1.14391	1.13697	1.14807	1.14854	1.15377	1.15554	1.20919	1.24361	1.24108	1.14056	1.14137	1.14152	1.14276	1.14123	1.14237	1.14737	1.18237	1.15108	1.24108
37.79	1.14196	1.14182	1.14471	1.14109	1.13867	1.13948	1.13665	1.13866	1.14385	1.14497	1.14271	1.13701	1.13631	1.14547	1.14258	1.14196	1.14877	1.14663	1.14096	1.14007	1.13951	1.14121	1.14724	1.14354	1.13857	1.13761	1.13955	1.14432	1.14375	1.14319	1.14395	1.13701	1.14811	1.14863	1.15381	1.15560	1.20927	1.24358	1.24120	1.14062	1.14144	1.14158	1.14286	1.14130	1.14245	1.14744	1.18244	1.15120	1.24120
37.88	1.14202	1.14189	1.14479	1.14114	1.13877	1.13953	1.13671	1.13871	1.14391	1.14505	1.14277	1.13710	1.13634	1.14551	1.14263	1.14200	1.14886	1.14669	1.14124	1.14011	1.13959	1.14131	1.14732	1.14361	1.13862	1.13767	1.13961	1.14440	1.14383	1.14330	1.14398	1.13708	1.14817	1.14875	1.15387	1.15568	1.20936	1.24356	1.24139	1.14069	1.14151	1.14162	1.14297	1.14137	1.14252	1.14752	1.18252	1.15139	1.24139
37.99	1.14210	1.14197	1.14485	1.14125	1.13883	1.13957	1.13675	1.13877	1.14401	1.14511	1.14287	1.13717	1.13638	1.14558	1.14267	1.14209	1.14897	1.14676	1.14144	1.14017	1.13965	1.14138	1.14743	1.14370	1.13866	1.13779	1.13965	1.14449	1.14394	1.14339	1.14403	1.13713	1.14821	1.14886	1.15392	1.15575	1.20941	1.24358	1.24154	1.14076	1.14159	1.14168	1.14306	1.14145	1.14260	1.14758	1.18258	1.15154	1.24154
38.08	1.14216	1.14204	1.14491	1.14130	1.13889	1.13962	1.13681	1.13881	1.14408	1.14518	1.14292	1.13724	1.13642	1.14563	1.14271	1.14213	1.14906	1.14681	1.14163	1.14020	1.13972	1.14146	1.14752	1.14377	1.13870	1.13785	1.13970	1.14457	1.14403	1.14347	1.14405	1.13718	1.14825	1.14896	1.15397	1.15583	1.20947	1.24363	1.24170	1.14082	1.14165	1.14172	1.14315	1.14151	1.14266	1.14765	1.18265	1.15170	1.24170
38.14	1.14220	1.14211	1.14501	1.14139	1.13897	1.13971	1.13690	1.13885	1.14415	1.14527	1.14302	1.13734	1.13644	1.14567	1.14277	1.14220	1.14911	1.14686	1.14190	1.14026	1.13981	1.14158	1.14757	1.14384	1.13876	1.13795	1.13976	1.14460	1.14412	1.14359	1.14409	1.13726	1.14830	1.14909	1.15406	1.15593	1.20951	1.24372	1.24200	1.14090	1.14172	1.14177	1.14325	1.14158	1.14273	1.14772	1.18272	1.15200	1.24200
38.26	1.14228	1.14220	1.14507	1.14147	1.13903	1.13972	1.13696	1.13891	1.14425	1.14534	1.14311	1.13741	1.13649	1.14573	1.14281	1.14226	1.14924	1.14693	1.14208	1.14030	1.13988	1.14160	1.14767	1.14395	1.13881	1.13803	1.13980	1.14470	1.14426	1.14367	1.14412	1.13732	1.14834	1.14919	1.15407	1.15601	1.20950	1.24378	1.24205	1.14096	1.14180	1.14182	1.14334	1.14165	1.14281	1.14775	1.18275	1.15205	1.24205
38.38	1.14236	1.14226	1.14514	1.14158	1.13908	1.13977	1.13705	1.13897	1.14432	1.14541	1.14322	1.13748	1.13655	1.14578	1.14285	1.14234	1.14935	1.14697	1.14227	1.14037	1.13996	1.14166	1.14778	1.14402	1.13887	1.13814	1.13985	1.14478	1.14434	1.14376	1.14415	1.13738	1.14838	1.14932	1.15412	1.15610	1.20951	1.24397	1.24225	1.14104	1.14188	1.14188	1.14343	1.14173	1.14288	1.14781	1.18281	1.15225	1.24225
38.50	1.14244	1.14235	1.14526	1.14167	1.13918	1.13987	1.13713	1.13903	1.14441	1.14552	1.14331	1.13760	1.13663	1.14584	1.14293	1.14240	1.14946	1.14703	1.14249	1.14041	1.14008	1.14177	1.14788	1.14413	1.13896	1.13821	1.13994	1.14486	1.14447	1.14390	1.14418	1.13748	1.14842	1.14941	1.15420	1.15618	1.20951	1.24412	1.24255	1.14113	1.14197	1.14195	1.14354	1.14183	1.14298	1.14784	1.18284	1.15255	1.24255
38.56	1.14248	1.14242	1.14533	1.14176	1.13926	1.13991	1.13718	1.13906	1.14449	1.14559	1.14340	1.13770	1.13667	1.14588	1.14297	1.14246	1.14951	1.14708	1.14264	1.14046	1.14018	1.14181	1.14793	1.14422	1.13902	1.13829	1.14001	1.14491	1.14455	1.14399	1.14422	1.13757	1.14845	1.14946	1.15423	1.15622	1.20952	1.24422	1.24266	1.14119	1.14205	1.14200	1.14361	1.14190	1.14304	1.14787	1.18287	1.15266	1.24266
38.68	1.14256	1.14250	1.14538	1.14188	1.13931	1.14000	1.13729	1.13912	1.14457	1.14564	1.14352	1.13777	1.13675	1.14593	1.14301	1.14254	1.14964	1.14712	1.14276	1.14053	1.14024	1.14188	1.14803	1.14430	1.13906	1.13840	1.14007	1.14498	1.14463	1.14404	1.14426	1.13762	1.14851	1.14959	1.15430	1.15631	1.20951	1.24447	1.24289	1.14127	1.14212	1.14206	1.14369	1.14197	1.14311	1.14791	1.18291	1.15289	1.24289
38.77	1.14263	1.14259	1.14546	1.14198	1.13937	1.14009	1.13740	1.13917	1.14466	1.14573	1.14361	1.13784	1.13682	1.14598	1.14308	1.14260	1.14972	1.14718	1.14292	1.14058	1.14031	1.14195	1.14810	1.14440	1.13914	1.13847	1.14013	1.14504	1.14473	1.14416	1.14430	1.13768	1.14859	1.14972	1.15436	1.15640	1.20950	1.24473	1.24306	1.14136	1.14221	1.14212	1.14378	1.14205	1.14318	1.14795	1.18295	1.15306	1.24306
38.86	1.14270	1.14270	1.14553	1.14211	1.13944	1.14013	1.13748	1.13922	1.14477	1.14580	1.14374	1.13792	1.13688	1.14604	1.14314	1.14268	1.14980	1.14725	1.14304	1.14065	1.14039	1.14199	1.14817	1.14450	1.13919	1.13858	1.14020	1.14509	1.14482	1.14424	1.14437	1.13773	1.14864	1.14981	1.15439	1.15647	1.20950	1.24496	1.24314	1.14144	1.14229	1.14218	1.14385	1.14213	1.14325	1.14798	1.18298	1.15314	1.24314
38.92	1.14274	1.14275	1.14559	1.14221	1.13952	1.14021	1.13757	1.13925	1.14482	1.14587	1.14383	1.13802	1.13692	1.14607	1.14319	1.14274	1.14986	1.14728	1.14318	1.14070	1.14049	1.14204	1.14821	1.14454	1.13925	1.13867	1.14028	1.14514	1.14485	1.14432	1.14440	1.13781	1.14870	1.14990	1.15445	1.15654	1.20949	1.24519	1.24327	1.14151	1.14236	1.14223	1.14392	1.14219	1.14330	1.14802	1.18302	1.15327	1.24327
39.10	1.14289	1.14290	1.14568	1.14233	1.13957	1.14030	1.13771	1.13936	1.14496	1.14595	1.14396	1.13807	1.13706	1.14614	1.14328	1.14282	1.15003	1.14737	1.14326	1.14077	1.14054	1.14213	1.14834	1.14466	1.13932	1.13877	1.14033	1.14526	1.14492	1.14442	1.14447	1.13785	1.14881	1.15008	1.15453	1.15666	1.20954	1.24558	1.24346	1.14163	1.14246	1.14233	1.14402	1.14228	1.14338	1.14810	1.18310	1.15346	1.24346
39.16	1.14295	1.14296	1.14574	1.14240	1.13966	1.14035	1.13777	1.13939	1.14501	1.14602	1.14403	1.13816	1.13711	1.14617	1.14334	1.14287	1.15008	1.14740	1.14342	1.14081	1.14064	1.14218	1.14838	1.14470	1.13937	1.13884	1.14042	1.14530	1.14494	1.14449	1.14450	1.13791	1.14885	1.15016	1.15457	1.15672	1.20955	1.24575	1.24356	1.14169	1.14252	1.14237	1.14409	1.14234	1.14343	1.14813	1.18313	1.15356	1.24356
39.28	1.14305	1.14305	1.14585	1.14255	1.13975	1.14045	1.13789	1.13947	1.14510	1.14612	1.14418	1.13826	1.13720	1.14623	1.14345	1.14297	1.15019	1.14746	1.14359	1.14091	1.14074	1.14228	1.14845	1.14476	1.13946	1.13898	1.14051	1.14538	1.14497	1.14458	1.14460	1.13799	1.14893	1.15031	1.15466	1.15683	1.20962	1.24610	1.24377	1.14180	1.14263	1.14246	1.14420	1.14243	1.14351	1.14823	1.18323	1.15377	1.24377
39.37	1.14312	1.14320	1.14588	1.14268	1.13979	1.14052	1.13801	1.13953	1.14523	1.14614	1.14430	1.13831	1.13727	1.14632	1.14348	1.14306	1.15026	1.14755	1.14362	1.14100	1.14079	1.14237	1.14851	1.14487	1.13947	1.13911	1.14056	1.14544	1.14502	1.14461	1.14469	1.13803	1.14902	1.15046	1.15474	1.15696	1.20975	1.24648	1.24394	1.14189	1.14270	1.14253	1.14427	1.14250	1.14356	1.14835	1.18335	1.15394	1.24394
39.46	1.14320	1.14326	1.14599	1.14276	1.13991	1.14062	1.13810	1.13958	1.14529	1.14624	1.14439	1.13844	1.13734	1.14636	1.14360	1.14312	1.15034	1.14759	1.14377	1.14106	1.14094	1.14249	1.14856	1.14491	1.13956	1.13920	1.14068	1.14550	1.14504	1.14469	1.14476	1.13814	1.14907	1.15058	1.15485	1.15705	1.20981	1.24671	1.24420	1.14198	1.14279	1.14261	1.14437	1.14258	1.14362	1.14843	1.18343	1.15420	1.24420
39.55	1.14328	1.14339	1.14606	1.14282	1.13998	1.14069	1.13819	1.13964	1.14540	1.14630	1.14444	1.13852	1.13741	1.14644	1.14368	1.14317	1.15041	1.14766	1.14388	1.14111	1.14103	1.14259	1.14862	1.14500	1.13962	1.13926	1.14075	1.14556	1.14507	1.14474	1.14480	1.13821	1.14913	1.15069	1.15492	1.15716	1.20990	1.24696	1.24440	1.14206	1.14286	1.14267	1.14444	1.14265	1.14368	1.14853	1.18353	1.15440	1.24440
39.64	1.14336	1.14347	1.14616	1.14293	1.14004	1.14076	1.13828	1.13970	1.14548	1.14638	1.14454	1.13859	1.13748	1.14650	1.14378	1.14326	1.15048	1.14771	1.14401	1.14119	1.14111	1.14268	1.14867	1.14506	1.13971	1.13938	1.14081	1.14563	1.14511	1.14479	1.14490	1.13827	1.14919	1.15082	1.15500	1.15728	1.20999	1.24724	1.24460	1.14214	1.14294	1.14276	1.14453	1.14273	1.14374	1.14863	1.18363	1.15460	1.24460
39.76	1.14346	1.14356	1.14623	1.14301	1.14013	1.14083	1.13837	1.13978	1.14556	1.14643	1.14462	1.13869	1.13757	1.14658	1.14387	1.14332	1.15056	1.14777	1.14410	1.14126	1.14123	1.14277	1.14874	1.14514	1.13978	1.13948	1.14090	1.14571	1.14514	1.14483	1.14498	1.13837	1.14924	1.15093	1.15507	1.15739	1.21007	1.24748	1.24477	1.14223	1.14302	1.14283	1.14462	1.14281	1.14381	1.14873	1.18373	1.15477	1.24477
39.84	1.14354	1.14368	1.14630	1.14310	1.14020	1.14088	1.13849	1.13983	1.14566	1.14649	1.14469	1.13877	1.13763	1.14669	1.14396	1.14340	1.15061	1.14785	1.14419	1.14133	1.14133	1.14284	1.14879	1.14524	1.13985	1.13957	1.14097	1.14577	1.14519	1.14487	1.14507	1.13845	1.14930	1.15109	1.15512	1.15756	1.21021	1.24777	1.24485	1.14231	1.14309	1.14292	1.14469	1.14289	1.14387	1.14888	1.18388	1.15485	1.24485
39.93	1.14361	1.14373	1.14637	1.14324	1.14026	1.14100	1.13854	1.13989	1.14572	1.14655	1.14481	1.13884	1.13770	1.14674	1.14405	1.14352	1.15067	1.14791	1.14426	1.14144	1.14143	1.14298	1.14885	1.14530	1.13993	1.13973	1.14104	1.14583	1.14521	1.14492	1.14523	1.13853	1.14934	1.15117	1.15526	1.15763	1.21028	1.24791	1.24499	1.14239	1.14316	1.14300	1.14478	1.14297	1.14394	1.14895	1.18395	1.15499	1.24499
40.03	1.14370	1.14383	1.14646	1.14329	1.14035	1.14107	1.13869	1.13995	1.14582	1.14662	1.14485	1.13894	1.13777	1.14685	1.14417	1.14357	1.15072	1.14798	1.14434	1.14149	1.14156	1.14305	1.14891	1.14540	1.14004	1.13979	1.14112	1.14589	1.14527	1.14497	1.14528	1.13863	1.14941	1.15135	1.15534	1.15784	1.21045	1.24819	1.24506	1.14248	1.14324	1.14309	1.14486	1.14305	1.14401	1.14915	1.18415	1.15506	1.24506
40.09	1.14375	1.14390	1.14653	1.14340	1.14041	1.14114	1.13877	1.13999	1.14589	1.14669	1.14494	1.13901	1.13782	1.14694	1.14428	1.14367	1.15075	1.14807	1.14439	1.14158	1.14165	1.14312	1.14894	1.14549	1.14012	1.13992	1.14118	1.14592	1.14531	1.14502	1.14543	1.13871	1.14947	1.15146	1.15543	1.15796	1.21057	1.24833	1.24509	1.14256	1.14330	1.14318	1.14493	1.14313	1.14408	1.14926	1.18426	1.15509	1.24509
40.21	1.14386	1.14400	1.14659	1.14348	1.14048	1.14121	1.13885	1.14006	1.14600	1.14675	1.14501	1.13908	1.13790	1.14706	1.14440	1.14375	1.15081	1.14817	1.14442	1.14164	1.14175	1.14319	1.14902	1.14560	1.14020	1.14001	1.14125	1.14597	1.14539	1.14506	1.14552	1.13879	1.14953	1.15156	1.15552	1.15807	1.21067	1.24842	1.24511	1.14264	1.14338	1.14328	1.14500	1.14321	1.14415	1.14937	1.18437	1.15511	1.24511
40.33	1.14396	1.14405	1.14668	1.14358	1.14058	1.14130	1.13894	1.14013	1.14605	1.14684	1.14510	1.13918	1.13800	1.14713	1.14453	1.14386	1.15086	1.14824	1.14446	1.14174	1.14188	1.14324	1.14909	1.14566	1.14031	1.14013	1.14134	1.14603	1.14543	1.14511	1.14566	1.13891	1.14958	1.15167	1.15565	1.15817	1.21080	1.24847	1.24512	1.14273	1.14346	1.14338	1.14507	1.14331	1.14423	1.14949	1.18449	1.15512	1.24512
40.44	1.14406	1.14416	1.14674	1.14365	1.14065	1.14137	1.13902	1.14021	1.14618	1.14692	1.14517	1.13925	1.13810	1.14729	1.14464	1.14394	1.15091	1.14837	1.14447	1.14181	1.14199	1.14326	1.14916	1.14579	1.14039	1.14022	1.14142	1.14609	1.14554	1.14516	1.14576	1.13901	1.14965	1.15175	1.15574	1.15827	1.21096	1.24856	1.24511	1.14281	1.14355	1.14349	1.14514	1.14339	1.14431	1.14962	1.18462	1.15511	1.24511
40.56	1.14416	1.14424	1.14682	1.14375	1.14076	1.14151	1.13922	1.14028	1.14627	1.14702	1.14528	1.13934	1.13820	1.14739	1.14480	1.14406	1.15096	1.14847	1.14450	1.14191	1.14212	1.14334	1.14922	1.14587	1.14050	1.14033	1.14152	1.14615	1.14562	1.14522	1.14590	1.13913	1.14982	1.15193	1.15592	1.15846	1.21138	1.24870	1.24512	1.14292	1.14364	1.14361	1.14522	1.14349	1.14440	1.14992	1.18492	1.15512	1.24512
40.62	1.14422	1.14430	1.14689	1.14383	1.14080	1.14157	1.13930	1.14032	1.14635	1.14710	1.14536	1.13939	1.13825	1.14750	1.14492	1.14414	1.15098	1.14855	1.14449	1.14200	1.14218	1.14338	1.14926	1.14594	1.14058	1.14041	1.14158	1.14618	1.14569	1.14526	1.14600	1.13918	1.14992	1.15199	1.15602	1.15853	1.21157	1.24876	1.24513	1.14299	1.14370	1.14370	1.14527	1.14355	1.14446	1.15005	1.18505	1.15513	1.24513
40.74	1.14431	1.14437	1.14695	1.14392	1.14092	1.14166	1.13941	1.14039	1.14644	1.14717	1.14546	1.13948	1.13835	1.14760	1.14504	1.14425	1.15103	1.14865	1.14450	1.14212	1.14232	1.14343	1.14932	1.14601	1.14065	1.14050	1.14170	1.14625	1.14577	1.14532	1.14613	1.13931	1.15003	1.15207	1.15616	1.15859	1.21185	1.24883	1.24519	1.14308	1.14379	1.14381	1.14534	1.14364	1.14455	1.15022	1.18522	1.15519	1.24519
40.83	1.14439	1.14446	1.14701	1.14397	1.14103	1.14171	1.13952	1.14045	1.14655	1.14725	1.14552	1.13957	1.13843	1.14773	1.14515	1.14430	1.15107	1.14876	1.14451	1.14217	1.14245	1.14346	1.14938	1.14609	1.14073	1.14055	1.14183	1.14632	1.14587	1.14537	1.14620	1.13941	1.15018	1.15214	1.15622	1.15868	1.21215	1.24890	1.24523	1.14316	1.14387	1.14390	1.14540	1.14372	1.14463	1.15042	1.18542	1.15523	1.24523
40.89	1.14444	1.14453	1.14709	1.14410	1.14109	1.14178	1.13958	1.14049	1.14665	1.14736	1.14566	1.13962	1.13848	1.14783	1.14530	1.14445	1.15109	1.14886	1.14452	1.14234	1.14252	1.14350	1.14942	1.14616	1.14083	1.14067	1.14190	1.14637	1.14595	1.14545	1.14636	1.13946	1.15025	1.15217	1.15633	1.15873	1.21230	1.24894	1.24531	1.14323	1.14396	1.14402	1.14547	1.14380	1.14472	1.15052	1.18552	1.15531	1.24531
41.01	1.14454	1.14457	1.14716	1.14414	1.14125	1.14187	1.13969	1.14057	1.14671	1.14743	1.14571	1.13974	1.13859	1.14790	1.14541	1.14450	1.15115	1.14892	1.14455	1.14241	1.14267	1.14355	1.14950	1.14620	1.14090	1.14071	1.14209	1.14647	1.14600	1.14551	1.14643	1.13958	1.15040	1.15224	1.15647	1.15882	1.21261	1.24902	1.24544	1.14332	1.14403	1.14410	1.14554	1.14388	1.14480	1.15071	1.18571	1.15544	1.24544
41.07	1.14459	1.14467	1.14722	1.14425	1.14135	1.14191	1.13981	1.14062	1.14686	1.14751	1.14582	1.13981	1.13865	1.14806	1.14552	1.14461	1.15118	1.14908	1.14458	1.14256	1.14277	1.14358	1.14954	1.14631	1.14097	1.14079	1.14220	1.14653	1.14614	1.14557	1.14656	1.13965	1.15055	1.15230	1.15655	1.15891	1.21289	1.24910	1.24555	1.14340	1.14412	1.14421	1.14563	1.14396	1.14489	1.15090	1.18590	1.15555	1.24555
41.25	1.14474	1.14474	1.14729	1.14433	1.14141	1.14201	1.13986	1.14075	1.14694	1.14758	1.14591	1.13986	1.13882	1.14816	1.14563	1.14469	1.15128	1.14918	1.14462	1.14266	1.14283	1.14365	1.14968	1.14637	1.14104	1.14085	1.14228	1.14673	1.14622	1.14564	1.14665	1.13969	1.15062	1.15233	1.15670	1.15896	1.21305	1.24914	1.24572	1.14348	1.14421	1.14432	1.14570	1.14404	1.14499	1.15101	1.18601	1.15572	1.24572
41.34	1.14481	1.14480	1.14738	1.14441	1.14151	1.14210	1.13995	1.14081	1.14703	1.14767	1.14599	1.13993	1.13890	1.14825	1.14576	1.14476	1.15134	1.14927	1.14467	1.14278	1.14292	1.14372	1.14975	1.14642	1.14113	1.14090	1.14240	1.14683	1.14631	1.14573	1.14675	1.13975	1.15074	1.15237	1.15685	1.15904	1.21324	1.24918	1.24592	1.14356	1.14429	1.14442	1.14578	1.14412	1.14507	1.15114	1.18614	1.15592	1.24592
[truncated: 540 more rows]
[truncated: 2 more columns]
