# Supplementary material for: Structural Insights into the Protein Mannosyltransferase from Mycobacterium tuberculosis reveal a WW-Domain-Like Protein Motif in Bacteria
Source: Commun Biol. 2025 Aug 7;8:1175. doi: 10.1038/s42003-025-08593-9 (PMC12331936; doi:10.1038/s42003-025-08593-9)
Supplement: Supplementary file 7 — Supplementary Data 4 [file 42003_2025_8593_MOESM7_ESM.txt]

UniProt/TrEMBL Access #/Seq_Start-Stop	Sequence	Domain	Organism	Taxon	Protein Status
>tr|P73015_SYNY3/310-350	CSPWYSWLLMARPIAYFYQKSGQFGLINDVHAMANPILLWF	EL4Cter domain bacterial PMT	Synechocystis sp.�	Bacteria	Unreviewed (TrEMBL)
>tr|A0A965DQ08_9BACT/618-651	AKLPADWKPCQNENGQLYYFNFVSGQSVWEHPCD	WW domain containing proteins	Akkermansiaceae bacterium	Bacteria	Unreviewed (TrEMBL)
>tr|K0EYW2_NOCB7/333-379	HHAWESKPWTWPMGLRPMLYYYPENAHGCGQSECVRAIMLIGTPAVW	EL4Cter domain bacterial PMT	Nocardia brasiliensis	Bacteria	Unreviewed (TrEMBL)
>tr|A0A1L7CKS0_CORFL/358-403	HHPWDSKPWAWLVAARPILYYSSTDIECGEGHCRRMLYLFGTPAIW	EL4Cter domain bacterial PMT	Corynebacterium flavescens	Bacteria	Unreviewed (TrEMBL)
>tr|A0A1Z8UUQ5_9BACT/15-45	APVPPPWKAVQDSNGDVYYFNFSTGESIWDHPED	WW domain containing proteins	Verrucomicrobiales bacterium	Bacteria	Unreviewed (TrEMBL)
>tr|A0A1Y6MFN6_9PROT/407-440	CDLPEGWVGKWSQRRHLPYFFNVKQKSVQWSHPTP	WW domain containing proteins	Candidatus Puniceispirillum sp	Bacteria	Unreviewed (TrEMBL)
>tr|A0A2D5QP50_UNCNB/979-1013	DSLLPGWVKTTDDSGRTYYYHKETRKSQWDRPIA	WW domain containing proteins	Neomarinimicrobiota bacterium	Bacteria	Unreviewed (TrEMBL)
>tr|A0A2D5AI61_UNCMY/28-61	DTIPEGWERHYSEEYNMWYYVNRESGKSVWDLKDI	WW domain containing proteins	Myxococcales bacterium	Bacteria	Unreviewed (TrEMBL)
>tr|A0A920T0Y2_9BACT/792-820	DVLADGWGEYETEQGKKYYYNSTTEESQWEKPTK	WW domain containing proteins	Fulvivirga marina	Bacteria	Unreviewed (TrEMBL)
>tr|A0A424T9W4_9FLAO/53-87	GHLNDTWEEWASADGTPFYWNKDTEQPTWNLPGQ	WW domain containing proteins	Flavobacteriales bacterium	Bacteria	Unreviewed (TrEMBL)
>tr|A0A2T3IPS8_9PROT/407-440	HSLPDGWVCGVDAASGRTYYFDTVNNTSSWEPPPA	WW domain containing proteins	Alphaproteobacteria bacterium	Bacteria	Unreviewed (TrEMBL)
>tr|A0A177LM00_9FLAO/15-48	LSYAQDWKLIFEADDVAYYYKPNTKNTAWIKEVS	WW domain containing proteins	Chryseobacterium sp.�	Bacteria	Unreviewed (TrEMBL)
>tr|A0A7G1INL1_MYCKA/1-35	MIPEAWERHESMDPARRAFYQYHASLMEPWDGPAS	WW domain containing proteins	Mycobacterium kansasii	Bacteria	Unreviewed (TrEMBL)
>tr|A0R684_MYCS2/329-364	MMIPEAWERHEDMDPARRAFYEYHASLMEPWDGPAS	WW domain containing proteins	Mycolicibacterium smegmatis	Bacteria	Unreviewed (TrEMBL)
>tr|A0A846XTF4_9NOCA/347-394	HHPWESKPWSWPMGLRPMLYYYADNGVTGCGQAVCVKAVMLIGTPAMW	EL4Cter domain bacterial PMT	Nocardia vermiculata	Bacteria	Unreviewed (TrEMBL)
>tr|A0A7G1I6Q6_MYCKA/138-185	HHPWESKPWSWPMSLRPVLYAIDQQNVAGCGGQSCVRAEMLVGTPAMW	EL4Cter domain bacterial PMT	Mycobacterium kansasii	Bacteria	Unreviewed (TrEMBL)
>tr|B1MEC7_MYCA9/321-356	MMIPEAWERHENMSAELRSFYEFHASLMEPWDGPAS	WW domain containing proteins	Mycobacteroides abscessus	Bacteria	Unreviewed (TrEMBL)
>tr|F5YUF3_MYCSD/305-340	MMIPEAWERHESMDGPTRAFYEYHDSLMEPWDGPAS	WW domain containing proteins	Mycolicibacterium senegalense	Bacteria	Unreviewed (TrEMBL)
>tr|B2HDL3_MYCMM/348-395	HHPWESKPWSWPMSLRPVLYAIDQQNVPGCGPQSCVKAEMLVGTPAMW	EL4Cter domain bacterial PMT	Mycobacterium marinum	Bacteria	Unreviewed (TrEMBL)
>tr|E9T5C5_RHOHA/355-403	HHPWESKPWTWPMGLRPMLYYFAEGEHVSGCGGPSCVKAVMLVGTPAMW	EL4Cter domain bacterial PMT	Rhodococcus equi	Bacteria	Unreviewed (TrEMBL)
>tr|A0AAD1GYL9_MYCXE/317-352	MMIPEAWERHESMDPARRAFYQYHASLMEPWDGPRR	WW domain containing proteins	Mycobacterium xenopi	Bacteria	Unreviewed (TrEMBL)
>tr|A0A0D8HTT9_RHOSX/346-394	HHPWESKPWTWPMGLRPMLYYYADGEQVTGCGAATCVKAIMLIGTPAMW	EL4Cter domain bacterial PMT	Rhodococcus sp. (strain AD45)	Bacteria	Unreviewed (TrEMBL)
>tr|A0A2I7WDU9_MYCTX/317-352	MMIPEAWERHESMDPARRAFYQYHASXMEPWDGPAS	WW domain containing proteins	Mycobacterium tuberculosis	Bacteria	Unreviewed (TrEMBL)
>tr|A0A965DQ08_9BACT/562-596	NALPAGWKEGVDEYGRTYWSALGNTVREYTRPTR	WW domain containing proteins	Flavobacteriia bacterium	Bacteria	Unreviewed (TrEMBL)
>tr|U5E9C7_NOCAS/347-394	HHPWESKPWTWPMGLRPMLYYYADGTVTGCGEAQCVKAVMAVGTPALW	EL4Cter domain bacterial PMT	Nocardia asteroides	Bacteria	Unreviewed (TrEMBL)
>tr|A0A1L8R1T6_9GAMM/823-860	NNYPIVWRLRSKNNKDIYYFNTNNNITQWMPAAN	WW domain containing proteins	Photobacterium andalusiense	Bacteria	Unreviewed (TrEMBL)
>tr|A0A2E9XM41_9GAMM/325-359	NNYPIVWRLRSKNNKNIYYFNTNNNITQWMPASN	WW domain containing proteins	Photobacterium aquimaris	Bacteria	Unreviewed (TrEMBL)
>tr|A0A1Y6MF60_9GAMM/407-440	NNYPIVWRLRSKNNNDIYYFNTNNNITQWMPAAT	WW domain containing proteins	Photobacterium malacitanum	Bacteria	Unreviewed (TrEMBL)
>tr|A0A424T9W4_9PROT/12-46	PVLPEGWAARLDPTHGITYYFDLVNQRSQWELPTA	WW domain containing proteins	Alphaproteobacteria bacterium	Bacteria	Unreviewed (TrEMBL)
>tr|A0A2E4DWH7_9GAMM/437-470	RPEQEAWVEFFDVLSQRPYYYNKTTGFSTWSRPDG	WW domain containing proteins	Porticoccaceae bacterium	Bacteria	Unreviewed (TrEMBL)
>tr|A0A958P2G5_9BACT/15-42	RVLPSGWIEVEAGNQGSVYYASVDGEVTQWTFPTV	WW domain containing proteins	Flavobacteriia bacterium	Bacteria	Unreviewed (TrEMBL)
>tr|A0A7C7GPB9_STREE/226-259	SAYLTPWNWDANGKKLPTDKEKMYYFNTQTGATTWTLPSD	WW domain containing proteins	Streptococcus pneumoniae	Bacteria	Unreviewed (TrEMBL)
>tr|A0A937KBD7_9FLAO/797-830	WKQADTNKNKGFYINLLKKTGKWDGPHL	WW domain containing proteins	Flavobacteriales bacterium	Bacteria	Unreviewed (TrEMBL)
>tr|B1MKB8_MYCA9/344-391	HHPWESKPWTWPMSLRPLLYAIEDKNIPGCGANSCVRAVLLVGTPAIW	EL4Cter domain bacterial PMT	Mycobacteroides abscessus	Bacteria	Unreviewed (TrEMBL)
>tr|A0A937KBD7_9BACT/537-570	WSKYNTGPDDVDNPNKDYYYDASTQQSQWEAPTD	WW domain containing proteins	Fulvivirga marina	Bacteria	Unreviewed (TrEMBL)
>tr|A0R3E8_MYCS2/346-393	HHPWESKPWTWPMSLRPVLYAIDNQDVPGCGAQSCVKAVMLVGTPAMW	EL4Cter domain bacterial PMT	Mycolicibacterium smegmatis	Bacteria	Unreviewed (TrEMBL)
>tr|A0AA37RR38_9MYCO/344-391	HHPWESKPWTWPMSLRPVLYAIDQDGVAGCGAQSCVKAVMLVGTPAMW	EL4Cter domain bacterial PMT	Mycolicibacterium sp. TUM20983	Bacteria	Unreviewed (TrEMBL)
>tr|A0A448IYK7_MYCAU/346-393	HHPWESKPWTWPMSLRPVLYAIDTENVSGCGAQSCVKAVMLVGTPAMW	EL4Cter domain bacterial PMT	Mycobacterium aurum	Bacteria	Unreviewed (TrEMBL)
>tr|A0A5C5U951_CORCA/348-393	NHPWESKPWSWLVASRPVLYLSASDTPCGDTECRTAIYLFGTPAIW	EL4Cter domain bacterial PMT	Corynebacterium canis	Bacteria	Unreviewed (TrEMBL)
>tr|A0A916L561_9RHOB/56-95	WTRYVDEASGKPYWYNSTTKETTWDDPTT	WW domain containing proteins	Paracoccaceae bacterium	Bacteria	Unreviewed (TrEMBL)
>tr|A0A379M499_9NOCA/352-400	QHPWESKPWTWPMGLRPMLYYFADGERISGCDAEQCVKAVMLVGTPALW	EL4Cter domain bacterial PMT	Rhodococcus gordoniae	Bacteria	Unreviewed (TrEMBL)
>tr|W5Y047_9CORY/354-399	THPWDSKPWAWLVSARPILYYSSTDISCGETTCRRMIFLFGTPAIW	EL4Cter domain bacterial PMT	Corynebacterium vitaeruminis	Bacteria	Unreviewed (TrEMBL)
>sp|PMT_CORGL/351-397	SHPWDSKPWAWLVSGRPILYFSSTDISCDVGGTCRRMIYLFGTPAIW	EL4Cter domain bacterial PMT	Corynebacterium glutamicum	Bacteria	Reviewed (Swiss-Prot)
>tr|Q6NIA9_CORDI/392-437	SHPWDSKPWSWLAATRPILYYSSTDISCAFGSCRRMIYLFGTPAIW	EL4Cter domain bacterial PMT	Corynebacterium diphtheriae	Bacteria	Unreviewed (TrEMBL)
>tr|A0A3R8PKC6_CORBO/317-358	YHAWESKPWSWLATTRSLLYYSSTTDDGARRTELLVGTPAVW	EL4Cter domain bacterial PMT	Corynebacterium bovis	Bacteria	Unreviewed (TrEMBL)
>tr|Q9CD61_MYCLE/330-376	YHPWESKPWSWPMSLRPVLYAIDQQDVPGCGAQSCVKAEMLVGTPAMW	EL4Cter domain bacterial PMT	Mycobacterium leprae	Bacteria	Unreviewed (TrEMBL)
>tr|R2R4J3_9ENTE/3-36	YLIPWDWASDGSKLSKNDQKLYYYNTTTGSTTWELPRD	WW domain containing proteins	Enterococcus raffinosus	Bacteria	Unreviewed (TrEMBL)
>tr|A0A1R3XX38_MYCBO/333-380	YHPWESKPWTWPMSLRPVLYAIDQQDVAGCGAQSCVKAEMLVGTPAMW	EL4Cter domain bacterial PMT	Mycobacterium bovis	Bacteria	Unreviewed (TrEMBL)
>sp|PMT_MYCTU/352-399	YHPWESKPWTWPMSLRPVLYAIDQQDVAGCGAQSCVKAEMLVGTPAMW	EL4Cter domain bacterial PMT	Mycobacterium tuberculosis H37Rv	Bacteria	Reviewed (Swiss-Prot)
>APBB1_HUMAN/253-285	SDLPAGWMRVQDTSGTYYWHIPTGTTQWEPPGR	WW domain containing proteins	Homo sapiens	Eukaryota	Reviewed (Swiss-Prot)
>APBB2_HUMAN/290-322	PDLPPGWKRVSDIAGTYYWHIPTGTTQWERPVS	WW domain containing proteins	Homo sapiens	Eukaryota	Reviewed (Swiss-Prot)
>APBB2_MOUSE/290-322	PDLPPGWKRVNDIAGTYYWHIPTGTTQWERPVS	WW domain containing proteins	Mus musculus	Eukaryota	Reviewed (Swiss-Prot)
>APBB3_HUMAN/29-61	AGLPPGWRKIHDAAGTYYWHVPSGSTQWQRPTW	WW domain containing proteins	Homo sapiens	Eukaryota	Reviewed (Swiss-Prot)
>APBB3_MOUSE/29-61	TGLPPGWRKIRDAAGTYYWHVPSGSTQWQRPTW	WW domain containing proteins	Mus musculus	Eukaryota	Reviewed (Swiss-Prot)
>BAG3_HUMAN/20-54	DPLPPGWEIKIDPQTgWPFFVDHNSRTTTWNDPRV	WW domain containing proteins	Homo sapiens	Eukaryota	Reviewed (Swiss-Prot)
>CAPAM_DANRE/43-77	ELIQAGWSKCWSKREnRPYYFNRFTNQSLWEMPVL	WW domain containing proteins	Danio rerio	Eukaryota	Reviewed (Swiss-Prot)
>CAPAM_HUMAN/43-77	ELVHAGWEKCWSRREnRPYYFNRFTNQSLWEMPVL	WW domain containing proteins	Homo sapiens	Eukaryota	Reviewed (Swiss-Prot)
>CAPAM_MOUSE/43-77	ELVHAGWEKCWSRREsRPYYFNRFTNQSLWEMPVL	WW domain containing proteins	Mus musculus	Eukaryota	Reviewed (Swiss-Prot)
>CE164_HUMAN/56-89	APLPGEWKPCQDITGDIYYFNFANGQSMWDHPCD	WW domain containing proteins	Homo sapiens	Eukaryota	Reviewed (Swiss-Prot)
>CE164_MOUSE/56-89	APLPKGWKPCQNITGDLYYFNFDTGQSIWDHPCD	WW domain containing proteins	Mus musculus	Eukaryota	Reviewed (Swiss-Prot)
>CMTR1_BOVIN/752-786	RTVNEPWTMGFSKSFkRKFFYNKKTKNSTFDLPAD	WW domain containing proteins	Bos taurus	Eukaryota	Reviewed (Swiss-Prot)
>CMTR1_DANRE/745-779	KTVNDPWTMAFSKSSkRKFFYNKQTKESTYDLPAT	WW domain containing proteins	Danio rerio	Eukaryota	Reviewed (Swiss-Prot)
>CMTR1_MOUSE/751-785	RTVNEPWTMGFSKSNnRKFFYNKKTQKSVYALPTE	WW domain containing proteins	Mus musculus	Eukaryota	Reviewed (Swiss-Prot)
>CMTR1_XENLA/752-786	KTINEPWSMAYSKSQkRKYFYNSKTKNSQFELPVE	WW domain containing proteins	Xenopus laevis	Eukaryota	Reviewed (Swiss-Prot)
>DB10_NICSY/18-52	PTLPKPWKGLVDGTTgFIYFWNPETNDTQYERPVP	WW domain containing proteins	Nicotiana sylvestris	Eukaryota	Reviewed (Swiss-Prot)
>DGCR8_BOVIN/301-334	EPLPDGWIMTFHNSGVPVYLHRESRVVTWSRPYF	WW domain containing proteins	Bos taurus	Eukaryota	Reviewed (Swiss-Prot)
>DMD_CAEEL/3047-3081	QSVTLPWQRAISKSNlLPYYIEQTSEKTQWEHPVW	WW domain containing proteins	Caenorhabditis elegans	Eukaryota	Reviewed (Swiss-Prot)
>DMD_CANLF/3050-3083	TSVQGPWERAISPNKVPYYINHETQTTCWDHPKM	WW domain containing proteins	Canis lupus	Eukaryota	Reviewed (Swiss-Prot)
>DMDA_DROME/2849-2882	QSVKPPWERATTAANVPYYIDHERETTHWDHPEM	WW domain containing proteins	Drosophila melanogaster	Eukaryota	Reviewed (Swiss-Prot)
>DOD_DROME/5-39	EQLPDGWEKRTSRSTgMSYYLNMYTKESQWDQPTE	WW domain containing proteins	Drosophila melanogaster	Eukaryota	Reviewed (Swiss-Prot)
>DRE4_SCHPO/3-36	QPLPPGWTEHKAPSGIPYYWNAELKKSTYQRPSF	WW domain containing proteins	Schizosaccharomyces pombe	Eukaryota	Reviewed (Swiss-Prot)
>DRE4_SCHPO/89-122	IPNNDSWVVVFTKKNRYFFHNLKSHESYWEPPLE	WW domain containing proteins	Schizosaccharomyces pombe	Eukaryota	Reviewed (Swiss-Prot)
>DRP2_HUMAN/352-385	SSVQVPWERAISPNKVPYYINHQAQTTCWDHPKM	WW domain containing proteins	Homo sapiens	Eukaryota	Reviewed (Swiss-Prot)
>DRP2_MOUSE/352-385	TSVQVPWERAISPNKVPYYINHQAQTTCWDHPKM	WW domain containing proteins	Mus musculus	Eukaryota	Reviewed (Swiss-Prot)
>DWWA_DICDI/325-359	VKLPDGWESRIDPVSgKVFYLNHNNKTTSWISPLE	WW domain containing proteins	Dictyostelium discoideum	Eukaryota	Reviewed (Swiss-Prot)
>DWWA_DICDI/519-552	QGLPNGWEVRQDQFGRVFYVDHINRATTWTRPTV	WW domain containing proteins	Dictyostelium discoideum	Eukaryota	Reviewed (Swiss-Prot)
>ESS1_YEAST/9-43	TGLPTPWTVRYSKSKkREYFFNPETKHSQWEEPEG	WW domain containing proteins	Saccharomyces cerevisiae	Eukaryota	Reviewed (Swiss-Prot)
>FCA_ARATH/591-624	GSVKCTWTEHTSPDGFKYYYNGLTGESKWEKPEE	WW domain containing proteins	Arabidopsis thaliana	Eukaryota	Reviewed (Swiss-Prot)
>FCA_ORYSI/609-642	VPLTCNWTEHTSPEGFKYYYNSITRESKWDKPEE	WW domain containing proteins	Oryza sativa	Eukaryota	Reviewed (Swiss-Prot)
>FEH1_CAEEL/233-266	KDLPPGWEKHEDPQGYSYYWHVDSGTIQRQPPPP	WW domain containing proteins	Caenorhabditis elegans	Eukaryota	Reviewed (Swiss-Prot)
>FNBP4_HUMAN/220-248	WQEVWDENTgCYYYWNTQTNEVTWELPQY	WW domain containing proteins	Homo sapiens	Eukaryota	Reviewed (Swiss-Prot)
>FNBP4_HUMAN/595-629	NATPKGWSCHWDRDHrRYFYVNEQSGESQWEFPDG	WW domain containing proteins	Homo sapiens	Eukaryota	Reviewed (Swiss-Prot)
>FRPD4_HUMAN/33-66	QVPPYGWEMTANRDGRDYFINHMTQAIPFDDPRL	WW domain containing proteins	Homo sapiens	Eukaryota	Reviewed (Swiss-Prot)
>FRPD4_MOUSE/33-66	QVPPYGWEMMTNRDGRDYFINHMTQAIPFDDPRF	WW domain containing proteins	Mus musculus	Eukaryota	Reviewed (Swiss-Prot)
>GAS7_HUMAN/77-110	VILPPGWQSYLSPQGRRYYVNTTTNETTWERPSS	WW domain containing proteins	Homo sapiens	Eukaryota	Reviewed (Swiss-Prot)
>GAS7_MOUSE/22-55	VILPPGWHSYLSPQGRRYYVNTTTNETTWERPSS	WW domain containing proteins	Mus musculus	Eukaryota	Reviewed (Swiss-Prot)
>HECW1_CAEEL/602-635	TPPESHWKTYLDAKKRKFYVNHVTKETRWTKPDT	WW domain containing proteins	Caenorhabditis elegans	Eukaryota	Reviewed (Swiss-Prot)
>HECW1_CAEEL/745-777	QPLPSGWECITMNNRTVFLNHANKETSFYDPRI	WW domain containing proteins	Caenorhabditis elegans	Eukaryota	Reviewed (Swiss-Prot)
>HECW1_HUMAN/1018-1051	LELPRGWEIKTDQQGKSFFVDHNSRATTFIDPRI	WW domain containing proteins	Homo sapiens	Eukaryota	Reviewed (Swiss-Prot)
>HECW1_HUMAN/829-862	EPLPPNWEARIDSHGRVFYVDHVNRTTTWQRPTA	WW domain containing proteins	Homo sapiens	Eukaryota	Reviewed (Swiss-Prot)
>HECW1_MOUSE/1016-1049	LELPRGWEIKTDHQGKSFFVDHNSRATTFIDPRI	WW domain containing proteins	Mus musculus	Eukaryota	Reviewed (Swiss-Prot)
>HECW1_MOUSE/826-859	EPLPPNWEARIDSHGRVFYVDHINRTTTWQRPSM	WW domain containing proteins	Mus musculus	Eukaryota	Reviewed (Swiss-Prot)
>HECW2_HUMAN/807-840	EALPPNWEARIDSHGRIFYVDHVNRTTTWQRPTA	WW domain containing proteins	Homo sapiens	Eukaryota	Reviewed (Swiss-Prot)
>HECW2_HUMAN/985-1018	LELPRGWEMKHDHQGKAFFVDHNSRTTTFIDPRL	WW domain containing proteins	Homo sapiens	Eukaryota	Reviewed (Swiss-Prot)
>IQGA1_HUMAN/679-712	GDNNSKWVKHWVKGGYYYYHNLETQEGGWDEPPN	WW domain containing proteins	Homo sapiens	Eukaryota	Reviewed (Swiss-Prot)
>IQGA2_HUMAN/594-627	VSSDGSWLKLNLHKKYDYYYNTDSKESSWVTPES	WW domain containing proteins	Homo sapiens	Eukaryota	Reviewed (Swiss-Prot)
>IQGA2_MOUSE/594-627	ESSEGSWVTLNVQEKYNYYYNTDSKEGSWVPPEL	WW domain containing proteins	Mus musculus	Eukaryota	Reviewed (Swiss-Prot)
>ITCH_HUMAN/326-359	APLPPGWEQRVDQHGRVYYVDHVEKRTTWDRPEP	WW domain containing proteins	Homo sapiens	Eukaryota	Reviewed (Swiss-Prot)
>ITCH_HUMAN/358-391	EPLPPGWERRVDNMGRIYYVDHFTRTTTWQRPTL	WW domain containing proteins	Homo sapiens	Eukaryota	Reviewed (Swiss-Prot)
>ITCH_HUMAN/438-471	GPLPPGWEKRTDSNGRVYFVNHNTRITQWEDPRS	WW domain containing proteins	Homo sapiens	Eukaryota	Reviewed (Swiss-Prot)
>ITCH_HUMAN/478-511	KPLPEGWEMRFTVDGIPYFVDHNRRTTTYIDPRT	WW domain containing proteins	Homo sapiens	Eukaryota	Reviewed (Swiss-Prot)
>ITCH_MOUSE/439-472	KPLPEGWEMRFTVDGIPYFVDHNRRATTYIDPRT	WW domain containing proteins	Mus musculus	Eukaryota	Reviewed (Swiss-Prot)
>KIBRA_DROAN/45-78	FPLPDGWDIAKDFDGKTYYIDHINKKTTWLDPRD	WW domain containing proteins	Drosophila ananassa	Eukaryota	Reviewed (Swiss-Prot)
>KIBRA_DROAN/92-125	DELPMGWEESYDPNIGLYYINHLAQSTQLEDPRQ	WW domain containing proteins	Drosophila ananassa	Eukaryota	Reviewed (Swiss-Prot)
>KIBRA_DROER/100-133	DELPMGWEESYDPNIGPYYINHLAQSTQLEDPRQ	WW domain containing proteins	Drosophila ananassa	Eukaryota	Reviewed (Swiss-Prot)
>KIBRA_DROMO/35-68	FPLPDGWDIARDFDGKTYYIDHINKKTTWLDPRD	WW domain containing proteins	Drosophila mojavensis	Eukaryota	Reviewed (Swiss-Prot)
>KIBRA_DROMO/82-115	DELPVGWEEAYDSNIGRYYINHIAQTTQLEDPRQ	WW domain containing proteins	Drosophila mojavensis	Eukaryota	Reviewed (Swiss-Prot)
>KIBRA_DROVI/43-76	FPLPEGWDIARDFDGKTYYIDHINKKTTWLDPRD	WW domain containing proteins	Drosophila virilis	Eukaryota	Reviewed (Swiss-Prot)
>KIBRA_DROVI/90-123	DELPVGWEEAYDSNIGRYYINHIAQSTQLEDPRQ	WW domain containing proteins	Drosophila virilis	Eukaryota	Reviewed (Swiss-Prot)
>KIBRA_DROWI/96-129	DELPVGWEEAYEPNIGRYYINHIAQSTQLEDPRQ	WW domain containing proteins	Drosophila willistoni	Eukaryota	Reviewed (Swiss-Prot)
>KIBRA_HUMAN/53-86	DELPLGWEEAYDPQVGDYFIDHNTKTTQIEDPRV	WW domain containing proteins	Homo sapiens	Eukaryota	Reviewed (Swiss-Prot)
>KIBRA_HUMAN/6-39	LPLPEGWEEARDFDGKVYYIDHTNRTTSWIDPRD	WW domain containing proteins	Homo sapiens	Eukaryota	Reviewed (Swiss-Prot)
>KIBRA_MOUSE/6-39	LPLPEGWEEARDFDGKVYYIDHRNRTTSWIDPRD	WW domain containing proteins	Mus musculus	Eukaryota	Reviewed (Swiss-Prot)
>KIBRA_XENTR/53-86	DELPLGWEESYDTQVGVYYIDHNSQTTQIEDPRV	WW domain containing proteins	Xenopus tropicalis	Eukaryota	Reviewed (Swiss-Prot)
>KIBRA_XENTR/6-39	LPLPEGWEEARDVDGKVYYIDHTSKTTSWIDPRD	WW domain containing proteins	Xenopus tropicalis	Eukaryota	Reviewed (Swiss-Prot)
>MAGI1_HUMAN/300-333	GPLPENWEMAYTENGEVYFIDHNTKTTSWLDPRC	WW domain containing proteins	Homo sapiens	Eukaryota	Reviewed (Swiss-Prot)
>MAGI1_HUMAN/359-392	LELPAGWEKIEDPVYGIYYVDHINRKTQYENPVL	WW domain containing proteins	Homo sapiens	Eukaryota	Reviewed (Swiss-Prot)
>MAGI1_MOUSE/359-392	LELPAGWEKIEDPVYGVYYVDHINRKTQYENPVL	WW domain containing proteins	Mus musculus	Eukaryota	Reviewed (Swiss-Prot)
>MAGI1_RAT/300-333	GPLPENWEMAYTENGEVYFIDHNAKTTSWLDPRC	WW domain containing proteins	Rattus norvegicus	Eukaryota	Reviewed (Swiss-Prot)
>MAGI2_HUMAN/302-335	DPLPDNWEMAYTEKGEVYFIDHNTKTTSWLDPRL	WW domain containing proteins	Homo sapiens	Eukaryota	Reviewed (Swiss-Prot)
>MAGI2_HUMAN/348-381	NELPYGWEKIDDPIYGTYYVDHINRRTQFENPVL	WW domain containing proteins	Homo sapiens	Eukaryota	Reviewed (Swiss-Prot)
>MAGI3_CHICK/295-328	EPLPKNWEMAYTDTGMIYFIDHNTKTTTWLDPRL	WW domain containing proteins	Gallus gallus	Eukaryota	Reviewed (Swiss-Prot)
>MAGI3_CHICK/341-374	GELPYGWEKIEDPQYGTYYVDHINQKTQFENPVL	WW domain containing proteins	Gallus gallus	Eukaryota	Reviewed (Swiss-Prot)
>MAGI3_HUMAN/339-372	GELPYGWEKIEDPQYGTYYVDHLNQKTQFENPVE	WW domain containing proteins	Homo sapiens	Eukaryota	Reviewed (Swiss-Prot)
>MAGI3_RAT/296-329	EPLPKNWEMAYTDTGTIYFIDHNTKTTTWLDPRL	WW domain containing proteins	Rattus norvegicus	Eukaryota	Reviewed (Swiss-Prot)
>MAGI3_XENTR/289-322	EPLPKNWEMAYTEAGMIYFIDHNTKTTTWLDPRL	WW domain containing proteins	Xenopus tropicalis	Eukaryota	Reviewed (Swiss-Prot)
>MAGI3_XENTR/335-368	GELPYGWEKIEDPQYGTYYVDHINQKTQFDNPVL	WW domain containing proteins	Xenopus tropicalis	Eukaryota	Reviewed (Swiss-Prot)
>NCFA_DICDI/573-604	PPTPYPYQVLYTDSNEKYYLNTETNETFWELP	WW domain containing proteins	Dictyostelium discoideum	Eukaryota	Reviewed (Swiss-Prot)
>NED4L_HUMAN/193-226	PPLPPGWEEKVDNLGRTYYVNHNNRTTQWHRPSL	WW domain containing proteins	Homo sapiens	Eukaryota	Reviewed (Swiss-Prot)
>NED4L_HUMAN/385-418	PGLPSGWEERKDAKGRTYYVNHNNRTTTWTRPIM	WW domain containing proteins	Homo sapiens	Eukaryota	Reviewed (Swiss-Prot)
>NED4L_HUMAN/497-530	SFLPPGWEMRIAPNGRPFFIDHNTKTTTWEDPRL	WW domain containing proteins	Homo sapiens	Eukaryota	Reviewed (Swiss-Prot)
>NED4L_HUMAN/548-581	GPLPPGWEERIHLDGRTFYIDHNSKITQWEDPRL	WW domain containing proteins	Homo sapiens	Eukaryota	Reviewed (Swiss-Prot)
>NED4L_MOUSE/221-254	PPLPPGWEEKVDNLGRTYYVNHNNRSTQWHRPSL	WW domain containing proteins	Mus musculus	Eukaryota	Reviewed (Swiss-Prot)
>NEDD4_DROME/246-279	DALPAGWEERQDANGRTYYVNHTARTTQWDRPTV	WW domain containing proteins	Drosophila melanogaster	Eukaryota	Reviewed (Swiss-Prot)
>NEDD4_DROME/529-562	EPLPPRWSMQVAPNGRTFFIDHASRRTTWIDPRN	WW domain containing proteins	Drosophila melanogaster	Eukaryota	Reviewed (Swiss-Prot)
>NEDD4_DROME/580-613	GPLPEGWEERVHTDGRVFYIDHNTRTTQWEDPRL	WW domain containing proteins	Drosophila melanogaster	Eukaryota	Reviewed (Swiss-Prot)
>NEDD4_HUMAN/610-643	SPLPPGWEERQDILGRTYYVNHESRRTQWKRPTP	WW domain containing proteins	Homo sapiens	Eukaryota	Reviewed (Swiss-Prot)
>NEDD4_HUMAN/767-800	SGLPPGWEEKQDERGRSYYVDHNSRTTTWTKPTV	WW domain containing proteins	Homo sapiens	Eukaryota	Reviewed (Swiss-Prot)
>NEDD4_HUMAN/840-873	GFLPKGWEVRHAPNGRPFFIDHNTKTTTWEDPRL	WW domain containing proteins	Homo sapiens	Eukaryota	Reviewed (Swiss-Prot)
>NEDD4_HUMAN/892-925	GPLPPGWEERTHTDGRIFYINHNIKRTQWEDPRL	WW domain containing proteins	Homo sapiens	Eukaryota	Reviewed (Swiss-Prot)
>NEDD4_MOUSE/249-282	SPLPPGWEERQDVLGRTYYVNHESRRTQWKRPSP	WW domain containing proteins	Mus musculus	Eukaryota	Reviewed (Swiss-Prot)
>NEDD4_MOUSE/405-438	SGLPPGWEEKQDDRGRSYYVDHNSKTTTWSKPTM	WW domain containing proteins	Mus musculus	Eukaryota	Reviewed (Swiss-Prot)
>NEDD4_MOUSE/460-493	GPLPPGWEERTHTDGRVFFINHNIKKTQWEDPRL	WW domain containing proteins	Mus musculus	Eukaryota	Reviewed (Swiss-Prot)
>NEDD4_RAT/246-279	SPLPPGWEERQDVLGRTYYVNHESRTTQWKRPSP	WW domain containing proteins	Rattus norvegicus	Eukaryota	Reviewed (Swiss-Prot)
>NEDD4_RAT/459-492	GPLPPGWEERTHTDGRVFFINHNIKKTQWEDPRM	WW domain containing proteins	Rattus norvegicus	Eukaryota	Reviewed (Swiss-Prot)
>PIN1_BOVIN/5-39	EKLPPGWEKRMSRSSgRVYYFNHITNASQWERPSG	WW domain containing proteins	Bos taurus	Eukaryota	Reviewed (Swiss-Prot)
>PIN1_MACFA/5-39	EKLPPGWEKRMSRSSdRVYYFNHITNASQWERPSG	WW domain containing proteins	Macaca fascicularis	Eukaryota	Reviewed (Swiss-Prot)
>PIN1_RHIO9/1-35	MDLPENWIVRHSRTYnKDYYYNTVTNESRWDAPVL	WW domain containing proteins	Rhizopus delemar	Eukaryota	Reviewed (Swiss-Prot)
>PIN1_SCHPO/4-38	TGLPKPWIVKISRSRnRPYFFNTETHESLWEPPAA	WW domain containing proteins	Schizosaccharomyces pombe	Eukaryota	Reviewed (Swiss-Prot)
>PINL_HUMAN/5-39	EKLPPGWEKRMSRPSgRGYYFNHITNPSQWERPSG	WW domain containing proteins	Homo sapiens	Eukaryota	Reviewed (Swiss-Prot)
>PKHA5_HUMAN/10-43	ISLPRSWTYGITRGGRVFFINEEAKSTTWLHPVT	WW domain containing proteins	Homo sapiens	Eukaryota	Reviewed (Swiss-Prot)
>PKHA5_HUMAN/56-89	TDLPTGWEEAYTFEGARYYINHNERKVTCKHPVT	WW domain containing proteins	Homo sapiens	Eukaryota	Reviewed (Swiss-Prot)
>PKHA7_DANRE/53-86	SDLPSGWEEGFTKEGASFFIDHNQRTTTFIHPVT	WW domain containing proteins	Danio rerio	Eukaryota	Reviewed (Swiss-Prot)
>PKHA7_DANRE/8-41	DTLPDNGSYGVCRDGRVFFIDDEARATTWLHPRT	WW domain containing proteins	Danio rerio	Eukaryota	Reviewed (Swiss-Prot)
>PKHA7_HUMAN/54-87	SDLPRGWEEGFTEEGASYFIDHNQQTTAFRHPVT	WW domain containing proteins	Homo sapiens	Eukaryota	Reviewed (Swiss-Prot)
>PKHA7_HUMAN/9-42	DTLPEHWSYGVCRDGRVFFINDQLRCTTWLHPRT	WW domain containing proteins	Homo sapiens	Eukaryota	Reviewed (Swiss-Prot)
>PKHA7_MOUSE/53-86	SDLPRGWEEGFTEEGASFFIDHNQQTTTFRHPVT	WW domain containing proteins	Mus musculus	Eukaryota	Reviewed (Swiss-Prot)
>PMT1_CANAL	SHKRMWKINQGLTSHHHWQSSPSEWPLLLRGINYWNKEHKQVYLLGNAVTWW	EL4Cter domain eukaryote PMT	Candida albicans	Eukaryota	Reviewed (Swiss-Prot)
>PMT1_SCHPO	HNKLMWLKDRKMGDGHVYESSALTWPLLLGPLRFFYEQHLQVFFMGNPFVWY	EL4Cter domain eukaryote PMT	Schizosaccharomyces pombe	Eukaryota	Reviewed (Swiss-Prot)
>PMT1_YEAST	SHKKMWHINKNLVEPHVYESQPTSWPFLLRGISYWGENNRNVYLLGNAIVWW	EL4Cter domain eukaryote PMT	Saccharomyces cerevisiae	Eukaryota	Reviewed (Swiss-Prot)
>PMT2_CANAL	LNLAMMATNNALVPDTEKQDDLASSFWQWPTLNVGIRMCGWGPENPKYYMIGSPATTW	EL4Cter domain eukaryote PMT	Candida albicans	Eukaryota	Reviewed (Swiss-Prot)
>PMT2_SCHPO	LNRAMLRANNGLIPDEDKLDALRSEAYQWPFLLATLRMCGWGDNQIKYLLVGNPVAYW	EL4Cter domain eukaryote PMT	Schizosaccharomyces pombe	Eukaryota	Reviewed (Swiss-Prot)
>PMT2_YEAST	LNLAMMATNNALVPDPDKFDYLASSAWQWPTLNVGLRLCGWGDDNPKYFLLGTPASTW	EL4Cter domain eukaryote PMT	Saccharomyces cerevisiae	Eukaryota	Reviewed (Swiss-Prot)
>PMT3_YEAST	LNSAMMATNNALVPNPEKFDGIASSAWQWPTLNVGVRLCEWSEKSIKYFLLGSPASVW	EL4Cter domain eukaryote PMT	Saccharomyces cerevisiae	Eukaryota	Reviewed (Swiss-Prot)
>PMT4_CANAL	LQMLMFHHNNQLSSEHPFATQPGEWPLALSGVSFYNDNTEKKQIFFIGNIIGFW	EL4Cter domain eukaryote PMT	Candida albicans	Eukaryota	Reviewed (Swiss-Prot)
>PMT4_SCHPO	LQLTMFRQNNMLTEFHPYSSNPSDWFTLHHGIAFWAKSEENKQIYLLGNPIGWW	EL4Cter domain eukaryote PMT	Schizosaccharomyces pombe	Eukaryota	Reviewed (Swiss-Prot)
>PMT4_YEAST	TQKSMFEHNNKLSSEHPFASEPYSWPGSLSGVSFWTNGDEKKQIYFIGNIIGWW	EL4Cter domain eukaryote PMT	Saccharomyces cerevisiae	Eukaryota	Reviewed (Swiss-Prot)
>PMT5_YEAST	IHKFMFYLNNYMDTSHAYSSEPKTWPLMLRGIDFWNENGREVYFLGNAVLWW	EL4Cter domain eukaryote PMT	Saccharomyces cerevisiae	Eukaryota	Reviewed (Swiss-Prot)
>PMT6_CANAL	LNYAMMASNNALIPDPDRFDKLSSEWWEWPILNTGLRMNSWGDADIKYFLLGNPLITW	EL4Cter domain eukaryote PMT	Candida albicans	Eukaryota	Reviewed (Swiss-Prot)
>PMT6_YEAST	TNFAMASSNNALVPDEDKYDSLSSDAWEWPTLHKGLRMCSWAGYITRYYLMGSPFNTW	EL4Cter domain eukaryote PMT	Saccharomyces cerevisiae	Eukaryota	Reviewed (Swiss-Prot)
>POMT1_DANRE	LQWKMLTVKNEESEHKYSSSPLEWITMDTNIAYWLHPSSNAQIHFIGNIVTWT	EL4Cter domain eukaryote PMT	Danio rerio	Eukaryota	Reviewed (Swiss-Prot)
>POMT1_DROME	LQSKMLFQTKSVPNHMYSSMPHEWPLMDKGIAYWLDSQSSAQIYLLGNILLWY	EL4Cter domain eukaryote PMT	Drosophila melanogaster	Eukaryota	Reviewed (Swiss-Prot)
>POMT1_DROPS	LQTKMFWHGKHLQAHMYSSLPHEWPLMDKGIAYWLDSQSSAQIYLLGNVLIWY	EL4Cter domain eukaryote PMT	Drosophila pseudoobscura	Eukaryota	Reviewed (Swiss-Prot)
>POMT1_HUMAN	LQWRMLALRSDDSEHKYSSSPLEWVTLDTNIAYWLHPRTSAQIHLLGNIVIWV	EL4Cter domain eukaryote PMT	Homo sapiens	Eukaryota	Reviewed (Swiss-Prot)
>POMT1_MOUSE	LQWKMLTLKNEDLEHQYSSTPLEWLTLDTNIAYWLHPRTSAQIHLLGNIVIWT	EL4Cter domain eukaryote PMT	Mus musculus	Eukaryota	Reviewed (Swiss-Prot)
>POMT1_RAT	LQWKMLTLKNEDLEHQYSSTPLEWLTLDTNIAYWLHPRTSAQIHLLGNIVIWT	EL4Cter domain eukaryote PMT	Rattus norvegicus	Eukaryota	Reviewed (Swiss-Prot)
>POMT2_DANRE	SHIVMIRGNSGLKPKDNEMNSKPWHWPINYQGLRFSGVNETEYRVYLLGNPVIWW	EL4Cter domain eukaryote PMT	Danio rerio	Eukaryota	Reviewed (Swiss-Prot)
>POMT2_DROME	SHAVMLQGNAGLKPKEGEVTSRPWQWPINYRGQFFSGSSYRIYLLGNPLIWW	EL4Cter domain eukaryote PMT	Drosophila melanogaster	Eukaryota	Reviewed (Swiss-Prot)
>POMT2_DROPS	SHAVMLQGNAGLKPKEGEVTSRPWQWPINYRGQFFSGSSYRIYLLGNPVIWW	EL4Cter domain eukaryote PMT	Drosophila pseudoobscura	Eukaryota	Reviewed (Swiss-Prot)
>POMT2_HUMAN	SHMVMIRGNSGLKPKDNEFTSKPWHWPINYQGLRFSGVNDTDFRVYLLGNPVVWW	EL4Cter domain eukaryote PMT	Homo sapiens	Eukaryota	Reviewed (Swiss-Prot)
>POMT2_MOUSE	SHMVMIRGNNGLKPKDNEFTSKPWHWPINYQGLRFSGANDTDFRVYLLGNPVVWW	EL4Cter domain eukaryote PMT	Mus musculus	Eukaryota	Reviewed (Swiss-Prot)
>PQBP1_BOVIN/46-80	EGLPPSWYKVFDPSCgLPYYWNVDTDLVSWLSPHD	WW domain containing proteins	Bos taurus	Eukaryota	Reviewed (Swiss-Prot)
>PQBP1_GORGO/46-80	EGLPPSWYKVFDPSCgLPYYWNADTDLVSWLSPHD	WW domain containing proteins	Gorilla gorilla	Eukaryota	Reviewed (Swiss-Prot)
>PQBP1_MOUSE/46-80	EGLPPSWYKVFDPSCgLPYYWNVETDLVSWLSPHD	WW domain containing proteins	Mus musculus	Eukaryota	Reviewed (Swiss-Prot)
>PR40A_ARATH/184-217	PQSASDWQEHTSADGRKYYYNKRTKQSNWEKPLE	WW domain containing proteins	Arabidopsis thaliana	Eukaryota	Reviewed (Swiss-Prot)
>PR40A_ARATH/225-258	ADASTVWKEFTTPEGKKYYYNKVTKESKWTIPED	WW domain containing proteins	Arabidopsis thaliana	Eukaryota	Reviewed (Swiss-Prot)
>PR40A_HUMAN/140-173	SGAKSMWTEHKSPDGRTYYYNTETKQSTWEKPDD	WW domain containing proteins	Homo sapiens	Eukaryota	Reviewed (Swiss-Prot)
>PR40A_HUMAN/186-214	PWKEYKSDSGKPYYYNSQTKESRWAKPKE	WW domain containing proteins	Homo sapiens	Eukaryota	Reviewed (Swiss-Prot)
>PR40B_ARATH/203-236	QKALTDWVEHTSADGRKYFFNKRTKKSTWEKPVE	WW domain containing proteins	Arabidopsis thaliana	Eukaryota	Reviewed (Swiss-Prot)
>PR40B_ARATH/244-277	ADARTDWKEHSSPDGRKYYYNKITKQSTWTMPEE	WW domain containing proteins	Arabidopsis thaliana	Eukaryota	Reviewed (Swiss-Prot)
>PR40B_HUMAN/138-166	PWKEYKSDTGKPYYYNNQSKESRWTRPKD	WW domain containing proteins	Homo sapiens	Eukaryota	Reviewed (Swiss-Prot)
>PR40B_HUMAN/92-125	GPPRALWSEHVAPDGRIYYYNADDKQSVWEKPSV	WW domain containing proteins	Homo sapiens	Eukaryota	Reviewed (Swiss-Prot)
>PR40B_MOUSE/138-166	PWKEYKSDTGKPYYYNNQSQESRWTRPKD	WW domain containing proteins	Mus musculus	Eukaryota	Reviewed (Swiss-Prot)
>PR40C_ARATH/243-276	GNRLDAWTAHKSEAGVLYYYNSVTGQSTYEKPPG	WW domain containing proteins	Arabidopsis thaliana	Eukaryota	Reviewed (Swiss-Prot)
>PR40C_ARATH/301-328	WALVSTNDGKKYYYNNKTKVSSWQIPAE	WW domain containing proteins	Arabidopsis thaliana	Eukaryota	Reviewed (Swiss-Prot)
>PRP40_SCHPO/30-63	KTVASDWHEVKTEDSRVYYYNSVTRKSVWEKPEE	WW domain containing proteins	Schizosaccharomyces pombe	Eukaryota	Reviewed (Swiss-Prot)
>PRP40_SCHPO/77-104	WKEYATADGKKYWYNVNTRESVWDIPDE	WW domain containing proteins	Schizosaccharomyces pombe	Eukaryota	Reviewed (Swiss-Prot)
>PRP40_YEAST/1-31	MSIWKEAKDASGRIYYYNTLTKKSTWEKPKE	WW domain containing proteins	Saccharomyces cerevisiae	Eukaryota	Reviewed (Swiss-Prot)
>PRP40_YEAST/42-72	ENGWKAAKTADGKVYYYNPTTRETSWTIPAF	WW domain containing proteins	Saccharomyces cerevisiae	Eukaryota	Reviewed (Swiss-Prot)
>PUB1_SCHPO/205-238	GRLPPGWERRTDNLGRTYYVDHNTRSTTWIRPNL	WW domain containing proteins	Schizosaccharomyces pombe	Eukaryota	Reviewed (Swiss-Prot)
>PUB1_SCHPO/288-321	GELPPGWEQRYTPEGRPYFVDHNTRTTTWVDPRR	WW domain containing proteins	Schizosaccharomyces pombe	Eukaryota	Reviewed (Swiss-Prot)
>PUB1_SCHPO/345-378	GPLPSGWEMRLTNTARVYFVDHNTKTTTWDDPRL	WW domain containing proteins	Schizosaccharomyces pombe	Eukaryota	Reviewed (Swiss-Prot)
>PUB2_SCHPO/242-275	GPLPAGWEMRLSEDYHVYFVDHSTKTTTWSDPRD	WW domain containing proteins	Schizosaccharomyces pombe	Eukaryota	Reviewed (Swiss-Prot)
>PUB3_SCHPO/236-269	GRLPPGWERRADSLGRTYYVDHNTRTTTWTRPAS	WW domain containing proteins	Schizosaccharomyces pombe	Eukaryota	Reviewed (Swiss-Prot)
>PUB3_SCHPO/306-339	NDLPFGWEMRYTDTGRPYFVDHNTRTTTWVDPRN	WW domain containing proteins	Schizosaccharomyces pombe	Eukaryota	Reviewed (Swiss-Prot)
>PUB3_SCHPO/364-397	GPLPSGWEMRLTNSARVYFVDHNTKTTTWDDPRL	WW domain containing proteins	Schizosaccharomyces pombe	Eukaryota	Reviewed (Swiss-Prot)
>RH14_ARATH/17-51	HTLPKPWKGLIDDRTgYLYFWNPETNVTQYEKPTP	WW domain containing proteins	Arabidopsis thaliana	Eukaryota	Reviewed (Swiss-Prot)
>RH14_ORYSJ/21-55	PTLPKPWRGLIDGNTgYLYFWNPETKAVQYDRPTA	WW domain containing proteins	Oryza sativa	Eukaryota	Reviewed (Swiss-Prot)
>RH40_ARATH/20-54	PTLPQPWKGLIDGSTgILYYWNPETNVTQYERPSA	WW domain containing proteins	Arabidopsis thaliana	Eukaryota	Reviewed (Swiss-Prot)
>RH40_ORYSJ/17-51	PSLPKPWRGLVDGTTgYLYYWNPETNITQYEKPLP	WW domain containing proteins	Oryza sativa	Eukaryota	Reviewed (Swiss-Prot)
>RH46_ARATH/15-49	PNLPKPWKGLVDSRTgYLYFWNPETNVTQYERPAS	WW domain containing proteins	Arabidopsis thaliana	Eukaryota	Reviewed (Swiss-Prot)
>RHG09_HUMAN/219-247	WEQHLDPNSgRCFYINSLTGCKSWKPPRR	WW domain containing proteins	Homo sapiens	Eukaryota	Reviewed (Swiss-Prot)
>RHG12_HUMAN/265-298	IQINGEWETHKDSSGRCYYYNRGTQERTWKPPRW	WW domain containing proteins	Homo sapiens	Eukaryota	Reviewed (Swiss-Prot)
>RHG12_HUMAN/364-391	WLKHVDDQGRQYYYSADGSRSEWELPKY	WW domain containing proteins	Homo sapiens	Eukaryota	Reviewed (Swiss-Prot)
>RHG12_MACFA/265-298	IQINGEWETHKDSSGRCYYYDRGTQERTWKPPRW	WW domain containing proteins	Macaca fascicularis	Eukaryota	Reviewed (Swiss-Prot)
>RHG12_MACFA/364-391	WLKHIDDQGRQYYYSADGSRSEWELPKY	WW domain containing proteins	Macaca fascicularis	Eukaryota	Reviewed (Swiss-Prot)
>RHG12_MOUSE/263-296	IQVNGEWETHKDSSGRCYYYNRTTQERTWKPPRW	WW domain containing proteins	Mus musculus	Eukaryota	Reviewed (Swiss-Prot)
>RHG27_HUMAN/252-280	WETHTDAGTgRPYYYNPDTGVTTWESPFE	WW domain containing proteins	Homo sapiens	Eukaryota	Reviewed (Swiss-Prot)
>RHG27_HUMAN/299-333	VSLETEWGQYWDEESrRVFFYNPLTGETAWEDEAE	WW domain containing proteins	Homo sapiens	Eukaryota	Reviewed (Swiss-Prot)
>RHG27_HUMAN/417-444	WVRLEDPHGKPYFYNPEDSSVRWELPQV	WW domain containing proteins	Homo sapiens	Eukaryota	Reviewed (Swiss-Prot)
>RHG27_MOUSE/246-280	PRLSPVWETHTDTGTgRPYYYNPDTGVTTWESPFE	WW domain containing proteins	Mus musculus	Eukaryota	Reviewed (Swiss-Prot)
>RHG27_MOUSE/299-333	ESLETEWGQYWDEESrRVFFYNPLTGETAWEDETE	WW domain containing proteins	Mus musculus	Eukaryota	Reviewed (Swiss-Prot)
>RHG27_MOUSE/414-447	QFTQEQWVRLEDQHGKPYFYNPEDSSVQWELPQV	WW domain containing proteins	Mus musculus	Eukaryota	Reviewed (Swiss-Prot)
>RHG27_RAT/246-280	PRLSPVWETHTDAGTgRPYYYNPDTGVTTWESPFE	WW domain containing proteins	Rattus norvegicus	Eukaryota	Reviewed (Swiss-Prot)
>RHG27_RAT/299-333	ESLETEWGQYWDEESgRVFFYNPLTGETVWEDETE	WW domain containing proteins	Rattus norvegicus	Eukaryota	Reviewed (Swiss-Prot)
>RHG27_RAT/414-447	QFTQEQWVRLEDQEGKPYFYNPEDSSVQWELPQV	WW domain containing proteins	Rattus norvegicus	Eukaryota	Reviewed (Swiss-Prot)
>RHG39_HUMAN/63-97	RTSENQWWELFDPNTsRFYYYNASTQRTVWHRPQG	WW domain containing proteins	Homo sapiens	Eukaryota	Reviewed (Swiss-Prot)
>RHG39_MOUSE/63-97	RTSEDQWWELFDPNTsRFYYYSAASQRTVWHRPQN	WW domain containing proteins	Mus musculus	Eukaryota	Reviewed (Swiss-Prot)
>RSP5_ASPCL/229-262	GRLPAGWERREDNLGRTYYVDHNTRTTTWTRPSS	WW domain containing proteins	Aspergillus clavatus	Eukaryota	Reviewed (Swiss-Prot)
>RSP5_ASPCL/333-366	GELPPGWEQRTTPEGRPYFVDHNTRTTTWVDPRR	WW domain containing proteins	Aspergillus clavatus	Eukaryota	Reviewed (Swiss-Prot)
>RSP5_ASPFN/226-259	GRLPAGWERREDNLGRTYYVDHNTRTTTWTRPSN	WW domain containing proteins	Aspergillus flavus	Eukaryota	Reviewed (Swiss-Prot)
>RSP5_CHATD/247-280	GRLPPGWERREDHLGRTYYVDHNTRTTSWNRPTG	WW domain containing proteins	Chaetomium thermophilum	Eukaryota	Reviewed (Swiss-Prot)
>RSP5_CHATD/339-372	GELPPGWEMRWTPEGRPYFVDHNTRTTTWVDPRR	WW domain containing proteins	Chaetomium thermophilum	Eukaryota	Reviewed (Swiss-Prot)
>RSP5_EMENI/231-264	GRLPAGWERREDNLGRTYYVDHNTRTTTWNRPSA	WW domain containing proteins	Emericella nidulans	Eukaryota	Reviewed (Swiss-Prot)
>RSP5_YEAST/229-262	GRLPPGWERRTDNFGRTYYVDHNTRTTTWKRPTL	WW domain containing proteins	Saccharomyces cerevisiae	Eukaryota	Reviewed (Swiss-Prot)
>RSP5_YEAST/331-364	GELPSGWEQRFTPEGRAYFVDHNTRTTTWVDPRR	WW domain containing proteins	Saccharomyces cerevisiae	Eukaryota	Reviewed (Swiss-Prot)
>SAC9_ARATH/508-542	APLPPGWEKRADAVTgKSYYIDHNTKTTTWSHPCP	WW domain containing proteins	Arabidopsis thaliana	Eukaryota	Reviewed (Swiss-Prot)
>SAV_DROME/423-456	LPLPPGWATQYTLHGRKYYIDHNAHTTHWNHPLE	WW domain containing proteins	Drosophila melanogaster	Eukaryota	Reviewed (Swiss-Prot)
>SAV_DROME/458-491	EGLPVGWRRVVSKMHGTYYENQYTGQSQRQHPCL	WW domain containing proteins	Drosophila melanogaster	Eukaryota	Reviewed (Swiss-Prot)
>SAV1_HUMAN/199-232	LPLPPGWSVDWTMRGRKYYIDHNTNTTHWSHPLE	WW domain containing proteins	Homo sapiens	Eukaryota	Reviewed (Swiss-Prot)
>SAV1_HUMAN/234-267	EGLPPGWERVESSEFGTYYVDHTNKKAQYRHPCA	WW domain containing proteins	Homo sapiens	Eukaryota	Reviewed (Swiss-Prot)
>SAV1_MOUSE/235-268	EGLPPGWERVESSEFGTYYVDHTNKRAQYRHPCA	WW domain containing proteins	Mus musculus	Eukaryota	Reviewed (Swiss-Prot)
>SEC24_CRYNB/5-39	IMLPQGWEARWDPQAnAYIYVDQSTGRSQWEVPLN	WW domain containing proteins	Cryptococcus neoformans	Eukaryota	Reviewed (Swiss-Prot)
>SEC24_USTMA/6-40	PQLPPGWVAQWDPNAaRQVFVETATGRTSWQPPTA	WW domain containing proteins	Ustilago maydis	Eukaryota	Reviewed (Swiss-Prot)
>SET2_ASPOR/615-646	NPLPTGWFAAESNGRTYYYSARGDTTWTRPTK	WW domain containing proteins	Aspergillus oryzae	Eukaryota	Reviewed (Swiss-Prot)
>SET2_CANAL/558-592	AGLPENWRSAFDKNTgGYYYYNLVTKETTWERPLG	WW domain containing proteins	Candida albicans	Eukaryota	Reviewed (Swiss-Prot)
>SET2_CANGA/479-511	IKLPPGWEIVFENGRPMYYNAEKKTKLLYPPTG	WW domain containing proteins	Canga renatae	Eukaryota	Reviewed (Swiss-Prot)
>SET2_CHAGB/512-544	TNLPAGWFVNTDKTGRYYFYDATGRTQWQRPLT	WW domain containing proteins	Chaetomium globosum	Eukaryota	Reviewed (Swiss-Prot)
>SET2_COCIM/604-635	NPLPKGWFAAESNGRTYYYSATGETTWSRPTA	WW domain containing proteins	Coccidioides immitis	Eukaryota	Reviewed (Swiss-Prot)
>SET2_DEBHA/477-511	EALPDGWQTAFDPNTqTNYYYHAELGISKWERPIK	WW domain containing proteins	Debaryomyces hansenii	Eukaryota	Reviewed (Swiss-Prot)
>SET2_DROME/1963-1996	DPLPPAWNWQVTSDGDIYYYNLRERISQWEPPSP	WW domain containing proteins	Drosophila melanogaster	Eukaryota	Reviewed (Swiss-Prot)
>SET2_EMENI/630-661	DPLPQGWFAAESNGRTYYYSARGDTTWTRPTK	WW domain containing proteins	Emericella nidulans	Eukaryota	Reviewed (Swiss-Prot)
>SET2_GIBZE/564-596	ASLPQGWFTAKDAAGNTYFYTKQGATTWQRPTQ	WW domain containing proteins	Gibberella zeae	Eukaryota	Reviewed (Swiss-Prot)
>SET2_NEUCR/569-601	TNLPAGWFVTTDSTGKYYFYDKSGHTQWQRPTT	WW domain containing proteins	Neurospora crassa	Eukaryota	Reviewed (Swiss-Prot)
>SET2_YARLI/501-534	RSLPKGWQFANDPQGKVYYYNLELNIQQWDFPKA	WW domain containing proteins	Yarrowia lipolytica	Eukaryota	Reviewed (Swiss-Prot)
>SETD2_HUMAN/2389-2422	IVLPPNWKTARDPEGKIYYYHVITRQTQWDPPTW	WW domain containing proteins	Homo sapiens	Eukaryota	Reviewed (Swiss-Prot)
>SMUF1_DROME/167-200	DSLPEGWEERRTDNGRVYYVNHATKSTQWDRPRQ	WW domain containing proteins	Drosophila melanogaster	Eukaryota	Reviewed (Swiss-Prot)
>SMUF1_DROME/513-546	LDLPPGYEMRTTQQGQVYFYHIPTGVSTWHDPRI	WW domain containing proteins	Drosophila melanogaster	Eukaryota	Reviewed (Swiss-Prot)
>SMUF1_DROME/561-594	GPLPSGWEQRKTASGRVYFVDHNNRTTQFTDPRL	WW domain containing proteins	Drosophila melanogaster	Eukaryota	Reviewed (Swiss-Prot)
>SMUF1_HUMAN/234-267	PELPEGYEQRTTVQGQVYFLHTQTGVSTWHDPRI	WW domain containing proteins	Homo sapiens	Eukaryota	Reviewed (Swiss-Prot)
>SMUF1_HUMAN/306-339	GPLPPGWEVRSTVSGRIYFVDHNNRTTQFTDPRL	WW domain containing proteins	Homo sapiens	Eukaryota	Reviewed (Swiss-Prot)
>SMUF1_XENLA/233-266	QDLPEGYEQRTTVQGQVYFLHTQTGVSTWHDPRI	WW domain containing proteins	Xenopus laevis	Eukaryota	Reviewed (Swiss-Prot)
>SMUF1_XENLA/279-312	GSLPAGWEVRTTVSGRIYFVDHNNRTTQFTDPRL	WW domain containing proteins	Xenopus laevis	Eukaryota	Reviewed (Swiss-Prot)
>SMUF2_DANRE/157-190	NDLPDGWEERRTASGRIQYLNHITRSTQWERPTR	WW domain containing proteins	Danio rerio	Eukaryota	Reviewed (Swiss-Prot)
>SMUF2_DANRE/251-284	PDLPEGYEQRTTQQGQVYFLHTQTGVSTWHDPRV	WW domain containing proteins	Danio rerio	Eukaryota	Reviewed (Swiss-Prot)
>SMUF2_DANRE/297-330	GPLPPGWEIRNTATGRVYFVDHNNRTTQFTDPRL	WW domain containing proteins	Danio rerio	Eukaryota	Reviewed (Swiss-Prot)
>SMUF2_HUMAN/157-190	NDLPDGWEERRTASGRIQYLNHITRTTQWERPTR	WW domain containing proteins	Homo sapiens	Eukaryota	Reviewed (Swiss-Prot)
>SSP1_NEUCR/7-41	TGLPEDWEVRHSQSKnLPYYFNSATKTSRWEPPSG	WW domain containing proteins	Neurospora crassa	Eukaryota	Reviewed (Swiss-Prot)
>STXB4_HUMAN/496-529	DCLPYGWEEAYTADGIKYFINHVTQTTSWIHPVM	WW domain containing proteins	Homo sapiens	Eukaryota	Reviewed (Swiss-Prot)
>SUDX_DROME/363-396	EPLPAGWEIRLDQYGRRYYVDHNTRSTYWEKPTP	WW domain containing proteins	Drosophila melanogaster	Eukaryota	Reviewed (Swiss-Prot)
>SUDX_DROME/395-428	TPLPPGWEIRKDGRGRVYYVDHNTRKTTWQRPNS	WW domain containing proteins	Drosophila melanogaster	Eukaryota	Reviewed (Swiss-Prot)
>SUDX_DROME/477-510	GPLPDGWEKKIQSDNRVYFVNHKNRTTQWEDPRT	WW domain containing proteins	Drosophila melanogaster	Eukaryota	Reviewed (Swiss-Prot)
>SUDX_DROME/521-554	GPLPPGWEIRYTAAGERFFVDHNTRRTTFEDPRP	WW domain containing proteins	Drosophila melanogaster	Eukaryota	Reviewed (Swiss-Prot)
>TCRG1_HUMAN/131-164	PPTEEIWVENKTPDGKVYYYNARTRESAWTKPDG	WW domain containing proteins	Homo sapiens	Eukaryota	Reviewed (Swiss-Prot)
>TCRG1_HUMAN/429-462	ATAVSEWTEYKTADGKTYYYNNRTLESTWEKPQE	WW domain containing proteins	Homo sapiens	Eukaryota	Reviewed (Swiss-Prot)
>TCRG1_HUMAN/532-561	TPWCVVWTGDERVFFYNPTTRLSMWDRPDD	WW domain containing proteins	Homo sapiens	Eukaryota	Reviewed (Swiss-Prot)
>TCRGL_HUMAN/343-372	SPWCVVWTGDDRVFFFNPTMHLSVWEKPMD	WW domain containing proteins	Homo sapiens	Eukaryota	Reviewed (Swiss-Prot)
>TCRGL_MOUSE/347-376	SPWCVVWTGDDRVFFFNPTMQLSVWEKPVD	WW domain containing proteins	Mus musculus	Eukaryota	Reviewed (Swiss-Prot)
>TG325_CAEEL/96-129	RDLLNGWFEYETDVGRTFFFNKETGKSQWIPPRF	WW domain containing proteins	Caenorhabditis elegans	Eukaryota	Reviewed (Swiss-Prot)
>URN1_YEAST/1-32	MRGEWQEFKTPAGKKYYYNKNTKQSRWEKPNL	WW domain containing proteins	Saccharomyces cerevisiae	Eukaryota	Reviewed (Swiss-Prot)
>UTRN_HUMAN/2812-2845	TSVQLPWQRSISHNKVPYYINHQTQTTCWDHPKM	WW domain containing proteins	Homo sapiens	Eukaryota	Reviewed (Swiss-Prot)
>WAC_DANRE/126-153	WSEHISSSGKKYYYNCRTEVSQWEKPKE	WW domain containing proteins	Danio rerio	Eukaryota	Reviewed (Swiss-Prot)
>WAC_DROME/244-271	WSEHVSSSGKMYYYNCKTEISQWEKPKE	WW domain containing proteins	Drosophila melanogaster	Eukaryota	Reviewed (Swiss-Prot)
>WBP4_CHICK/134-167	KTEPKEWVQGLSPEGYTYYYNTKTGESQWEKPKG	WW domain containing proteins	Gallus gallus	Eukaryota	Reviewed (Swiss-Prot)
>WBP4_CHICK/181-208	WVEGVSEDGHTYYYNTQTGVSTWEKPDG	WW domain containing proteins	Gallus gallus	Eukaryota	Reviewed (Swiss-Prot)
>WBP4_HUMAN/122-155	DPSKGRWVEGITSEGYHYYYDLISGASQWEKPEG	WW domain containing proteins	Homo sapiens	Eukaryota	Reviewed (Swiss-Prot)
>WBP4_HUMAN/163-196	TAVKTVWVEGLSEDGFTYYYNTETGESRWEKPDD	WW domain containing proteins	Homo sapiens	Eukaryota	Reviewed (Swiss-Prot)
>WBP4_MOUSE/123-156	EASKGGWVEGVTADGHCYYYDLITGASQWEKPEG	WW domain containing proteins	Mus musculus	Eukaryota	Reviewed (Swiss-Prot)
>WBP4_MOUSE/164-197	TAAKAVWVEGLSEDGYTYYYNTETGESKWEKPED	WW domain containing proteins	Mus musculus	Eukaryota	Reviewed (Swiss-Prot)
>WBP4_RAT/127-154	WVEGVTADGHCYYYDLVTGASQWEKPEG	WW domain containing proteins	Rattus norvegicus	Eukaryota	Reviewed (Swiss-Prot)
>WBP4_RAT/168-195	WVEGLSEDGYTYYYNTETGESKWEKPDD	WW domain containing proteins	Rattus norvegicus	Eukaryota	Reviewed (Swiss-Prot)
>WWC2_HUMAN/10-43	LPLPRGWEEARDYDGKVFYIDHNTRRTSWIDPRD	WW domain containing proteins	Homo sapiens	Eukaryota	Reviewed (Swiss-Prot)
>WWC2_HUMAN/57-90	DELPWGWEAGFDPQIGVYYIDHINKTTQIEDPRK	WW domain containing proteins	Homo sapiens	Eukaryota	Reviewed (Swiss-Prot)
>WWC2_MOUSE/57-90	DELPWGWEAGFDPQIGAYYIDHINKTTQIEDPRK	WW domain containing proteins	Mus musculus	Eukaryota	Reviewed (Swiss-Prot)
>WWC2_XENTR/56-89	NELPWGWESSYDPQIGVYFINHINQTTQIEDPRK	WW domain containing proteins	Xenopus tropicalis	Eukaryota	Reviewed (Swiss-Prot)
>WWC2_XENTR/9-42	LPLPDGWEEARDYDGKVFYIDHNSRQTSWIDPRD	WW domain containing proteins	Xenopus tropicalis	Eukaryota	Reviewed (Swiss-Prot)
>WWC3_HUMAN/106-139	DELPLGWETVYDKQIGVYYMDHINKLTQIEDPRE	WW domain containing proteins	Homo sapiens	Eukaryota	Reviewed (Swiss-Prot)
>WWC3_HUMAN/59-92	LPLPAGWEEARDYDGRVFYIDHNTRQTSWIDPRD	WW domain containing proteins	Homo sapiens	Eukaryota	Reviewed (Swiss-Prot)
>WWM1_YEAST/9-43	PQVPSGWKAVFDDEYqTWYYVDLSTNSSQWEPPRG	WW domain containing proteins	Saccharomyces cerevisiae	Eukaryota	Reviewed (Swiss-Prot)
>WWOX_CHICK/16-49	EELPPGWEERTTKDGWVYYANHLEEKTQWEHPKS	WW domain containing proteins	Gallus gallus	Eukaryota	Reviewed (Swiss-Prot)
>WWOX_CHICK/57-90	GGLPYGWEQETDENGQVYFVDHINKRTTYLDPRL	WW domain containing proteins	Gallus gallus	Eukaryota	Reviewed (Swiss-Prot)
>WWOX_DANRE/16-49	DELPPGWEERSTKDGWVYYANHEEMKTQWEHPKT	WW domain containing proteins	Danio rerio	Eukaryota	Reviewed (Swiss-Prot)
>WWOX_DANRE/57-90	GALPYGWEQETDDKGQIFYVDHINKRKTYFDPRQ	WW domain containing proteins	Danio rerio	Eukaryota	Reviewed (Swiss-Prot)
>WWOX_DROME/11-44	DELPPGWEERATDDGTVCYVNQQGKTSQWTHPRT	WW domain containing proteins	Drosophila melanogaster	Eukaryota	Reviewed (Swiss-Prot)
>WWOX_DROME/52-86	GELPLGWEKYYDEQGkRFMFLNKETQQRTNVDPRL	WW domain containing proteins	Drosophila melanogaster	Eukaryota	Reviewed (Swiss-Prot)
>WWOX_HUMAN/16-49	DELPPGWEERTTKDGWVYYANHTEEKTQWEHPKT	WW domain containing proteins	Homo sapiens	Eukaryota	Reviewed (Swiss-Prot)
>WWOX_HUMAN/57-90	GDLPYGWEQETDENGQVFFVDHINKRTTYLDPRL	WW domain containing proteins	Homo sapiens	Eukaryota	Reviewed (Swiss-Prot)
>WWOX_PONAB/57-90	GDLPYGWEQGTDENGQVFFVDHINKRTTYLDPRL	WW domain containing proteins	Pongo abelii	Eukaryota	Reviewed (Swiss-Prot)
>WWP1_CAEEL/219-252	EQLPDGWEMRFDQYGRKYYVDHTTKSTTWERPST	WW domain containing proteins	Caenorhabditis elegans	Eukaryota	Reviewed (Swiss-Prot)
>WWP1_CAEEL/253-286	QPLPQGWEMRRDPRGRVYYVDHNTRTTTWQRPTA	WW domain containing proteins	Caenorhabditis elegans	Eukaryota	Reviewed (Swiss-Prot)
>WWP1_CAEEL/324-358	GPLPEGWEKRQDPNTsRMYFVNHVNRTTQWEDPRT	WW domain containing proteins	Caenorhabditis elegans	Eukaryota	Reviewed (Swiss-Prot)
>WWP1_CAEEL/366-399	QPLPDGWEMRFTEQGVPFFIDHQSKTTTYNDPRT	WW domain containing proteins	Caenorhabditis elegans	Eukaryota	Reviewed (Swiss-Prot)
>WWP1_HUMAN/349-382	ETLPSGWEQRKDPHGRTYYVDHNTRTTTWERPQP	WW domain containing proteins	Homo sapiens	Eukaryota	Reviewed (Swiss-Prot)
>WWP1_HUMAN/381-414	QPLPPGWERRVDDRRRVYYVDHNTRTTTWQRPTM	WW domain containing proteins	Homo sapiens	Eukaryota	Reviewed (Swiss-Prot)
>WWP1_HUMAN/456-489	GPLPPGWEKRVDSTDRVYFVNHNTKTTQWEDPRT	WW domain containing proteins	Homo sapiens	Eukaryota	Reviewed (Swiss-Prot)
>WWP1_HUMAN/496-529	EPLPEGWEIRYTREGVRYFVDHNTRTTTFKDPRN	WW domain containing proteins	Homo sapiens	Eukaryota	Reviewed (Swiss-Prot)
>WWP1_MOUSE/345-378	EALPSGWEQRKDPHGRTYYVDHNTRTTTWERPQP	WW domain containing proteins	Mus musculus	Eukaryota	Reviewed (Swiss-Prot)
>WWP1_MOUSE/377-410	QPLPPGWERRVDDRGRVYYVDHNTRTTTWQRPTM	WW domain containing proteins	Mus musculus	Eukaryota	Reviewed (Swiss-Prot)
>WWP2_HUMAN/300-333	DALPAGWEQRELPNGRVYYVDHNTKTTTWERPLP	WW domain containing proteins	Homo sapiens	Eukaryota	Reviewed (Swiss-Prot)
>WWP2_HUMAN/330-363	RPLPPGWEKRTDPRGRFYYVDHNTRTTTWQRPTA	WW domain containing proteins	Homo sapiens	Eukaryota	Reviewed (Swiss-Prot)
>WWP2_HUMAN/405-437	GPLPPGWEKRQDNGRVYYVNHNTRTTQWEDPRT	WW domain containing proteins	Homo sapiens	Eukaryota	Reviewed (Swiss-Prot)
>WWP2_HUMAN/444-477	PALPPGWEMKYTSEGVRYFVDHNTRTTTFKDPRP	WW domain containing proteins	Homo sapiens	Eukaryota	Reviewed (Swiss-Prot)
>WWTR1_CANLF/124-157	LPLPPGWEMTFTATGQRYFLNHIEKITTWQDPRK	WW domain containing proteins	Canis lupus	Eukaryota	Reviewed (Swiss-Prot)
>YAP1_CAEEL/203-236	LPMPQGWEMCYDSDGVRYFKDHNSKTTTWDDPRL	WW domain containing proteins	Caenorhabditis elegans	Eukaryota	Reviewed (Swiss-Prot)
>YAP1_CANLF/170-203	VPLPAGWEMAKTSSGQRYFLNHIDQTTTWQDPRK	WW domain containing proteins	Canis lupus	Eukaryota	Reviewed (Swiss-Prot)
>YAP1_CANLF/229-262	GPLPDGWEQAMTQDGEIYYINHKNKTTSWLDPRL	WW domain containing proteins	Canis lupus	Eukaryota	Reviewed (Swiss-Prot)
>YAP1_DANRE/126-159	MPLPPGWEMAKTPSGQRYFLNHNDQTTTWQDPRK	WW domain containing proteins	Danio rerio	Eukaryota	Reviewed (Swiss-Prot)
>YAP1_DANRE/186-219	GPLPDGWEQAITSEGEIYYINHKNKTTSWLDPRL	WW domain containing proteins	Danio rerio	Eukaryota	Reviewed (Swiss-Prot)
>YAP1_DROME/241-274	GALPPGWEQAKTNDGQIYYLNHTTKSTQWEDPRI	WW domain containing proteins	Drosophila melanogaster	Eukaryota	Reviewed (Swiss-Prot)
>YAP1_DROME/310-343	GPLPDGWEQAVTESGDLYFINHIDRTTSWNDPRM	WW domain containing proteins	Drosophila melanogaster	Eukaryota	Reviewed (Swiss-Prot)
>YAP1_MOUSE/156-189	VPLPAGWEMAKTSSGQRYFLNHNDQTTTWQDPRK	WW domain containing proteins	Mus musculus	Eukaryota	Reviewed (Swiss-Prot)
>YAP1_MOUSE/215-248	GPLPDGWEQAMTQDGEVYYINHKNKTTSWLDPRL	WW domain containing proteins	Mus musculus	Eukaryota	Reviewed (Swiss-Prot)
>YAP1_ORYLA/126-159	VPLPPGWEMAKTSSGQRYFLNHIDQTTTWQDPRK	WW domain containing proteins	Oryzias latipes	Eukaryota	Reviewed (Swiss-Prot)
>YAP1_ORYLA/186-219	GPLPEGWEQAITPEGEIYYINHKNKTTSWLDPRL	WW domain containing proteins	Oryzias latipes	Eukaryota	Reviewed (Swiss-Prot)
>YAP1A_XENLA/141-174	VPLPPGWEMAKTPSGQRYFLNHIDQTTTWQDPRK	WW domain containing proteins	Xenopus laevis	Eukaryota	Reviewed (Swiss-Prot)
>YAP1A_XENLA/199-232	GPLPDGWEQALTPEGEAYFINHKNKSTSWLDPRL	WW domain containing proteins	Xenopus laevis	Eukaryota	Reviewed (Swiss-Prot)
>YO61_CAEEL/123-156	QPQQGQWKEFMSDDGKPYYYNTLTKKTQWVKPDG	WW domain containing proteins	Caenorhabditis elegans	Eukaryota	Reviewed (Swiss-Prot)
>YO61_CAEEL/78-111	PSVESDWSVHTNEKGTPYYHNRVTKQTSWIKPDV	WW domain containing proteins	Caenorhabditis elegans	Eukaryota	Reviewed (Swiss-Prot)
>ZYS3_CHLRE/281-315	PAYATPWRELVDEASgAPFFFNVETGDTTWELPAA	WW domain containing proteins	Chlamydomonas reinhardtii	Eukaryota	Reviewed (Swiss-Prot)
