# Supplementary material for: Structural Insights into the Protein Mannosyltransferase from Mycobacterium tuberculosis reveal a WW-Domain-Like Protein Motif in Bacteria
Source: Commun Biol. 2025 Aug 7;8:1175. doi: 10.1038/s42003-025-08593-9 (PMC12331936; doi:10.1038/s42003-025-08593-9)
Supplement: Supplementary file 8 — Supplementary Data 5 [file 42003_2025_8593_MOESM8_ESM.txt]

$ITC
$ 19 
$NOT
$ 37 
$ 60 
$ 750 
$ 5 
$ 2 
$ADCGainCode:  0 
$False,True,True
$ 0.4 , 0.8 , 150 , 5 
$ 2 , 4 , 180 , 5 
$ 2 , 4 , 180 , 5 
$ 2 , 4 , 180 , 5 
$ 2 , 4 , 180 , 5 
$ 2 , 4 , 180 , 5 
$ 2 , 4 , 180 , 5 
$ 2 , 4 , 180 , 5 
$ 2 , 4 , 180 , 5 
$ 2 , 4 , 180 , 5 
$ 2 , 4 , 180 , 5 
$ 2 , 4 , 180 , 5 
$ 2 , 4 , 180 , 5 
$ 2 , 4 , 180 , 5 
$ 2 , 4 , 180 , 5 
$ 2 , 4 , 180 , 5 
$ 2 , 4 , 180 , 5 
$ 2 , 4 , 180 , 5 
$ 2 , 4 , 180 , 5 
# 0 
# 0.025 
# 0.7 
# 0.2068 
# 37 
# 3.9835 
# 7.83 
# 1 
?
% MICROCALITC_MAL1146159
% 0.2068 
% 3.9835 
%-0.545258 , 29.63793 
%-0.200552 , 29.23327 
% 0.8333333 
% 168130 , 168140 
% 0.25 , 81 
%-0.01032 ,-0.034137 
%-20 , 8 
% 0 , 0 
% 0 
% 128000       128000 
% 43.1 
% 500 , 750 , 1000 , 750 
% 0.04257 ,-0.00249 , 0.000047734 ,-0.000000435026 , 0.00000000201917 
% MicroCalITC Ver: 1.29.32 Run time:10/8/2020 9:13:15 AM
@0
5.00,5.37240,37.026951,0.000276,36.926599,0.6525,0.304,5.37507,5.37507
6.00,5.37338,37.026953,0.000276,36.926588,0.6525,0.304,5.37431,5.37431
7.00,5.37376,37.026948,0.000275,36.926559,0.6524,0.304,5.37422,5.37422
8.00,5.37417,37.027004,0.000275,36.926565,0.6522,0.304,5.37440,5.37440
9.00,5.37416,37.027114,0.000276,36.926626,0.6521,0.304,5.37408,5.37408
10.00,5.37424,37.027124,0.000276,36.926641,0.6522,0.304,5.37402,5.37402
11.00,5.37425,37.027196,0.000277,36.926725,0.6522,0.304,5.37381,5.37381
12.00,5.37433,37.027179,0.000276,36.926698,0.6522,0.304,5.37417,5.37417
13.00,5.37447,37.027089,0.000276,36.926698,0.6523,0.304,5.37372,5.37372
14.00,5.37463,37.027032,0.000274,36.926738,0.6523,0.304,5.37373,5.37373
15.00,5.37458,37.026998,0.000273,36.926732,0.6522,0.304,5.37390,5.37390
16.00,5.37475,37.026954,0.000272,36.926699,0.6520,0.304,5.37400,5.37400
17.00,5.37467,37.026975,0.000272,36.926737,0.6519,0.304,5.37367,5.37367
18.00,5.37462,37.027027,0.000272,36.926740,0.6518,0.304,5.37347,5.37347
19.00,5.37433,37.027025,0.000273,36.926724,0.6518,0.303,5.37269,5.37269
20.00,5.37399,37.026983,0.000272,36.926722,0.6519,0.303,5.37231,5.37231
21.00,5.37366,37.026970,0.000273,36.926752,0.6520,0.303,5.37205,5.37205
22.00,5.37348,37.026886,0.000275,36.926760,0.6521,0.303,5.37166,5.37166
23.00,5.37347,37.026823,0.000272,36.926756,0.6520,0.303,5.37226,5.37226
24.00,5.37348,37.026770,0.000270,36.926682,0.6519,0.303,5.37354,5.37354
25.00,5.37361,37.026779,0.000272,36.926668,0.6518,0.303,5.37444,5.37444
26.00,5.37366,37.026706,0.000269,36.926610,0.6517,0.303,5.37476,5.37476
27.00,5.37360,37.026791,0.000268,36.926678,0.6517,0.303,5.37444,5.37444
28.00,5.37330,37.026737,0.000266,36.926652,0.6517,0.303,5.37288,5.37288
29.00,5.37296,37.026744,0.000268,36.926688,0.6517,0.303,5.37185,5.37185
30.00,5.37301,37.026781,0.000267,36.926707,0.6517,0.303,5.37147,5.37147
31.00,5.37301,37.026865,0.000267,36.926739,0.6518,0.303,5.37223,5.37223
32.00,5.37286,37.026795,0.000267,36.926695,0.6518,0.303,5.37374,5.37374
33.00,5.37286,37.026825,0.000273,36.926661,0.6517,0.303,5.37571,5.37571
34.00,5.37293,37.026774,0.000272,36.926627,0.6516,0.303,5.37620,5.37620
35.00,5.37295,37.026727,0.000270,36.926638,0.6516,0.303,5.37631,5.37631
36.00,5.37330,37.026613,0.000267,36.926615,0.6515,0.303,5.37652,5.37652
37.00,5.37392,37.026592,0.000266,36.926609,0.6515,0.303,5.37645,5.37645
38.00,5.37418,37.026569,0.000264,36.926674,0.6515,0.303,5.37687,5.37687
39.00,5.37432,37.026614,0.000264,36.926661,0.6516,0.303,5.37782,5.37782
40.00,5.37450,37.026608,0.000263,36.926638,0.6516,0.303,5.37799,5.37799
41.00,5.37503,37.026641,0.000264,36.926667,0.6517,0.303,5.37789,5.37789
42.00,5.37542,37.026647,0.000264,36.926652,0.6516,0.303,5.37827,5.37827
43.00,5.37565,37.026679,0.000264,36.926628,0.6516,0.303,5.37825,5.37825
44.00,5.37597,37.026678,0.000262,36.926693,0.6515,0.303,5.37804,5.37804
45.00,5.37600,37.026648,0.000262,36.926683,0.6516,0.303,5.37843,5.37843
46.00,5.37625,37.026603,0.000262,36.926663,0.6515,0.303,5.37869,5.37869
47.00,5.37656,37.026554,0.000263,36.926645,0.6515,0.303,5.37867,5.37867
48.00,5.37705,37.026616,0.000263,36.926705,0.6516,0.303,5.37857,5.37857
49.00,5.37754,37.026649,0.000265,36.926704,0.6514,0.303,5.37868,5.37868
50.00,5.37784,37.026689,0.000265,36.926748,0.6513,0.303,5.37899,5.37899
51.00,5.37803,37.026737,0.000269,36.926763,0.6512,0.303,5.37981,5.37981
52.00,5.37814,37.026775,0.000268,36.926784,0.6511,0.303,5.37959,5.37959
53.00,5.37849,37.026706,0.000269,36.926745,0.6510,0.303,5.37574,5.37574
54.00,5.37869,37.026744,0.000271,36.926742,0.6510,0.303,5.37088,5.37088
55.00,5.37865,37.026698,0.000270,36.926650,0.6510,0.302,5.36421,5.36421
56.00,5.37896,37.026672,0.000267,36.926644,0.6510,0.303,5.35473,5.35473
57.00,5.37897,37.026734,0.000268,36.926693,0.6509,0.303,5.34782,5.34782
58.00,5.37919,37.026693,0.000264,36.926662,0.6507,0.303,5.34723,5.34723
59.00,5.37947,37.026622,0.000261,36.926642,0.6505,0.303,5.35178,5.35178
60.00,5.38002,37.026588,0.000262,36.926636,0.6503,0.303,5.35946,5.35946
@1,0.4000,0.8, 60.0529999999999 
61.00,5.38269,37.026584,0.000261,36.926620,0.6503,0.303,5.36983,5.36983
62.00,5.37763,37.026436,0.000258,36.926498,0.6503,0.303,5.37771,5.37771
63.00,5.36040,37.026444,0.000262,36.926492,0.6504,0.302,5.38222,5.38222
64.00,5.35411,37.026460,0.000264,36.926527,0.6505,0.302,5.38236,5.38236
65.00,5.34601,37.026502,0.000266,36.926572,0.6506,0.302,5.37995,5.37995
66.00,5.33630,37.026540,0.000268,36.926637,0.6505,0.302,5.37618,5.37618
67.00,5.34341,37.026654,0.000269,36.926740,0.6504,0.302,5.37299,5.37299
68.00,5.35741,37.026636,0.000266,36.926723,0.6503,0.302,5.37053,5.37053
69.00,5.37669,37.026606,0.000263,36.926724,0.6503,0.302,5.36906,5.36906
70.00,5.38433,37.026535,0.000258,36.926682,0.6501,0.302,5.36835,5.36835
71.00,5.38542,37.026426,0.000256,36.926567,0.6500,0.302,5.36935,5.36935
72.00,5.38270,37.026307,0.000257,36.926489,0.6499,0.302,5.37113,5.37113
73.00,5.37936,37.026303,0.000259,36.926503,0.6499,0.302,5.37278,5.37278
74.00,5.37634,37.026244,0.000259,36.926466,0.6499,0.302,5.37342,5.37342
75.00,5.37318,37.026263,0.000265,36.926546,0.6500,0.302,5.37373,5.37373
76.00,5.37178,37.026259,0.000263,36.926577,0.6502,0.302,5.37265,5.37265
77.00,5.37168,37.026265,0.000264,36.926609,0.6502,0.302,5.37169,5.37169
78.00,5.37236,37.026242,0.000260,36.926590,0.6502,0.302,5.37060,5.37060
79.00,5.37229,37.026243,0.000262,36.926585,0.6501,0.302,5.36966,5.36966
80.00,5.37193,37.026215,0.000260,36.926545,0.6500,0.302,5.36896,5.36896
81.00,5.37131,37.026244,0.000258,36.926584,0.6499,0.302,5.36891,5.36891
82.00,5.37072,37.026253,0.000256,36.926604,0.6499,0.302,5.36871,5.36871
83.00,5.37043,37.026202,0.000260,36.926622,0.6499,0.302,5.36923,5.36923
84.00,5.37080,37.026197,0.000255,36.926651,0.6499,0.302,5.36944,5.36944
85.00,5.37072,37.026208,0.000253,36.926687,0.6498,0.302,5.36989,5.36989
86.00,5.37080,37.026191,0.000260,36.926699,0.6496,0.302,5.37069,5.37069
87.00,5.37068,37.026182,0.000264,36.926720,0.6494,0.302,5.37074,5.37074
88.00,5.37072,37.026211,0.000262,36.926749,0.6492,0.302,5.37055,5.37055
89.00,5.37081,37.026223,0.000270,36.926770,0.6492,0.302,5.37147,5.37147
90.00,5.37102,37.026254,0.000278,36.926768,0.6493,0.301,5.37271,5.37271
91.00,5.37059,37.026256,0.000277,36.926769,0.6493,0.301,5.37378,5.37378
92.00,5.37039,37.026255,0.000274,36.926785,0.6494,0.302,5.37431,5.37431
93.00,5.37095,37.026244,0.000272,36.926780,0.6494,0.302,5.37357,5.37357
94.00,5.37090,37.026208,0.000268,36.926736,0.6493,0.302,5.37299,5.37299
95.00,5.37095,37.026081,0.000265,36.926673,0.6492,0.302,5.37261,5.37261
96.00,5.37109,37.026054,0.000261,36.926617,0.6492,0.302,5.37103,5.37103
97.00,5.37105,37.026053,0.000263,36.926562,0.6492,0.302,5.37045,5.37045
98.00,5.37112,37.026069,0.000267,36.926521,0.6492,0.302,5.37156,5.37156
99.00,5.37154,37.026105,0.000268,36.926528,0.6492,0.302,5.37188,5.37188
100.00,5.37185,37.026187,0.000268,36.926588,0.6492,0.302,5.37137,5.37137
101.00,5.37193,37.026165,0.000273,36.926594,0.6492,0.302,5.37186,5.37186
102.00,5.37214,37.026153,0.000271,36.926559,0.6491,0.302,5.37211,5.37211
103.00,5.37218,37.026122,0.000270,36.926577,0.6490,0.302,5.37212,5.37212
104.00,5.37220,37.026047,0.000272,36.926569,0.6488,0.302,5.37183,5.37183
105.00,5.37225,37.026062,0.000274,36.926542,0.6487,0.301,5.37195,5.37195
106.00,5.37221,37.026072,0.000273,36.926563,0.6485,0.302,5.37222,5.37222
107.00,5.37227,37.026059,0.000272,36.926627,0.6484,0.302,5.37253,5.37253
108.00,5.37239,37.026005,0.000271,36.926622,0.6483,0.302,5.37261,5.37261
109.00,5.37233,37.026052,0.000268,36.926658,0.6483,0.302,5.37243,5.37243
110.00,5.37220,37.026005,0.000268,36.926692,0.6483,0.302,5.37259,5.37259
111.00,5.37213,37.026037,0.000276,36.926730,0.6482,0.302,5.37305,5.37305
112.00,5.37197,37.026018,0.000280,36.926694,0.6481,0.301,5.37283,5.37283
113.00,5.37206,37.026064,0.000281,36.926709,0.6481,0.301,5.37228,5.37228
114.00,5.37213,37.026007,0.000282,36.926654,0.6482,0.301,5.37250,5.37250
115.00,5.37217,37.026021,0.000284,36.926605,0.6482,0.301,5.37270,5.37270
116.00,5.37219,37.025933,0.000276,36.926530,0.6483,0.301,5.37201,5.37201
117.00,5.37236,37.025891,0.000275,36.926518,0.6483,0.301,5.37224,5.37224
118.00,5.37236,37.025850,0.000278,36.926458,0.6483,0.301,5.37213,5.37213
119.00,5.37228,37.025819,0.000280,36.926441,0.6483,0.301,5.37237,5.37237
120.00,5.37234,37.025746,0.000274,36.926440,0.6483,0.301,5.37226,5.37226
121.00,5.37242,37.025746,0.000274,36.926479,0.6482,0.301,5.37256,5.37256
122.00,5.37253,37.025742,0.000276,36.926486,0.6482,0.301,5.37292,5.37292
123.00,5.37267,37.025740,0.000272,36.926529,0.6483,0.301,5.37358,5.37358
124.00,5.37270,37.025764,0.000270,36.926567,0.6483,0.301,5.37379,5.37379
125.00,5.37277,37.025791,0.000272,36.926543,0.6483,0.301,5.37343,5.37343
126.00,5.37269,37.025815,0.000270,36.926553,0.6483,0.301,5.37282,5.37282
127.00,5.37261,37.025776,0.000266,36.926542,0.6483,0.301,5.37258,5.37258
128.00,5.37271,37.025754,0.000266,36.926541,0.6483,0.301,5.37287,5.37287
129.00,5.37278,37.025742,0.000268,36.926535,0.6482,0.301,5.37307,5.37307
130.00,5.37310,37.025720,0.000266,36.926585,0.6482,0.301,5.37432,5.37432
131.00,5.37319,37.025666,0.000270,36.926566,0.6483,0.301,5.37534,5.37534
132.00,5.37319,37.025680,0.000275,36.926590,0.6483,0.301,5.37509,5.37509
133.00,5.37323,37.025683,0.000275,36.926616,0.6482,0.301,5.37397,5.37397
134.00,5.37325,37.025696,0.000274,36.926618,0.6482,0.301,5.37334,5.37334
135.00,5.37320,37.025740,0.000277,36.926644,0.6481,0.301,5.37208,5.37208
136.00,5.37321,37.025789,0.000275,36.926666,0.6480,0.301,5.37090,5.37090
137.00,5.37314,37.025832,0.000272,36.926662,0.6480,0.301,5.37084,5.37084
138.00,5.37307,37.025880,0.000273,36.926658,0.6479,0.301,5.37055,5.37055
139.00,5.37290,37.025845,0.000272,36.926651,0.6479,0.300,5.36960,5.36960
140.00,5.37279,37.025768,0.000270,36.926580,0.6479,0.300,5.36932,5.36932
141.00,5.37258,37.025729,0.000271,36.926593,0.6478,0.300,5.36970,5.36970
142.00,5.37218,37.025649,0.000269,36.926535,0.6477,0.300,5.36939,5.36939
143.00,5.37184,37.025524,0.000268,36.926480,0.6478,0.301,5.37007,5.37007
144.00,5.37176,37.025516,0.000270,36.926476,0.6477,0.301,5.37145,5.37145
145.00,5.37192,37.025550,0.000273,36.926543,0.6478,0.301,5.37241,5.37241
146.00,5.37220,37.025535,0.000273,36.926531,0.6479,0.301,5.37339,5.37339
147.00,5.37236,37.025564,0.000278,36.926581,0.6478,0.300,5.37404,5.37404
148.00,5.37224,37.025595,0.000283,36.926606,0.6478,0.300,5.37400,5.37400
149.00,5.37186,37.025550,0.000282,36.926620,0.6478,0.300,5.37353,5.37353
150.00,5.37169,37.025523,0.000278,36.926569,0.6479,0.300,5.37253,5.37253
151.00,5.37152,37.025437,0.000277,36.926501,0.6481,0.300,5.37203,5.37203
152.00,5.37159,37.025453,0.000272,36.926515,0.6483,0.300,5.37235,5.37235
153.00,5.37172,37.025441,0.000269,36.926543,0.6483,0.300,5.37308,5.37308
154.00,5.37183,37.025448,0.000270,36.926513,0.6483,0.300,5.37424,5.37424
155.00,5.37225,37.025487,0.000275,36.926531,0.6482,0.300,5.37535,5.37535
156.00,5.37256,37.025577,0.000277,36.926545,0.6481,0.300,5.37554,5.37554
157.00,5.37277,37.025590,0.000279,36.926547,0.6481,0.300,5.37550,5.37550
158.00,5.37305,37.025639,0.000280,36.926524,0.6482,0.300,5.37592,5.37592
159.00,5.37361,37.025630,0.000278,36.926498,0.6482,0.300,5.37519,5.37519
160.00,5.37389,37.025562,0.000278,36.926472,0.6481,0.300,5.37516,5.37516
161.00,5.37423,37.025502,0.000278,36.926434,0.6479,0.300,5.37511,5.37511
162.00,5.37433,37.025455,0.000276,36.926422,0.6478,0.300,5.37512,5.37512
163.00,5.37437,37.025439,0.000274,36.926472,0.6477,0.300,5.37524,5.37524
164.00,5.37455,37.025469,0.000274,36.926506,0.6477,0.300,5.37544,5.37544
165.00,5.37458,37.025446,0.000269,36.926433,0.6478,0.300,5.37505,5.37505
166.00,5.37446,37.025519,0.000268,36.926449,0.6480,0.300,5.37507,5.37507
167.00,5.37453,37.025583,0.000271,36.926458,0.6480,0.300,5.37525,5.37525
168.00,5.37454,37.025577,0.000274,36.926390,0.6480,0.300,5.37412,5.37412
169.00,5.37465,37.025544,0.000275,36.926372,0.6479,0.300,5.37395,5.37395
170.00,5.37497,37.025552,0.000280,36.926428,0.6478,0.300,5.37421,5.37421
171.00,5.37500,37.025484,0.000284,36.926460,0.6477,0.300,5.37385,5.37385
172.00,5.37478,37.025390,0.000280,36.926423,0.6476,0.300,5.37301,5.37301
173.00,5.37466,37.025357,0.000282,36.926475,0.6477,0.300,5.37299,5.37299
174.00,5.37447,37.025391,0.000288,36.926561,0.6476,0.299,5.37295,5.37295
175.00,5.37433,37.025391,0.000289,36.926622,0.6475,0.299,5.37311,5.37311
176.00,5.37433,37.025409,0.000286,36.926605,0.6474,0.299,5.37340,5.37340
177.00,5.37438,37.025418,0.000286,36.926610,0.6473,0.299,5.37399,5.37399
178.00,5.37432,37.025418,0.000284,36.926583,0.6472,0.299,5.37494,5.37494
179.00,5.37444,37.025398,0.000278,36.926486,0.6471,0.300,5.37574,5.37574
180.00,5.37457,37.025385,0.000275,36.926421,0.6471,0.300,5.37593,5.37593
181.00,5.37460,37.025388,0.000274,36.926454,0.6471,0.300,5.37631,5.37631
182.00,5.37471,37.025395,0.000272,36.926476,0.6470,0.300,5.37627,5.37627
183.00,5.37443,37.025375,0.000271,36.926456,0.6469,0.300,5.37522,5.37522
184.00,5.37440,37.025357,0.000271,36.926486,0.6468,0.300,5.37524,5.37524
185.00,5.37458,37.025325,0.000271,36.926472,0.6467,0.300,5.37548,5.37548
186.00,5.37469,37.025296,0.000275,36.926458,0.6466,0.299,5.37500,5.37500
187.00,5.37455,37.025231,0.000277,36.926385,0.6465,0.299,5.37487,5.37487
188.00,5.37464,37.025197,0.000278,36.926409,0.6464,0.299,5.37584,5.37584
189.00,5.37479,37.025175,0.000278,36.926423,0.6463,0.299,5.37520,5.37520
190.00,5.37481,37.025193,0.000277,36.926473,0.6463,0.299,5.37498,5.37498
191.00,5.37505,37.025229,0.000276,36.926496,0.6462,0.299,5.37527,5.37527
192.00,5.37513,37.025249,0.000276,36.926536,0.6461,0.299,5.37530,5.37530
193.00,5.37513,37.025264,0.000278,36.926544,0.6461,0.299,5.37483,5.37483
194.00,5.37527,37.025238,0.000280,36.926495,0.6460,0.299,5.37511,5.37511
195.00,5.37533,37.025191,0.000282,36.926438,0.6459,0.299,5.37468,5.37468
196.00,5.37537,37.025132,0.000280,36.926396,0.6459,0.299,5.37535,5.37535
197.00,5.37555,37.025102,0.000278,36.926377,0.6459,0.299,5.37595,5.37595
198.00,5.37560,37.025077,0.000276,36.926305,0.6459,0.299,5.37619,5.37619
199.00,5.37551,37.025016,0.000273,36.926294,0.6459,0.299,5.37645,5.37645
200.00,5.37550,37.025060,0.000272,36.926349,0.6459,0.299,5.37684,5.37684
201.00,5.37550,37.025055,0.000274,36.926384,0.6459,0.299,5.37703,5.37703
202.00,5.37562,37.025027,0.000275,36.926387,0.6459,0.299,5.36859,5.36859
203.00,5.37557,37.025067,0.000272,36.926471,0.6459,0.299,5.33214,5.33214
204.00,5.37575,37.025158,0.000272,36.926524,0.6459,0.299,5.26578,5.26578
205.00,5.37578,37.025154,0.000271,36.926510,0.6458,0.299,5.16615,5.16615
206.00,5.37596,37.025136,0.000269,36.926465,0.6458,0.299,5.04094,5.04094
207.00,5.37638,37.025189,0.000270,36.926479,0.6458,0.299,4.92221,4.92221
208.00,5.37677,37.025189,0.000272,36.926470,0.6457,0.299,4.86036,4.86036
209.00,5.37654,37.025159,0.000270,36.926443,0.6457,0.299,4.87764,4.87764
210.00,5.37603,37.025148,0.000268,36.926466,0.6457,0.299,4.97664,4.97664
@2,2.0001,4.0, 210.205999999998 
211.00,5.37914,37.025140,0.000268,36.926520,0.6456,0.299,5.13438,5.13438
212.00,5.33347,37.025143,0.000267,36.926554,0.6455,0.299,5.30648,5.30648
213.00,5.19349,37.025089,0.000265,36.926511,0.6454,0.299,5.44535,5.44535
214.00,5.04512,37.025072,0.000266,36.926479,0.6452,0.299,5.52169,5.52169
215.00,4.87815,37.025097,0.000270,36.926509,0.6452,0.299,5.53675,5.53675
216.00,4.75453,37.025121,0.000270,36.926495,0.6452,0.299,5.50508,5.50508
217.00,4.74278,37.025090,0.000271,36.926452,0.6452,0.299,5.45165,5.45165
218.00,4.88531,37.025168,0.000275,36.926508,0.6452,0.299,5.39598,5.39598
219.00,5.13168,37.025216,0.000277,36.926580,0.6453,0.299,5.34887,5.34887
220.00,5.37199,37.025199,0.000275,36.926518,0.6454,0.299,5.31260,5.31260
221.00,5.54090,37.025263,0.000277,36.926585,0.6455,0.299,5.28835,5.28835
222.00,5.60077,37.025288,0.000279,36.926621,0.6456,0.298,5.27534,5.27534
223.00,5.57804,37.025234,0.000278,36.926611,0.6456,0.299,5.27070,5.27070
224.00,5.51369,37.025158,0.000279,36.926613,0.6456,0.298,5.27257,5.27257
225.00,5.44799,37.025114,0.000279,36.926629,0.6455,0.299,5.27853,5.27853
226.00,5.38396,37.025001,0.000277,36.926516,0.6454,0.298,5.28756,5.28756
227.00,5.33452,37.024996,0.000276,36.926523,0.6453,0.298,5.29742,5.29742
228.00,5.30031,37.024967,0.000273,36.926478,0.6453,0.298,5.30728,5.30728
229.00,5.27809,37.025027,0.000271,36.926509,0.6452,0.298,5.31566,5.31566
230.00,5.26657,37.025003,0.000269,36.926503,0.6451,0.298,5.32349,5.32349
231.00,5.26274,37.024979,0.000269,36.926514,0.6450,0.298,5.33078,5.33078
232.00,5.26936,37.024918,0.000267,36.926469,0.6450,0.298,5.33704,5.33704
233.00,5.27703,37.024888,0.000269,36.926470,0.6449,0.298,5.34213,5.34213
234.00,5.28742,37.024804,0.000272,36.926442,0.6449,0.298,5.34691,5.34691
235.00,5.29629,37.024810,0.000275,36.926451,0.6449,0.298,5.35090,5.35090
236.00,5.30773,37.024811,0.000276,36.926484,0.6449,0.298,5.35347,5.35347
237.00,5.31858,37.024782,0.000276,36.926472,0.6449,0.298,5.35521,5.35521
238.00,5.32631,37.024778,0.000277,36.926472,0.6449,0.298,5.35650,5.35650
239.00,5.32939,37.024813,0.000273,36.926468,0.6449,0.298,5.35791,5.35791
240.00,5.33551,37.024807,0.000271,36.926485,0.6448,0.298,5.35874,5.35874
241.00,5.34416,37.024870,0.000272,36.926505,0.6448,0.298,5.35848,5.35848
242.00,5.34998,37.024947,0.000271,36.926552,0.6446,0.298,5.35813,5.35813
243.00,5.35162,37.024930,0.000270,36.926567,0.6446,0.298,5.35882,5.35882
244.00,5.35350,37.024910,0.000273,36.926543,0.6444,0.298,5.35944,5.35944
245.00,5.35489,37.024892,0.000276,36.926538,0.6444,0.298,5.36020,5.36020
246.00,5.35585,37.024823,0.000277,36.926516,0.6444,0.298,5.36176,5.36176
247.00,5.35610,37.024707,0.000276,36.926454,0.6445,0.298,5.36358,5.36358
248.00,5.35703,37.024700,0.000278,36.926474,0.6445,0.298,5.36424,5.36424
249.00,5.35790,37.024633,0.000274,36.926442,0.6446,0.298,5.36453,5.36453
250.00,5.35895,37.024580,0.000273,36.926409,0.6445,0.298,5.36425,5.36425
251.00,5.35995,37.024566,0.000270,36.926402,0.6443,0.298,5.36387,5.36387
252.00,5.36064,37.024576,0.000266,36.926415,0.6442,0.298,5.36403,5.36403
253.00,5.36119,37.024520,0.000261,36.926381,0.6441,0.298,5.36442,5.36442
254.00,5.36175,37.024516,0.000263,36.926423,0.6442,0.298,5.36386,5.36386
255.00,5.36189,37.024555,0.000262,36.926469,0.6443,0.298,5.36455,5.36455
256.00,5.36238,37.024459,0.000263,36.926438,0.6444,0.298,5.36554,5.36554
257.00,5.36263,37.024454,0.000267,36.926506,0.6444,0.298,5.36487,5.36487
258.00,5.36286,37.024512,0.000273,36.926572,0.6446,0.297,5.36422,5.36422
259.00,5.36309,37.024525,0.000276,36.926611,0.6445,0.297,5.36458,5.36458
260.00,5.36329,37.024494,0.000276,36.926600,0.6446,0.297,5.36427,5.36427
261.00,5.36396,37.024541,0.000280,36.926650,0.6446,0.297,5.36380,5.36380
262.00,5.36414,37.024543,0.000282,36.926606,0.6446,0.297,5.36385,5.36385
263.00,5.36410,37.024531,0.000279,36.926590,0.6446,0.297,5.36378,5.36378
264.00,5.36421,37.024435,0.000274,36.926482,0.6446,0.297,5.36390,5.36390
265.00,5.36421,37.024422,0.000275,36.926453,0.6446,0.297,5.36386,5.36386
266.00,5.36420,37.024437,0.000274,36.926488,0.6446,0.297,5.36332,5.36332
267.00,5.36402,37.024431,0.000273,36.926522,0.6445,0.297,5.36294,5.36294
268.00,5.36382,37.024381,0.000273,36.926455,0.6445,0.297,5.36261,5.36261
269.00,5.36371,37.024478,0.000273,36.926546,0.6444,0.297,5.36270,5.36270
270.00,5.36387,37.024494,0.000272,36.926557,0.6443,0.297,5.36332,5.36332
271.00,5.36407,37.024471,0.000270,36.926457,0.6443,0.297,5.36385,5.36385
272.00,5.36409,37.024441,0.000266,36.926380,0.6443,0.297,5.36447,5.36447
273.00,5.36398,37.024457,0.000266,36.926427,0.6442,0.297,5.36513,5.36513
274.00,5.36396,37.024370,0.000268,36.926374,0.6441,0.297,5.36476,5.36476
275.00,5.36403,37.024321,0.000268,36.926357,0.6441,0.297,5.36457,5.36457
276.00,5.36389,37.024311,0.000270,36.926405,0.6440,0.297,5.36408,5.36408
277.00,5.36377,37.024274,0.000275,36.926398,0.6440,0.297,5.36324,5.36324
278.00,5.36376,37.024227,0.000274,36.926355,0.6440,0.297,5.36310,5.36310
279.00,5.36367,37.024224,0.000272,36.926363,0.6439,0.297,5.36350,5.36350
280.00,5.36377,37.024242,0.000272,36.926365,0.6439,0.297,5.36349,5.36349
281.00,5.36386,37.024239,0.000271,36.926336,0.6437,0.297,5.36426,5.36426
282.00,5.36385,37.024225,0.000269,36.926331,0.6436,0.297,5.36464,5.36464
283.00,5.36389,37.024217,0.000269,36.926304,0.6435,0.297,5.36466,5.36466
284.00,5.36380,37.024200,0.000270,36.926276,0.6435,0.297,5.36402,5.36402
285.00,5.36373,37.024159,0.000268,36.926297,0.6435,0.297,5.36365,5.36365
286.00,5.36387,37.024124,0.000269,36.926319,0.6435,0.297,5.36342,5.36342
287.00,5.36408,37.024077,0.000269,36.926328,0.6436,0.297,5.36425,5.36425
288.00,5.36425,37.024119,0.000270,36.926395,0.6435,0.297,5.36522,5.36522
289.00,5.36441,37.024119,0.000271,36.926375,0.6435,0.297,5.36615,5.36615
290.00,5.36449,37.024123,0.000272,36.926361,0.6434,0.297,5.36570,5.36570
291.00,5.36430,37.024155,0.000271,36.926376,0.6433,0.296,5.36542,5.36542
292.00,5.36427,37.024204,0.000272,36.926384,0.6432,0.297,5.36479,5.36479
293.00,5.36427,37.024182,0.000271,36.926338,0.6432,0.297,5.36425,5.36425
294.00,5.36432,37.024208,0.000273,36.926362,0.6432,0.297,5.36362,5.36362
295.00,5.36433,37.024188,0.000274,36.926377,0.6432,0.296,5.36460,5.36460
296.00,5.36461,37.024135,0.000273,36.926351,0.6433,0.296,5.36429,5.36429
297.00,5.36469,37.024141,0.000273,36.926389,0.6434,0.296,5.36371,5.36371
298.00,5.36465,37.024082,0.000275,36.926390,0.6434,0.296,5.36272,5.36272
299.00,5.36468,37.023996,0.000273,36.926347,0.6434,0.296,5.36301,5.36301
300.00,5.36427,37.023960,0.000275,36.926313,0.6433,0.296,5.36283,5.36283
301.00,5.36411,37.023961,0.000277,36.926372,0.6432,0.296,5.36337,5.36337
302.00,5.36419,37.023982,0.000279,36.926410,0.6432,0.296,5.36384,5.36384
303.00,5.36414,37.023980,0.000276,36.926409,0.6431,0.296,5.36451,5.36451
304.00,5.36428,37.024117,0.000278,36.926524,0.6432,0.296,5.36488,5.36488
305.00,5.36442,37.024154,0.000277,36.926510,0.6432,0.296,5.36504,5.36504
306.00,5.36443,37.024175,0.000271,36.926468,0.6432,0.296,5.36575,5.36575
307.00,5.36401,37.024129,0.000267,36.926423,0.6432,0.296,5.36647,5.36647
308.00,5.36419,37.024185,0.000268,36.926494,0.6432,0.296,5.36669,5.36669
309.00,5.36448,37.024132,0.000269,36.926493,0.6433,0.296,5.36644,5.36644
310.00,5.36461,37.024119,0.000266,36.926507,0.6433,0.296,5.36642,5.36642
311.00,5.36490,37.024111,0.000270,36.926544,0.6432,0.296,5.36670,5.36670
312.00,5.36512,37.024121,0.000269,36.926565,0.6432,0.296,5.36685,5.36685
313.00,5.36527,37.024086,0.000266,36.926508,0.6432,0.296,5.36726,5.36726
314.00,5.36536,37.024037,0.000261,36.926453,0.6432,0.296,5.36744,5.36744
315.00,5.36539,37.024025,0.000264,36.926511,0.6432,0.296,5.36707,5.36707
316.00,5.36544,37.023971,0.000260,36.926478,0.6432,0.296,5.36664,5.36664
317.00,5.36576,37.024003,0.000262,36.926533,0.6431,0.296,5.36620,5.36620
318.00,5.36590,37.024009,0.000265,36.926560,0.6431,0.296,5.36559,5.36559
319.00,5.36603,37.024016,0.000271,36.926598,0.6430,0.296,5.36529,5.36529
320.00,5.36603,37.023998,0.000271,36.926612,0.6429,0.295,5.36564,5.36564
321.00,5.36602,37.023978,0.000273,36.926603,0.6428,0.295,5.36501,5.36501
322.00,5.36607,37.023867,0.000273,36.926520,0.6428,0.295,5.36497,5.36497
323.00,5.36614,37.023773,0.000269,36.926502,0.6429,0.295,5.36497,5.36497
324.00,5.36607,37.023745,0.000263,36.926520,0.6429,0.296,5.36513,5.36513
325.00,5.36609,37.023749,0.000260,36.926479,0.6429,0.296,5.36540,5.36540
326.00,5.36614,37.023798,0.000260,36.926527,0.6430,0.296,5.36600,5.36600
327.00,5.36604,37.023802,0.000263,36.926524,0.6429,0.296,5.36594,5.36594
328.00,5.36594,37.023817,0.000265,36.926510,0.6430,0.296,5.36590,5.36590
329.00,5.36594,37.023815,0.000266,36.926455,0.6429,0.296,5.36586,5.36586
330.00,5.36590,37.023786,0.000266,36.926427,0.6429,0.296,5.36531,5.36531
331.00,5.36576,37.023791,0.000266,36.926423,0.6429,0.296,5.36485,5.36485
332.00,5.36555,37.023762,0.000262,36.926394,0.6429,0.296,5.36492,5.36492
333.00,5.36557,37.023739,0.000264,36.926414,0.6429,0.296,5.36607,5.36607
334.00,5.36566,37.023746,0.000265,36.926488,0.6429,0.296,5.36629,5.36629
335.00,5.36567,37.023698,0.000264,36.926514,0.6430,0.296,5.36669,5.36669
336.00,5.36571,37.023655,0.000264,36.926475,0.6431,0.295,5.36729,5.36729
337.00,5.36593,37.023663,0.000265,36.926533,0.6431,0.296,5.36866,5.36866
338.00,5.36634,37.023648,0.000265,36.926537,0.6430,0.296,5.36890,5.36890
339.00,5.36661,37.023625,0.000267,36.926475,0.6430,0.295,5.36994,5.36994
340.00,5.36693,37.023601,0.000271,36.926455,0.6428,0.295,5.37064,5.37064
341.00,5.36718,37.023571,0.000272,36.926450,0.6427,0.295,5.37062,5.37062
342.00,5.36743,37.023577,0.000272,36.926432,0.6427,0.295,5.36983,5.36983
343.00,5.36751,37.023617,0.000269,36.926422,0.6427,0.295,5.36904,5.36904
344.00,5.36757,37.023620,0.000268,36.926451,0.6427,0.295,5.36748,5.36748
345.00,5.36771,37.023662,0.000265,36.926466,0.6427,0.295,5.36699,5.36699
346.00,5.36806,37.023651,0.000263,36.926477,0.6428,0.295,5.36722,5.36722
347.00,5.36787,37.023594,0.000263,36.926449,0.6428,0.295,5.36759,5.36759
348.00,5.36793,37.023548,0.000263,36.926460,0.6428,0.295,5.36782,5.36782
349.00,5.36809,37.023525,0.000263,36.926443,0.6426,0.295,5.36887,5.36887
350.00,5.36819,37.023537,0.000266,36.926458,0.6425,0.295,5.36828,5.36828
351.00,5.36823,37.023587,0.000268,36.926530,0.6424,0.295,5.36584,5.36584
352.00,5.36864,37.023658,0.000270,36.926583,0.6422,0.295,5.35939,5.35939
353.00,5.36887,37.023692,0.000272,36.926578,0.6422,0.295,5.34959,5.34959
354.00,5.36853,37.023665,0.000268,36.926497,0.6423,0.295,5.33969,5.33969
355.00,5.36798,37.023716,0.000271,36.926502,0.6424,0.295,5.32989,5.32989
356.00,5.36792,37.023661,0.000271,36.926411,0.6424,0.295,5.32295,5.32295
357.00,5.36834,37.023674,0.000272,36.926438,0.6424,0.295,5.32017,5.32017
358.00,5.36889,37.023653,0.000268,36.926404,0.6423,0.295,5.32150,5.32150
359.00,5.36834,37.023687,0.000272,36.926486,0.6422,0.295,5.32380,5.32380
360.00,5.36489,37.023586,0.000269,36.926481,0.6421,0.294,5.32685,5.32685
361.00,5.35634,37.023514,0.000267,36.926423,0.6420,0.295,5.32986,5.32986
362.00,5.33747,37.023448,0.000264,36.926359,0.6419,0.295,5.33308,5.33308
363.00,5.32024,37.023390,0.000266,36.926360,0.6418,0.295,5.33574,5.33574
364.00,5.31857,37.023354,0.000265,36.926377,0.6417,0.295,5.33826,5.33826
365.00,5.31913,37.023377,0.000266,36.926370,0.6417,0.295,5.34049,5.34049
366.00,5.32164,37.023396,0.000267,36.926392,0.6416,0.295,5.34189,5.34189
367.00,5.32424,37.023381,0.000268,36.926404,0.6416,0.295,5.34274,5.34274
368.00,5.32717,37.023405,0.000270,36.926448,0.6416,0.295,5.34339,5.34339
369.00,5.32974,37.023339,0.000272,36.926393,0.6416,0.294,5.34365,5.34365
370.00,5.33234,37.023304,0.000269,36.926381,0.6414,0.294,5.34511,5.34511
371.00,5.33501,37.023248,0.000269,36.926401,0.6413,0.294,5.34587,5.34587
372.00,5.33673,37.023242,0.000266,36.926424,0.6412,0.294,5.34670,5.34670
373.00,5.33794,37.023182,0.000264,36.926388,0.6411,0.294,5.34799,5.34799
374.00,5.33936,37.023258,0.000263,36.926428,0.6410,0.294,5.34843,5.34843
375.00,5.34086,37.023208,0.000262,36.926408,0.6411,0.294,5.34829,5.34829
376.00,5.34226,37.023271,0.000262,36.926459,0.6412,0.294,5.34806,5.34806
377.00,5.34336,37.023230,0.000265,36.926473,0.6413,0.294,5.34702,5.34702
378.00,5.34455,37.023243,0.000268,36.926521,0.6413,0.294,5.34579,5.34579
379.00,5.34501,37.023109,0.000266,36.926498,0.6413,0.294,5.34521,5.34521
380.00,5.34496,37.023087,0.000268,36.926527,0.6413,0.294,5.34443,5.34443
381.00,5.34537,37.023083,0.000270,36.926557,0.6411,0.294,5.34449,5.34449
382.00,5.34564,37.023087,0.000266,36.926569,0.6411,0.294,5.34398,5.34398
383.00,5.34584,37.023072,0.000263,36.926520,0.6411,0.294,5.33567,5.33567
384.00,5.34618,37.023176,0.000265,36.926551,0.6411,0.294,5.31429,5.31429
385.00,5.34653,37.023258,0.000265,36.926565,0.6410,0.294,5.27503,5.27503
386.00,5.34622,37.023197,0.000264,36.926470,0.6410,0.294,5.21884,5.21884
387.00,5.34568,37.023236,0.000265,36.926442,0.6409,0.294,5.15763,5.15763
388.00,5.34477,37.023250,0.000267,36.926459,0.6407,0.294,5.11218,5.11218
389.00,5.34427,37.023188,0.000265,36.926420,0.6406,0.294,5.10239,5.10239
390.00,5.34495,37.023123,0.000264,36.926449,0.6405,0.294,5.13848,5.13848
@3,2.0001,4.0, 390.275999999998 
391.00,5.34671,37.023125,0.000265,36.926515,0.6405,0.294,5.21408,5.21408
392.00,5.33993,37.023056,0.000265,36.926530,0.6405,0.294,5.30632,5.30632
393.00,5.30176,37.023042,0.000266,36.926579,0.6405,0.294,5.38921,5.38921
394.00,5.23721,37.023019,0.000266,36.926580,0.6404,0.294,5.44147,5.44147
395.00,5.14863,37.022972,0.000267,36.926527,0.6405,0.294,5.45661,5.45661
396.00,5.06636,37.022983,0.000268,36.926561,0.6405,0.294,5.43974,5.43974
397.00,5.03492,37.022977,0.000270,36.926530,0.6405,0.294,5.40623,5.40623
398.00,5.07545,37.022938,0.000271,36.926502,0.6405,0.294,5.36892,5.36892
399.00,5.18882,37.022923,0.000270,36.926496,0.6405,0.293,5.33636,5.33636
400.00,5.32893,37.022941,0.000268,36.926507,0.6404,0.294,5.31144,5.31144
401.00,5.44309,37.022956,0.000270,36.926477,0.6404,0.294,5.29500,5.29500
402.00,5.49482,37.022952,0.000269,36.926472,0.6404,0.293,5.28524,5.28524
403.00,5.48885,37.022926,0.000268,36.926383,0.6404,0.293,5.28121,5.28121
404.00,5.44981,37.022912,0.000268,36.926391,0.6405,0.293,5.28112,5.28112
405.00,5.40479,37.022899,0.000268,36.926366,0.6405,0.293,5.28382,5.28382
406.00,5.35954,37.022888,0.000266,36.926357,0.6405,0.293,5.28867,5.28867
407.00,5.32803,37.022896,0.000267,36.926351,0.6405,0.293,5.29394,5.29394
408.00,5.30264,37.022932,0.000264,36.926410,0.6405,0.293,5.29948,5.29948
409.00,5.28716,37.022910,0.000267,36.926380,0.6405,0.293,5.30495,5.30495
410.00,5.28037,37.022922,0.000266,36.926398,0.6405,0.293,5.30965,5.30965
411.00,5.27866,37.022895,0.000265,36.926394,0.6404,0.293,5.31353,5.31353
412.00,5.27987,37.022861,0.000263,36.926352,0.6404,0.293,5.31701,5.31701
413.00,5.28229,37.022892,0.000262,36.926385,0.6403,0.293,5.32064,5.32064
414.00,5.28670,37.022915,0.000260,36.926420,0.6403,0.294,5.32458,5.32458
415.00,5.29378,37.022940,0.000262,36.926442,0.6403,0.293,5.32791,5.32791
416.00,5.30123,37.022937,0.000263,36.926426,0.6402,0.293,5.33091,5.33091
417.00,5.30567,37.022909,0.000264,36.926447,0.6401,0.293,5.33444,5.33444
418.00,5.30973,37.022839,0.000264,36.926389,0.6400,0.293,5.33630,5.33630
419.00,5.31353,37.022848,0.000264,36.926367,0.6399,0.293,5.33731,5.33731
420.00,5.31691,37.022826,0.000266,36.926344,0.6398,0.293,5.33810,5.33810
421.00,5.32029,37.022745,0.000268,36.926251,0.6397,0.293,5.33825,5.33825
422.00,5.32333,37.022733,0.000267,36.926233,0.6396,0.293,5.33748,5.33748
423.00,5.32798,37.022697,0.000268,36.926253,0.6396,0.293,5.33783,5.33783
424.00,5.33101,37.022642,0.000266,36.926240,0.6396,0.293,5.33789,5.33789
425.00,5.33339,37.022628,0.000264,36.926253,0.6396,0.293,5.33859,5.33859
426.00,5.33451,37.022705,0.000264,36.926356,0.6395,0.293,5.33970,5.33970
427.00,5.33497,37.022715,0.000264,36.926373,0.6394,0.293,5.34069,5.34069
428.00,5.33560,37.022719,0.000263,36.926321,0.6393,0.293,5.34080,5.34080
429.00,5.33637,37.022787,0.000265,36.926338,0.6391,0.293,5.34101,5.34101
430.00,5.33694,37.022733,0.000266,36.926233,0.6389,0.293,5.34146,5.34146
431.00,5.33744,37.022715,0.000266,36.926175,0.6387,0.293,5.34234,5.34234
432.00,5.33852,37.022753,0.000264,36.926167,0.6386,0.293,5.34325,5.34325
433.00,5.33950,37.022824,0.000265,36.926221,0.6384,0.293,5.34498,5.34498
434.00,5.34030,37.022818,0.000265,36.926241,0.6385,0.293,5.34708,5.34708
435.00,5.34122,37.022851,0.000262,36.926283,0.6386,0.293,5.34844,5.34844
436.00,5.34197,37.022793,0.000259,36.926242,0.6386,0.293,5.34926,5.34926
437.00,5.34242,37.022814,0.000259,36.926270,0.6387,0.293,5.34729,5.34729
438.00,5.34287,37.022805,0.000259,36.926249,0.6386,0.293,5.33349,5.33349
439.00,5.34377,37.022727,0.000259,36.926181,0.6383,0.293,5.30789,5.30789
440.00,5.34461,37.022711,0.000261,36.926151,0.6382,0.293,5.27547,5.27547
441.00,5.34533,37.022748,0.000265,36.926253,0.6381,0.293,5.24150,5.24150
442.00,5.34656,37.022680,0.000272,36.926262,0.6382,0.293,5.21129,5.21129
443.00,5.34836,37.022657,0.000274,36.926325,0.6384,0.293,5.19429,5.19429
444.00,5.34978,37.022654,0.000276,36.926395,0.6386,0.293,5.19142,5.19142
445.00,5.35048,37.022627,0.000275,36.926459,0.6387,0.293,5.19769,5.19769
446.00,5.35052,37.022591,0.000274,36.926416,0.6386,0.293,5.20752,5.20752
447.00,5.33564,37.022561,0.000270,36.926355,0.6385,0.293,5.21906,5.21906
448.00,5.27959,37.022522,0.000268,36.926329,0.6384,0.293,5.22985,5.22985
449.00,5.22291,37.022556,0.000263,36.926333,0.6383,0.293,5.23879,5.23879
450.00,5.18854,37.022641,0.000267,36.926417,0.6381,0.293,5.24645,5.24645
451.00,5.18079,37.022648,0.000264,36.926455,0.6380,0.293,5.25256,5.25256
452.00,5.18540,37.022697,0.000265,36.926520,0.6380,0.293,5.25751,5.25751
453.00,5.19462,37.022755,0.000268,36.926547,0.6379,0.293,5.26158,5.26158
454.00,5.20815,37.022726,0.000274,36.926520,0.6380,0.293,5.26571,5.26571
455.00,5.21970,37.022678,0.000270,36.926452,0.6380,0.293,5.26908,5.26908
456.00,5.22992,37.022650,0.000271,36.926425,0.6380,0.293,5.27281,5.27281
457.00,5.24278,37.022658,0.000273,36.926426,0.6380,0.293,5.27498,5.27498
458.00,5.24868,37.022606,0.000272,36.926414,0.6380,0.292,5.27686,5.27686
459.00,5.25287,37.022598,0.000273,36.926403,0.6379,0.292,5.27803,5.27803
460.00,5.25776,37.022624,0.000277,36.926445,0.6379,0.292,5.27814,5.27814
461.00,5.26067,37.022714,0.000281,36.926496,0.6378,0.292,5.27853,5.27853
462.00,5.26589,37.022681,0.000283,36.926509,0.6376,0.292,5.27952,5.27952
463.00,5.26961,37.022671,0.000284,36.926528,0.6374,0.292,5.28069,5.28069
464.00,5.27262,37.022689,0.000281,36.926591,0.6373,0.292,5.28101,5.28101
465.00,5.27477,37.022664,0.000277,36.926585,0.6373,0.292,5.28264,5.28264
466.00,5.27607,37.022618,0.000274,36.926567,0.6373,0.292,5.28318,5.28318
467.00,5.27706,37.022632,0.000273,36.926592,0.6373,0.292,5.28304,5.28304
468.00,5.27812,37.022626,0.000272,36.926570,0.6374,0.292,5.28261,5.28261
469.00,5.27931,37.022635,0.000273,36.926538,0.6375,0.292,5.28284,5.28284
470.00,5.27999,37.022631,0.000275,36.926518,0.6375,0.292,5.28393,5.28393
471.00,5.28046,37.022634,0.000275,36.926553,0.6373,0.292,5.28425,5.28425
472.00,5.28108,37.022641,0.000274,36.926552,0.6373,0.292,5.28544,5.28544
473.00,5.28160,37.022667,0.000275,36.926583,0.6373,0.292,5.28575,5.28575
474.00,5.28217,37.022659,0.000275,36.926603,0.6373,0.292,5.28629,5.28629
475.00,5.28263,37.022688,0.000278,36.926637,0.6372,0.292,5.28548,5.28548
476.00,5.28347,37.022631,0.000279,36.926594,0.6373,0.292,5.28577,5.28577
477.00,5.28375,37.022573,0.000282,36.926607,0.6373,0.292,5.28451,5.28451
478.00,5.28433,37.022531,0.000282,36.926580,0.6372,0.292,5.28434,5.28434
479.00,5.28459,37.022521,0.000283,36.926609,0.6371,0.292,5.28467,5.28467
480.00,5.28460,37.022447,0.000284,36.926573,0.6371,0.292,5.28500,5.28500
481.00,5.28487,37.022412,0.000282,36.926575,0.6370,0.292,5.28499,5.28499
482.00,5.28484,37.022416,0.000280,36.926562,0.6370,0.292,5.28605,5.28605
483.00,5.28513,37.022357,0.000282,36.926545,0.6369,0.292,5.28660,5.28660
484.00,5.28531,37.022301,0.000281,36.926519,0.6368,0.292,5.28602,5.28602
485.00,5.28537,37.022286,0.000278,36.926565,0.6366,0.292,5.28537,5.28537
486.00,5.28540,37.022361,0.000281,36.926633,0.6366,0.292,5.28506,5.28506
487.00,5.28516,37.022396,0.000283,36.926662,0.6365,0.292,5.28475,5.28475
488.00,5.28539,37.022452,0.000282,36.926671,0.6365,0.292,5.28490,5.28490
489.00,5.28535,37.022496,0.000285,36.926682,0.6365,0.292,5.28548,5.28548
490.00,5.28520,37.022475,0.000287,36.926650,0.6366,0.291,5.28565,5.28565
491.00,5.28515,37.022456,0.000288,36.926628,0.6364,0.291,5.28551,5.28551
492.00,5.28518,37.022373,0.000286,36.926586,0.6363,0.291,5.28578,5.28578
493.00,5.28554,37.022374,0.000286,36.926641,0.6362,0.291,5.28604,5.28604
494.00,5.28577,37.022310,0.000280,36.926597,0.6361,0.291,5.28603,5.28603
495.00,5.28561,37.022337,0.000279,36.926614,0.6361,0.291,5.28599,5.28599
496.00,5.28540,37.022336,0.000280,36.926647,0.6362,0.291,5.28624,5.28624
497.00,5.28545,37.022362,0.000280,36.926628,0.6364,0.291,5.28490,5.28490
498.00,5.28551,37.022344,0.000282,36.926600,0.6364,0.291,5.28423,5.28423
499.00,5.28555,37.022386,0.000283,36.926679,0.6362,0.291,5.28417,5.28417
500.00,5.28568,37.022351,0.000283,36.926645,0.6361,0.291,5.28434,5.28434
501.00,5.28582,37.022284,0.000275,36.926583,0.6360,0.291,5.28490,5.28490
502.00,5.28538,37.022251,0.000276,36.926618,0.6359,0.291,5.28603,5.28603
503.00,5.28528,37.022219,0.000274,36.926629,0.6358,0.291,5.28656,5.28656
504.00,5.28520,37.022139,0.000273,36.926584,0.6358,0.291,5.28674,5.28674
505.00,5.28511,37.022053,0.000269,36.926579,0.6357,0.291,5.28724,5.28724
506.00,5.28550,37.022051,0.000272,36.926603,0.6355,0.291,5.28712,5.28712
507.00,5.28555,37.022015,0.000272,36.926581,0.6354,0.291,5.28739,5.28739
508.00,5.28554,37.022000,0.000270,36.926562,0.6354,0.291,5.28737,5.28737
509.00,5.28560,37.022005,0.000269,36.926552,0.6355,0.291,5.28767,5.28767
510.00,5.28565,37.022004,0.000272,36.926538,0.6356,0.291,5.28764,5.28764
511.00,5.28598,37.021975,0.000274,36.926490,0.6357,0.291,5.28740,5.28740
512.00,5.28623,37.021999,0.000275,36.926533,0.6357,0.291,5.28751,5.28751
513.00,5.28652,37.021961,0.000275,36.926521,0.6357,0.291,5.28754,5.28754
514.00,5.28699,37.021894,0.000279,36.926493,0.6356,0.290,5.28702,5.28702
515.00,5.28711,37.021901,0.000278,36.926525,0.6354,0.290,5.28697,5.28697
516.00,5.28729,37.021897,0.000277,36.926548,0.6353,0.290,5.28623,5.28623
517.00,5.28740,37.021843,0.000275,36.926454,0.6351,0.290,5.28514,5.28514
518.00,5.28728,37.021836,0.000273,36.926454,0.6350,0.290,5.28465,5.28465
519.00,5.28724,37.021861,0.000273,36.926455,0.6349,0.290,5.28454,5.28454
520.00,5.28701,37.021924,0.000276,36.926454,0.6350,0.290,5.28445,5.28445
521.00,5.28676,37.021895,0.000275,36.926432,0.6351,0.290,5.28548,5.28548
522.00,5.28642,37.021995,0.000275,36.926492,0.6352,0.290,5.28675,5.28675
523.00,5.28618,37.022051,0.000277,36.926501,0.6353,0.290,5.28780,5.28780
524.00,5.28611,37.022132,0.000277,36.926540,0.6352,0.290,5.28806,5.28806
525.00,5.28611,37.022037,0.000274,36.926472,0.6352,0.290,5.28790,5.28790
526.00,5.28606,37.022082,0.000273,36.926502,0.6351,0.290,5.28780,5.28780
527.00,5.28627,37.021996,0.000270,36.926480,0.6350,0.290,5.28783,5.28783
528.00,5.28640,37.021958,0.000267,36.926505,0.6350,0.290,5.28761,5.28761
529.00,5.28627,37.021949,0.000262,36.926508,0.6351,0.290,5.28797,5.28797
530.00,5.28633,37.021987,0.000259,36.926521,0.6351,0.290,5.28917,5.28917
531.00,5.28658,37.021982,0.000257,36.926523,0.6351,0.290,5.28909,5.28909
532.00,5.28677,37.022045,0.000261,36.926582,0.6351,0.290,5.28891,5.28891
533.00,5.28716,37.022024,0.000259,36.926581,0.6350,0.290,5.28929,5.28929
534.00,5.28780,37.021996,0.000261,36.926599,0.6349,0.290,5.28988,5.28988
535.00,5.28808,37.021951,0.000265,36.926632,0.6348,0.290,5.29006,5.29006
536.00,5.28827,37.021911,0.000269,36.926622,0.6348,0.290,5.29012,5.29012
537.00,5.28858,37.021880,0.000269,36.926568,0.6347,0.290,5.28962,5.28962
538.00,5.28895,37.021888,0.000272,36.926549,0.6348,0.290,5.28968,5.28968
539.00,5.28906,37.021878,0.000272,36.926535,0.6347,0.290,5.28896,5.28896
540.00,5.28882,37.021937,0.000270,36.926556,0.6347,0.290,5.28815,5.28815
541.00,5.28883,37.022027,0.000270,36.926646,0.6346,0.290,5.28850,5.28850
542.00,5.28913,37.022030,0.000268,36.926706,0.6346,0.290,5.28943,5.28943
543.00,5.28915,37.022060,0.000270,36.926760,0.6346,0.290,5.28872,5.28872
544.00,5.28923,37.022075,0.000272,36.926782,0.6346,0.290,5.28828,5.28828
545.00,5.28933,37.022041,0.000273,36.926828,0.6347,0.290,5.28817,5.28817
546.00,5.28939,37.021926,0.000267,36.926759,0.6347,0.290,5.28831,5.28831
547.00,5.28911,37.021880,0.000268,36.926689,0.6347,0.290,5.28791,5.28791
548.00,5.28883,37.021835,0.000268,36.926656,0.6347,0.290,5.28823,5.28823
549.00,5.28897,37.021804,0.000267,36.926603,0.6346,0.290,5.28954,5.28954
550.00,5.28897,37.021830,0.000266,36.926535,0.6346,0.290,5.29007,5.29007
551.00,5.28890,37.021848,0.000270,36.926497,0.6346,0.289,5.28967,5.28967
552.00,5.28894,37.021812,0.000268,36.926463,0.6347,0.289,5.28949,5.28949
553.00,5.28880,37.021771,0.000267,36.926402,0.6347,0.290,5.28886,5.28886
554.00,5.28900,37.021802,0.000267,36.926462,0.6347,0.290,5.28783,5.28783
555.00,5.28895,37.021725,0.000271,36.926457,0.6346,0.289,5.28671,5.28671
556.00,5.28863,37.021692,0.000269,36.926463,0.6344,0.289,5.28747,5.28747
557.00,5.28855,37.021712,0.000270,36.926491,0.6344,0.289,5.28785,5.28785
558.00,5.28837,37.021742,0.000270,36.926579,0.6343,0.289,5.28838,5.28838
559.00,5.28853,37.021672,0.000269,36.926546,0.6344,0.289,5.28913,5.28913
560.00,5.28846,37.021711,0.000264,36.926609,0.6344,0.289,5.29033,5.29033
561.00,5.28851,37.021790,0.000265,36.926674,0.6345,0.289,5.28970,5.28970
562.00,5.28879,37.021806,0.000267,36.926724,0.6347,0.289,5.28912,5.28912
563.00,5.28894,37.021777,0.000267,36.926649,0.6347,0.289,5.28277,5.28277
564.00,5.28897,37.021768,0.000266,36.926621,0.6347,0.289,5.26589,5.26589
565.00,5.28887,37.021752,0.000268,36.926535,0.6347,0.289,5.23527,5.23527
566.00,5.28857,37.021671,0.000268,36.926441,0.6346,0.289,5.19035,5.19035
567.00,5.28887,37.021623,0.000268,36.926363,0.6344,0.289,5.13704,5.13704
568.00,5.28962,37.021638,0.000268,36.926378,0.6343,0.289,5.08866,5.08866
569.00,5.28986,37.021677,0.000270,36.926471,0.6343,0.289,5.06015,5.06015
570.00,5.29019,37.021696,0.000271,36.926548,0.6343,0.289,5.06202,5.06202
@4,2.0001,4.0, 570.038999999997 
571.00,5.28876,37.021625,0.000271,36.926594,0.6344,0.289,5.09743,5.09743
572.00,5.28632,37.021619,0.000271,36.926688,0.6343,0.289,5.15518,5.15518
573.00,5.25638,37.021510,0.000271,36.926673,0.6343,0.289,5.22083,5.22083
574.00,5.20636,37.021418,0.000271,36.926646,0.6342,0.289,5.27911,5.27911
575.00,5.13792,37.021337,0.000271,36.926595,0.6341,0.289,5.31776,5.31776
576.00,5.06442,37.021389,0.000273,36.926611,0.6341,0.289,5.33370,5.33370
577.00,5.02041,37.021374,0.000272,36.926547,0.6341,0.289,5.33293,5.33293
578.00,5.01518,37.021485,0.000274,36.926629,0.6341,0.288,5.32250,5.32250
579.00,5.06427,37.021420,0.000272,36.926540,0.6341,0.288,5.30639,5.30639
580.00,5.14753,37.021404,0.000271,36.926542,0.6341,0.288,5.29175,5.29175
581.00,5.24081,37.021378,0.000271,36.926528,0.6341,0.288,5.28102,5.28102
582.00,5.30838,37.021413,0.000269,36.926584,0.6341,0.289,5.27361,5.27361
583.00,5.34284,37.021361,0.000267,36.926521,0.6340,0.289,5.26811,5.26811
584.00,5.35499,37.021472,0.000269,36.926577,0.6339,0.289,5.26602,5.26602
585.00,5.34052,37.021520,0.000268,36.926562,0.6339,0.289,5.26604,5.26604
586.00,5.32083,37.021607,0.000266,36.926574,0.6338,0.289,5.26687,5.26687
587.00,5.30517,37.021642,0.000268,36.926583,0.6338,0.289,5.26756,5.26756
588.00,5.29064,37.021666,0.000272,36.926592,0.6337,0.288,5.26857,5.26857
589.00,5.27488,37.021686,0.000274,36.926611,0.6337,0.288,5.27051,5.27051
590.00,5.26751,37.021728,0.000278,36.926633,0.6335,0.288,5.27200,5.27200
591.00,5.26729,37.021680,0.000280,36.926616,0.6335,0.288,5.27311,5.27311
592.00,5.26607,37.021650,0.000279,36.926578,0.6335,0.288,5.27380,5.27380
593.00,5.26686,37.021690,0.000276,36.926562,0.6336,0.288,5.27543,5.27543
594.00,5.26771,37.021661,0.000272,36.926493,0.6338,0.288,5.27566,5.27566
595.00,5.26840,37.021638,0.000270,36.926491,0.6339,0.288,5.27544,5.27544
596.00,5.26955,37.021584,0.000269,36.926465,0.6341,0.288,5.27551,5.27551
597.00,5.27056,37.021579,0.000269,36.926500,0.6342,0.288,5.27616,5.27616
598.00,5.27121,37.021529,0.000270,36.926527,0.6341,0.288,5.27638,5.27638
599.00,5.27205,37.021470,0.000269,36.926540,0.6341,0.288,5.27692,5.27692
600.00,5.27291,37.021416,0.000267,36.926527,0.6340,0.288,5.27741,5.27741
601.00,5.27357,37.021416,0.000267,36.926535,0.6339,0.288,5.27723,5.27723
602.00,5.27400,37.021369,0.000266,36.926522,0.6337,0.288,5.27738,5.27738
603.00,5.27436,37.021340,0.000267,36.926514,0.6337,0.288,5.27766,5.27766
604.00,5.27490,37.021366,0.000268,36.926519,0.6338,0.288,5.27711,5.27711
605.00,5.27533,37.021349,0.000271,36.926472,0.6337,0.288,5.27712,5.27712
606.00,5.27574,37.021356,0.000271,36.926447,0.6337,0.288,5.27779,5.27779
607.00,5.27614,37.021339,0.000270,36.926355,0.6338,0.288,5.27810,5.27810
608.00,5.27672,37.021368,0.000267,36.926378,0.6337,0.288,5.27901,5.27901
609.00,5.27734,37.021385,0.000268,36.926401,0.6337,0.288,5.28029,5.28029
610.00,5.27761,37.021396,0.000265,36.926485,0.6337,0.288,5.28094,5.28094
611.00,5.27780,37.021387,0.000266,36.926531,0.6337,0.288,5.28127,5.28127
612.00,5.27807,37.021416,0.000266,36.926598,0.6337,0.288,5.28169,5.28169
613.00,5.27846,37.021348,0.000265,36.926569,0.6337,0.288,5.28119,5.28119
614.00,5.27888,37.021275,0.000265,36.926591,0.6336,0.288,5.28100,5.28100
615.00,5.27905,37.021269,0.000264,36.926596,0.6336,0.288,5.28101,5.28101
616.00,5.27928,37.021291,0.000265,36.926585,0.6335,0.288,5.28032,5.28032
617.00,5.27952,37.021234,0.000265,36.926569,0.6335,0.288,5.27973,5.27973
618.00,5.27954,37.021288,0.000268,36.926598,0.6335,0.288,5.27942,5.27942
619.00,5.27948,37.021356,0.000273,36.926607,0.6336,0.288,5.27995,5.27995
620.00,5.27979,37.021358,0.000279,36.926618,0.6336,0.288,5.28110,5.28110
621.00,5.28019,37.021341,0.000279,36.926642,0.6337,0.288,5.28181,5.28181
622.00,5.28025,37.021324,0.000282,36.926637,0.6338,0.288,5.28140,5.28140
623.00,5.28020,37.021285,0.000280,36.926583,0.6338,0.288,5.28116,5.28116
624.00,5.28025,37.021240,0.000281,36.926529,0.6338,0.288,5.28014,5.28014
625.00,5.28052,37.021203,0.000274,36.926478,0.6338,0.288,5.27906,5.27906
626.00,5.28058,37.021151,0.000276,36.926424,0.6337,0.288,5.27924,5.27924
627.00,5.28039,37.021153,0.000274,36.926420,0.6336,0.288,5.27934,5.27934
628.00,5.28034,37.021109,0.000275,36.926437,0.6335,0.288,5.27903,5.27903
629.00,5.28029,37.021056,0.000271,36.926447,0.6335,0.288,5.27953,5.27953
630.00,5.28010,37.021022,0.000271,36.926446,0.6334,0.288,5.27981,5.27981
631.00,5.27990,37.021002,0.000268,36.926512,0.6334,0.288,5.27963,5.27963
632.00,5.27997,37.020943,0.000269,36.926581,0.6334,0.288,5.28032,5.28032
633.00,5.28013,37.020906,0.000270,36.926579,0.6334,0.288,5.28156,5.28156
634.00,5.28023,37.020914,0.000271,36.926584,0.6335,0.288,5.28200,5.28200
635.00,5.28044,37.020874,0.000273,36.926555,0.6336,0.288,5.28213,5.28213
636.00,5.28065,37.020851,0.000274,36.926529,0.6336,0.288,5.28249,5.28249
637.00,5.28089,37.020908,0.000273,36.926531,0.6336,0.288,5.28288,5.28288
638.00,5.28085,37.020941,0.000276,36.926543,0.6336,0.288,5.28274,5.28274
639.00,5.28055,37.020967,0.000275,36.926536,0.6335,0.288,5.28260,5.28260
640.00,5.28073,37.021015,0.000277,36.926557,0.6334,0.287,5.28297,5.28297
641.00,5.28096,37.021027,0.000278,36.926509,0.6332,0.287,5.28309,5.28309
642.00,5.28128,37.021002,0.000280,36.926463,0.6331,0.287,5.28311,5.28311
643.00,5.28160,37.021031,0.000278,36.926494,0.6329,0.287,5.28332,5.28332
644.00,5.28186,37.021003,0.000280,36.926515,0.6328,0.287,5.28406,5.28406
645.00,5.28212,37.021045,0.000282,36.926581,0.6328,0.287,5.28404,5.28404
646.00,5.28227,37.021061,0.000279,36.926609,0.6328,0.287,5.28390,5.28390
647.00,5.28264,37.021084,0.000275,36.926621,0.6328,0.287,5.28378,5.28378
648.00,5.28285,37.021028,0.000273,36.926588,0.6328,0.287,5.28428,5.28428
649.00,5.28307,37.021004,0.000274,36.926610,0.6328,0.287,5.28396,5.28396
650.00,5.28329,37.020908,0.000271,36.926563,0.6328,0.287,5.28385,5.28385
651.00,5.28341,37.020841,0.000273,36.926557,0.6328,0.287,5.28359,5.28359
652.00,5.28347,37.020738,0.000276,36.926538,0.6327,0.287,5.28301,5.28301
653.00,5.28333,37.020719,0.000276,36.926537,0.6327,0.287,5.28233,5.28233
654.00,5.28333,37.020673,0.000273,36.926438,0.6327,0.287,5.28192,5.28192
655.00,5.28322,37.020667,0.000270,36.926428,0.6328,0.287,5.28232,5.28232
656.00,5.28320,37.020665,0.000268,36.926436,0.6327,0.287,5.28265,5.28265
657.00,5.28336,37.020710,0.000269,36.926427,0.6326,0.287,5.28345,5.28345
658.00,5.28343,37.020703,0.000268,36.926425,0.6324,0.287,5.28367,5.28367
659.00,5.28342,37.020759,0.000266,36.926492,0.6323,0.287,5.28360,5.28360
660.00,5.28341,37.020828,0.000268,36.926511,0.6322,0.287,5.28398,5.28398
661.00,5.28339,37.020871,0.000270,36.926519,0.6322,0.287,5.28439,5.28439
662.00,5.28361,37.020908,0.000269,36.926586,0.6323,0.287,5.28455,5.28455
663.00,5.28353,37.020890,0.000267,36.926590,0.6325,0.287,5.28420,5.28420
664.00,5.28359,37.020931,0.000272,36.926651,0.6325,0.287,5.28411,5.28411
665.00,5.28363,37.020918,0.000275,36.926699,0.6325,0.287,5.28330,5.28330
666.00,5.28343,37.020891,0.000274,36.926693,0.6325,0.287,5.28284,5.28284
667.00,5.28323,37.020868,0.000274,36.926631,0.6324,0.287,5.28281,5.28281
668.00,5.28319,37.020898,0.000280,36.926641,0.6324,0.287,5.28337,5.28337
669.00,5.28325,37.020781,0.000278,36.926582,0.6325,0.287,5.28332,5.28332
670.00,5.28359,37.020710,0.000276,36.926529,0.6325,0.287,5.28297,5.28297
671.00,5.28370,37.020728,0.000276,36.926548,0.6325,0.287,5.28262,5.28262
672.00,5.28365,37.020675,0.000276,36.926570,0.6326,0.287,5.28129,5.28129
673.00,5.28340,37.020589,0.000274,36.926537,0.6325,0.287,5.27986,5.27986
674.00,5.28312,37.020641,0.000277,36.926546,0.6325,0.286,5.28019,5.28019
675.00,5.28280,37.020659,0.000275,36.926552,0.6325,0.287,5.28057,5.28057
676.00,5.28252,37.020662,0.000276,36.926590,0.6325,0.287,5.28098,5.28098
677.00,5.28248,37.020721,0.000276,36.926609,0.6325,0.287,5.28165,5.28165
678.00,5.28226,37.020842,0.000276,36.926654,0.6325,0.287,5.28230,5.28230
679.00,5.28217,37.020866,0.000278,36.926637,0.6325,0.287,5.28144,5.28144
680.00,5.28196,37.020878,0.000281,36.926618,0.6325,0.286,5.28089,5.28089
681.00,5.28177,37.020836,0.000280,36.926554,0.6326,0.286,5.28125,5.28125
682.00,5.28159,37.020823,0.000281,36.926516,0.6327,0.286,5.28209,5.28209
683.00,5.28147,37.020798,0.000283,36.926477,0.6327,0.286,5.28304,5.28304
684.00,5.28118,37.020753,0.000281,36.926466,0.6326,0.286,5.28444,5.28444
685.00,5.28143,37.020736,0.000282,36.926479,0.6325,0.286,5.28524,5.28524
686.00,5.28165,37.020734,0.000282,36.926489,0.6324,0.286,5.28517,5.28517
687.00,5.28198,37.020650,0.000279,36.926434,0.6323,0.286,5.28489,5.28489
688.00,5.28224,37.020626,0.000276,36.926464,0.6322,0.286,5.28413,5.28413
689.00,5.28255,37.020624,0.000273,36.926469,0.6323,0.286,5.28393,5.28393
690.00,5.28309,37.020588,0.000271,36.926460,0.6322,0.286,5.28430,5.28430
691.00,5.28332,37.020584,0.000270,36.926470,0.6322,0.286,5.28487,5.28487
692.00,5.28322,37.020644,0.000273,36.926573,0.6322,0.286,5.28487,5.28487
693.00,5.28331,37.020647,0.000275,36.926603,0.6322,0.286,5.28543,5.28543
694.00,5.28365,37.020679,0.000279,36.926663,0.6321,0.286,5.28542,5.28542
695.00,5.28410,37.020753,0.000281,36.926721,0.6320,0.286,5.28516,5.28516
696.00,5.28463,37.020714,0.000280,36.926710,0.6320,0.286,5.28387,5.28387
697.00,5.28492,37.020676,0.000280,36.926672,0.6319,0.286,5.28326,5.28326
698.00,5.28488,37.020630,0.000279,36.926646,0.6319,0.286,5.28358,5.28358
699.00,5.28481,37.020579,0.000276,36.926627,0.6318,0.286,5.28405,5.28405
700.00,5.28465,37.020497,0.000272,36.926558,0.6318,0.286,5.28436,5.28436
701.00,5.28429,37.020486,0.000275,36.926566,0.6316,0.286,5.28460,5.28460
702.00,5.28426,37.020519,0.000273,36.926608,0.6315,0.286,5.28435,5.28435
703.00,5.28433,37.020495,0.000271,36.926604,0.6315,0.286,5.28376,5.28376
704.00,5.28465,37.020483,0.000270,36.926645,0.6316,0.286,5.28334,5.28334
705.00,5.28481,37.020463,0.000272,36.926659,0.6316,0.286,5.28278,5.28278
706.00,5.28439,37.020445,0.000271,36.926694,0.6318,0.286,5.28313,5.28313
707.00,5.28404,37.020373,0.000275,36.926700,0.6319,0.286,5.28438,5.28438
708.00,5.28375,37.020347,0.000278,36.926696,0.6318,0.286,5.28521,5.28521
709.00,5.28376,37.020267,0.000276,36.926581,0.6316,0.285,5.28531,5.28531
710.00,5.28369,37.020274,0.000275,36.926606,0.6314,0.285,5.28568,5.28568
711.00,5.28378,37.020320,0.000274,36.926589,0.6313,0.285,5.28623,5.28623
712.00,5.28411,37.020360,0.000270,36.926556,0.6313,0.286,5.28550,5.28550
713.00,5.28456,37.020383,0.000270,36.926550,0.6313,0.286,5.28417,5.28417
714.00,5.28458,37.020427,0.000273,36.926586,0.6314,0.286,5.28376,5.28376
715.00,5.28461,37.020454,0.000273,36.926542,0.6315,0.286,5.28416,5.28416
716.00,5.28449,37.020391,0.000273,36.926484,0.6314,0.286,5.28397,5.28397
717.00,5.28465,37.020407,0.000276,36.926486,0.6314,0.285,5.28362,5.28362
718.00,5.28477,37.020335,0.000277,36.926444,0.6312,0.285,5.28482,5.28482
719.00,5.28462,37.020298,0.000273,36.926430,0.6310,0.285,5.28516,5.28516
720.00,5.28471,37.020226,0.000272,36.926453,0.6309,0.285,5.28494,5.28494
721.00,5.28506,37.020216,0.000267,36.926435,0.6308,0.285,5.28411,5.28411
722.00,5.28475,37.020155,0.000262,36.926412,0.6308,0.286,5.28394,5.28394
723.00,5.28477,37.020236,0.000262,36.926468,0.6309,0.286,5.28353,5.28353
724.00,5.28453,37.020310,0.000262,36.926476,0.6310,0.286,5.28383,5.28383
725.00,5.28436,37.020347,0.000264,36.926469,0.6310,0.286,5.28346,5.28346
726.00,5.28419,37.020424,0.000273,36.926568,0.6310,0.285,5.28411,5.28411
727.00,5.28376,37.020368,0.000276,36.926535,0.6309,0.285,5.28468,5.28468
728.00,5.28408,37.020305,0.000273,36.926481,0.6308,0.285,5.28429,5.28429
729.00,5.28435,37.020215,0.000277,36.926492,0.6307,0.285,5.28343,5.28343
730.00,5.28423,37.020186,0.000280,36.926531,0.6307,0.285,5.28352,5.28352
731.00,5.28412,37.020089,0.000276,36.926494,0.6307,0.285,5.28345,5.28345
732.00,5.28419,37.020112,0.000276,36.926566,0.6307,0.285,5.28416,5.28416
733.00,5.28413,37.020131,0.000277,36.926608,0.6306,0.285,5.28510,5.28510
734.00,5.28375,37.020107,0.000277,36.926634,0.6305,0.285,5.28621,5.28621
735.00,5.28343,37.020060,0.000274,36.926622,0.6305,0.285,5.28668,5.28668
736.00,5.28373,37.020023,0.000274,36.926659,0.6304,0.285,5.28636,5.28636
737.00,5.28420,37.019973,0.000269,36.926607,0.6304,0.285,5.28657,5.28657
738.00,5.28452,37.019928,0.000269,36.926610,0.6303,0.285,5.28647,5.28647
739.00,5.28464,37.019924,0.000270,36.926591,0.6303,0.285,5.28562,5.28562
740.00,5.28481,37.019873,0.000272,36.926564,0.6303,0.285,5.28497,5.28497
741.00,5.28506,37.019855,0.000273,36.926518,0.6303,0.285,5.28519,5.28519
742.00,5.28543,37.019869,0.000273,36.926588,0.6302,0.285,5.28490,5.28490
743.00,5.28586,37.019826,0.000271,36.926597,0.6302,0.285,5.28096,5.28096
744.00,5.28629,37.019848,0.000271,36.926633,0.6302,0.285,5.26925,5.26925
745.00,5.28645,37.019859,0.000267,36.926646,0.6302,0.285,5.24549,5.24549
746.00,5.28597,37.019840,0.000267,36.926618,0.6301,0.285,5.20757,5.20757
747.00,5.28566,37.019794,0.000272,36.926533,0.6300,0.285,5.15823,5.15823
748.00,5.28512,37.019791,0.000272,36.926547,0.6300,0.285,5.10907,5.10907
749.00,5.28487,37.019707,0.000270,36.926495,0.6300,0.284,5.07499,5.07499
750.00,5.28388,37.019773,0.000268,36.926539,0.6300,0.284,5.06763,5.06763
@5,2.0001,4.0, 750.017999999996 
751.00,5.28454,37.019858,0.000266,36.926614,0.6300,0.285,5.09109,5.09109
752.00,5.28591,37.019918,0.000262,36.926690,0.6300,0.285,5.14111,5.14111
753.00,5.26649,37.019965,0.000263,36.926696,0.6300,0.285,5.20449,5.20449
754.00,5.22498,37.020032,0.000264,36.926765,0.6299,0.285,5.26430,5.26430
755.00,5.16499,37.020003,0.000267,36.926770,0.6299,0.285,5.30877,5.30877
756.00,5.09488,37.019976,0.000269,36.926751,0.6299,0.285,5.33242,5.33242
757.00,5.03977,37.019903,0.000269,36.926678,0.6299,0.284,5.33645,5.33645
758.00,5.02165,37.019902,0.000268,36.926686,0.6300,0.284,5.32748,5.32748
759.00,5.05502,37.019912,0.000267,36.926666,0.6300,0.284,5.31267,5.31267
760.00,5.12828,37.019955,0.000265,36.926664,0.6299,0.284,5.29695,5.29695
761.00,5.21216,37.019981,0.000266,36.926670,0.6299,0.285,5.28421,5.28421
762.00,5.28923,37.019977,0.000266,36.926666,0.6298,0.285,5.27512,5.27512
763.00,5.33750,37.019969,0.000269,36.926645,0.6296,0.285,5.26914,5.26914
764.00,5.35355,37.019909,0.000271,36.926604,0.6295,0.284,5.26590,5.26590
765.00,5.35038,37.019812,0.000273,36.926541,0.6294,0.284,5.26445,5.26445
766.00,5.33043,37.019783,0.000271,36.926577,0.6294,0.284,5.26470,5.26470
767.00,5.30966,37.019818,0.000272,36.926614,0.6295,0.284,5.26567,5.26567
768.00,5.29303,37.019854,0.000271,36.926716,0.6296,0.284,5.26692,5.26692
769.00,5.27987,37.019894,0.000268,36.926766,0.6297,0.284,5.26822,5.26822
770.00,5.27194,37.019906,0.000269,36.926814,0.6299,0.284,5.26889,5.26889
771.00,5.26624,37.019850,0.000267,36.926794,0.6300,0.284,5.26937,5.26937
772.00,5.26482,37.019811,0.000268,36.926817,0.6300,0.284,5.26975,5.26975
773.00,5.26470,37.019726,0.000270,36.926737,0.6300,0.284,5.26955,5.26955
774.00,5.26573,37.019635,0.000273,36.926732,0.6300,0.284,5.26869,5.26869
775.00,5.26652,37.019617,0.000275,36.926728,0.6298,0.284,5.26850,5.26850
776.00,5.26706,37.019639,0.000276,36.926739,0.6297,0.284,5.26782,5.26782
777.00,5.26736,37.019656,0.000277,36.926739,0.6296,0.284,5.26754,5.26754
778.00,5.26726,37.019636,0.000277,36.926699,0.6294,0.284,5.26896,5.26896
779.00,5.26751,37.019634,0.000275,36.926672,0.6293,0.284,5.27041,5.27041
780.00,5.26810,37.019618,0.000276,36.926645,0.6293,0.283,5.27162,5.27162
781.00,5.26849,37.019605,0.000279,36.926634,0.6293,0.283,5.27311,5.27311
782.00,5.26899,37.019596,0.000281,36.926678,0.6293,0.283,5.27394,5.27394
783.00,5.26962,37.019606,0.000282,36.926697,0.6294,0.283,5.27430,5.27430
784.00,5.27015,37.019621,0.000277,36.926693,0.6295,0.283,5.27520,5.27520
785.00,5.27039,37.019616,0.000277,36.926716,0.6294,0.283,5.27602,5.27602
786.00,5.27054,37.019634,0.000277,36.926748,0.6293,0.283,5.27632,5.27632
787.00,5.27088,37.019622,0.000271,36.926686,0.6292,0.284,5.27726,5.27726
788.00,5.27177,37.019589,0.000270,36.926636,0.6290,0.284,5.27725,5.27725
789.00,5.27245,37.019648,0.000275,36.926635,0.6288,0.283,5.27661,5.27661
790.00,5.27301,37.019682,0.000275,36.926612,0.6286,0.283,5.27615,5.27615
791.00,5.27323,37.019591,0.000273,36.926501,0.6285,0.283,5.27636,5.27636
792.00,5.27356,37.019605,0.000276,36.926536,0.6285,0.283,5.27666,5.27666
793.00,5.27409,37.019597,0.000273,36.926585,0.6285,0.283,5.27714,5.27714
794.00,5.27472,37.019519,0.000269,36.926572,0.6285,0.283,5.27788,5.27788
795.00,5.27534,37.019447,0.000266,36.926579,0.6286,0.283,5.27888,5.27888
796.00,5.27595,37.019440,0.000262,36.926624,0.6285,0.283,5.27924,5.27924
797.00,5.27649,37.019336,0.000261,36.926573,0.6283,0.283,5.27885,5.27885
798.00,5.27682,37.019350,0.000261,36.926576,0.6283,0.284,5.27928,5.27928
799.00,5.27719,37.019339,0.000265,36.926577,0.6282,0.283,5.27957,5.27957
800.00,5.27761,37.019375,0.000265,36.926543,0.6281,0.283,5.27940,5.27940
801.00,5.27794,37.019437,0.000268,36.926512,0.6281,0.283,5.27923,5.27923
802.00,5.27806,37.019461,0.000270,36.926505,0.6280,0.283,5.27947,5.27947
803.00,5.27818,37.019404,0.000275,36.926486,0.6279,0.283,5.27932,5.27932
804.00,5.27833,37.019408,0.000270,36.926499,0.6279,0.283,5.27947,5.27947
805.00,5.27842,37.019410,0.000272,36.926575,0.6277,0.283,5.27943,5.27943
806.00,5.27844,37.019389,0.000273,36.926610,0.6277,0.283,5.27900,5.27900
807.00,5.27839,37.019402,0.000269,36.926645,0.6277,0.283,5.27846,5.27846
808.00,5.27840,37.019412,0.000265,36.926635,0.6276,0.283,5.27809,5.27809
809.00,5.27859,37.019370,0.000266,36.926605,0.6274,0.283,5.27812,5.27812
810.00,5.27892,37.019317,0.000264,36.926535,0.6275,0.283,5.27841,5.27841
811.00,5.27908,37.019304,0.000263,36.926540,0.6275,0.283,5.27905,5.27905
812.00,5.27919,37.019260,0.000266,36.926522,0.6275,0.283,5.27990,5.27990
813.00,5.27915,37.019276,0.000267,36.926561,0.6275,0.283,5.27985,5.27985
814.00,5.27916,37.019288,0.000270,36.926587,0.6276,0.283,5.27993,5.27993
815.00,5.27920,37.019294,0.000270,36.926653,0.6276,0.283,5.27975,5.27975
816.00,5.27931,37.019246,0.000270,36.926649,0.6275,0.283,5.28046,5.28046
817.00,5.27938,37.019216,0.000270,36.926662,0.6275,0.283,5.28014,5.28014
818.00,5.27936,37.019194,0.000268,36.926638,0.6275,0.283,5.28017,5.28017
819.00,5.27938,37.019133,0.000269,36.926552,0.6274,0.283,5.28032,5.28032
820.00,5.27944,37.019109,0.000271,36.926475,0.6274,0.283,5.27996,5.27996
821.00,5.27936,37.019177,0.000269,36.926449,0.6274,0.283,5.27901,5.27901
822.00,5.27937,37.019215,0.000272,36.926418,0.6274,0.283,5.27907,5.27907
823.00,5.27936,37.019122,0.000272,36.926341,0.6274,0.283,5.27914,5.27914
824.00,5.27932,37.019097,0.000272,36.926407,0.6273,0.283,5.27898,5.27898
825.00,5.27934,37.018992,0.000271,36.926347,0.6272,0.282,5.27935,5.27935
826.00,5.27948,37.018851,0.000269,36.926319,0.6272,0.282,5.27988,5.27988
827.00,5.27966,37.018763,0.000264,36.926273,0.6271,0.282,5.27972,5.27972
828.00,5.27972,37.018793,0.000263,36.926344,0.6272,0.283,5.27977,5.27977
829.00,5.27966,37.018784,0.000265,36.926353,0.6272,0.282,5.27899,5.27899
830.00,5.27943,37.018848,0.000270,36.926446,0.6273,0.282,5.27833,5.27833
831.00,5.27937,37.018840,0.000274,36.926466,0.6273,0.282,5.27806,5.27806
832.00,5.27927,37.018865,0.000278,36.926512,0.6272,0.282,5.27805,5.27805
833.00,5.27922,37.018847,0.000278,36.926482,0.6270,0.282,5.27759,5.27759
834.00,5.27912,37.018844,0.000272,36.926427,0.6269,0.282,5.27794,5.27794
835.00,5.27904,37.018804,0.000267,36.926362,0.6267,0.282,5.27863,5.27863
836.00,5.27902,37.018828,0.000270,36.926378,0.6266,0.282,5.27863,5.27863
837.00,5.27892,37.018834,0.000267,36.926356,0.6265,0.282,5.27895,5.27895
838.00,5.27899,37.018872,0.000268,36.926390,0.6265,0.282,5.27940,5.27940
839.00,5.27890,37.018796,0.000267,36.926410,0.6265,0.282,5.27962,5.27962
840.00,5.27899,37.018829,0.000269,36.926508,0.6266,0.282,5.28034,5.28034
841.00,5.27925,37.018844,0.000269,36.926515,0.6268,0.282,5.28064,5.28064
842.00,5.27933,37.018802,0.000272,36.926546,0.6268,0.282,5.28062,5.28062
843.00,5.27942,37.018746,0.000272,36.926547,0.6269,0.282,5.28125,5.28125
844.00,5.27954,37.018858,0.000276,36.926592,0.6268,0.282,5.28180,5.28180
845.00,5.27959,37.018769,0.000276,36.926551,0.6268,0.282,5.28111,5.28111
846.00,5.27962,37.018685,0.000271,36.926504,0.6266,0.282,5.28112,5.28112
847.00,5.27968,37.018697,0.000270,36.926518,0.6264,0.282,5.28152,5.28152
848.00,5.27990,37.018676,0.000272,36.926503,0.6263,0.282,5.28155,5.28155
849.00,5.28002,37.018655,0.000273,36.926512,0.6263,0.282,5.28113,5.28113
850.00,5.28015,37.018658,0.000273,36.926503,0.6263,0.282,5.28067,5.28067
851.00,5.28024,37.018661,0.000273,36.926502,0.6263,0.282,5.28094,5.28094
852.00,5.28048,37.018680,0.000273,36.926523,0.6264,0.282,5.28124,5.28124
853.00,5.28073,37.018674,0.000271,36.926472,0.6264,0.282,5.28143,5.28143
854.00,5.28097,37.018666,0.000271,36.926424,0.6264,0.282,5.28146,5.28146
855.00,5.28105,37.018718,0.000268,36.926432,0.6265,0.282,5.28230,5.28230
856.00,5.28118,37.018747,0.000268,36.926471,0.6265,0.282,5.28236,5.28236
857.00,5.28124,37.018714,0.000267,36.926416,0.6265,0.282,5.28183,5.28183
858.00,5.28141,37.018790,0.000268,36.926483,0.6264,0.282,5.28157,5.28157
859.00,5.28141,37.018784,0.000270,36.926480,0.6264,0.282,5.28217,5.28217
860.00,5.28155,37.018731,0.000270,36.926432,0.6262,0.282,5.28233,5.28233
861.00,5.28162,37.018791,0.000273,36.926450,0.6259,0.282,5.28211,5.28211
862.00,5.28167,37.018754,0.000273,36.926399,0.6258,0.282,5.28164,5.28164
863.00,5.28155,37.018705,0.000270,36.926346,0.6256,0.282,5.28141,5.28141
864.00,5.28142,37.018675,0.000265,36.926396,0.6256,0.282,5.28079,5.28079
865.00,5.28142,37.018675,0.000268,36.926467,0.6257,0.282,5.28034,5.28034
866.00,5.28134,37.018563,0.000270,36.926400,0.6257,0.282,5.28001,5.28001
867.00,5.28134,37.018585,0.000273,36.926478,0.6255,0.281,5.28029,5.28029
868.00,5.28112,37.018535,0.000275,36.926507,0.6254,0.281,5.27987,5.27987
869.00,5.28104,37.018493,0.000275,36.926476,0.6254,0.281,5.27978,5.27978
870.00,5.28105,37.018459,0.000275,36.926402,0.6254,0.281,5.27952,5.27952
871.00,5.28114,37.018460,0.000272,36.926440,0.6254,0.281,5.28015,5.28015
872.00,5.28112,37.018429,0.000268,36.926419,0.6255,0.281,5.28055,5.28055
873.00,5.28099,37.018432,0.000268,36.926400,0.6256,0.281,5.28058,5.28058
874.00,5.28078,37.018469,0.000273,36.926366,0.6256,0.281,5.28036,5.28036
875.00,5.28074,37.018542,0.000272,36.926432,0.6256,0.281,5.28057,5.28057
876.00,5.28062,37.018572,0.000272,36.926440,0.6256,0.281,5.27997,5.27997
877.00,5.28053,37.018568,0.000273,36.926439,0.6255,0.281,5.27937,5.27937
878.00,5.28037,37.018601,0.000273,36.926482,0.6254,0.281,5.27937,5.27937
879.00,5.28026,37.018587,0.000273,36.926524,0.6253,0.281,5.27987,5.27987
880.00,5.28023,37.018557,0.000275,36.926470,0.6253,0.281,5.28050,5.28050
881.00,5.28015,37.018567,0.000277,36.926480,0.6253,0.281,5.28021,5.28021
882.00,5.28008,37.018631,0.000278,36.926499,0.6253,0.281,5.27976,5.27976
883.00,5.27991,37.018646,0.000277,36.926450,0.6252,0.281,5.27968,5.27968
884.00,5.27980,37.018674,0.000276,36.926450,0.6251,0.281,5.27895,5.27895
885.00,5.27965,37.018741,0.000273,36.926520,0.6250,0.281,5.27775,5.27775
886.00,5.27958,37.018727,0.000269,36.926507,0.6249,0.281,5.27794,5.27794
887.00,5.27962,37.018714,0.000270,36.926505,0.6249,0.281,5.27913,5.27913
888.00,5.27976,37.018690,0.000273,36.926534,0.6249,0.281,5.27939,5.27939
889.00,5.27975,37.018662,0.000270,36.926499,0.6249,0.281,5.27977,5.27977
890.00,5.27968,37.018559,0.000270,36.926445,0.6250,0.281,5.28123,5.28123
891.00,5.27948,37.018588,0.000274,36.926463,0.6251,0.281,5.28254,5.28254
892.00,5.27990,37.018578,0.000270,36.926474,0.6251,0.281,5.28235,5.28235
893.00,5.28014,37.018555,0.000268,36.926503,0.6249,0.281,5.28192,5.28192
894.00,5.28010,37.018565,0.000269,36.926477,0.6248,0.281,5.28200,5.28200
895.00,5.28016,37.018641,0.000271,36.926497,0.6248,0.281,5.28175,5.28175
896.00,5.28028,37.018551,0.000268,36.926468,0.6247,0.281,5.28106,5.28106
897.00,5.28052,37.018508,0.000270,36.926413,0.6247,0.281,5.28125,5.28125
898.00,5.28067,37.018476,0.000274,36.926347,0.6247,0.281,5.28222,5.28222
899.00,5.28058,37.018416,0.000277,36.926404,0.6247,0.280,5.28235,5.28235
900.00,5.28086,37.018293,0.000278,36.926331,0.6246,0.280,5.28184,5.28184
901.00,5.28124,37.018347,0.000278,36.926367,0.6244,0.280,5.28153,5.28153
902.00,5.28165,37.018372,0.000275,36.926376,0.6243,0.280,5.28079,5.28079
903.00,5.28157,37.018392,0.000270,36.926369,0.6243,0.280,5.27982,5.27982
904.00,5.28135,37.018458,0.000269,36.926333,0.6243,0.280,5.27960,5.27960
905.00,5.28115,37.018566,0.000267,36.926411,0.6244,0.281,5.27985,5.27985
906.00,5.28126,37.018533,0.000267,36.926359,0.6244,0.281,5.28018,5.28018
907.00,5.28126,37.018464,0.000272,36.926359,0.6245,0.280,5.28046,5.28046
908.00,5.28127,37.018467,0.000275,36.926426,0.6245,0.280,5.28148,5.28148
909.00,5.28145,37.018381,0.000276,36.926457,0.6244,0.280,5.28204,5.28204
910.00,5.28142,37.018282,0.000274,36.926434,0.6244,0.280,5.28184,5.28184
911.00,5.28124,37.018265,0.000276,36.926464,0.6243,0.280,5.28166,5.28166
912.00,5.28107,37.018263,0.000272,36.926472,0.6243,0.280,5.28194,5.28194
913.00,5.28115,37.018203,0.000268,36.926454,0.6243,0.280,5.28144,5.28144
914.00,5.28133,37.018268,0.000266,36.926488,0.6244,0.280,5.28157,5.28157
915.00,5.28134,37.018262,0.000266,36.926488,0.6245,0.280,5.28150,5.28150
916.00,5.28114,37.018271,0.000267,36.926471,0.6245,0.280,5.28073,5.28073
917.00,5.28094,37.018317,0.000269,36.926497,0.6244,0.280,5.28039,5.28039
918.00,5.28093,37.018322,0.000272,36.926497,0.6241,0.280,5.28105,5.28105
919.00,5.28097,37.018288,0.000275,36.926508,0.6239,0.280,5.28095,5.28095
920.00,5.28115,37.018349,0.000279,36.926572,0.6237,0.280,5.28167,5.28167
921.00,5.28124,37.018312,0.000278,36.926603,0.6236,0.280,5.28243,5.28243
922.00,5.28139,37.018258,0.000277,36.926594,0.6236,0.280,5.28233,5.28233
923.00,5.28163,37.018197,0.000275,36.926606,0.6237,0.280,5.27729,5.27729
924.00,5.28165,37.018080,0.000269,36.926502,0.6238,0.280,5.26423,5.26423
925.00,5.28156,37.017954,0.000269,36.926427,0.6239,0.280,5.23895,5.23895
926.00,5.28155,37.017867,0.000268,36.926328,0.6240,0.280,5.19882,5.19882
927.00,5.28160,37.017894,0.000271,36.926316,0.6239,0.280,5.14839,5.14839
928.00,5.28152,37.017931,0.000273,36.926314,0.6238,0.280,5.09915,5.09915
929.00,5.28247,37.017985,0.000276,36.926384,0.6238,0.279,5.06530,5.06530
930.00,5.28285,37.018004,0.000272,36.926442,0.6238,0.280,5.05752,5.05752
@6,2.0001,4.0, 930.105000000003 
931.00,5.28161,37.018108,0.000274,36.926555,0.6237,0.280,5.08312,5.08312
932.00,5.27949,37.018094,0.000272,36.926595,0.6237,0.280,5.13445,5.13445
933.00,5.25856,37.018082,0.000270,36.926582,0.6236,0.280,5.19822,5.19822
934.00,5.21703,37.018095,0.000271,36.926578,0.6236,0.280,5.25901,5.25901
935.00,5.15769,37.018108,0.000274,36.926529,0.6235,0.279,5.30458,5.30458
936.00,5.08079,37.018054,0.000273,36.926518,0.6234,0.279,5.32816,5.32816
937.00,5.02786,37.018013,0.000272,36.926484,0.6233,0.279,5.33240,5.33240
938.00,5.01310,37.018004,0.000269,36.926473,0.6233,0.279,5.32345,5.32345
939.00,5.04825,37.017993,0.000268,36.926531,0.6231,0.279,5.30853,5.30853
940.00,5.11930,37.018037,0.000267,36.926565,0.6230,0.279,5.29285,5.29285
941.00,5.20836,37.018026,0.000270,36.926564,0.6229,0.279,5.28068,5.28068
942.00,5.28396,37.018010,0.000271,36.926616,0.6229,0.279,5.27236,5.27236
943.00,5.33110,37.017985,0.000273,36.926612,0.6229,0.279,5.26722,5.26722
944.00,5.35169,37.017990,0.000272,36.926600,0.6229,0.279,5.26380,5.26380
945.00,5.34673,37.017967,0.000272,36.926614,0.6229,0.279,5.26262,5.26262
946.00,5.32640,37.017892,0.000270,36.926558,0.6227,0.279,5.26219,5.26219
947.00,5.30541,37.017856,0.000271,36.926514,0.6226,0.279,5.26250,5.26250
948.00,5.28683,37.017870,0.000271,36.926530,0.6225,0.279,5.26327,5.26327
949.00,5.27724,37.017793,0.000273,36.926443,0.6225,0.279,5.26422,5.26422
950.00,5.26848,37.017713,0.000275,36.926423,0.6224,0.279,5.26442,5.26442
951.00,5.26556,37.017739,0.000272,36.926483,0.6223,0.279,5.26530,5.26530
952.00,5.26353,37.017706,0.000268,36.926464,0.6223,0.279,5.26576,5.26576
953.00,5.26313,37.017658,0.000265,36.926427,0.6223,0.279,5.26654,5.26654
954.00,5.26354,37.017650,0.000263,36.926423,0.6222,0.279,5.26759,5.26759
955.00,5.26372,37.017665,0.000259,36.926415,0.6222,0.279,5.26876,5.26876
956.00,5.26425,37.017630,0.000258,36.926334,0.6222,0.279,5.26941,5.26941
957.00,5.26489,37.017605,0.000258,36.926318,0.6221,0.279,5.26960,5.26960
958.00,5.26553,37.017625,0.000261,36.926361,0.6220,0.279,5.27045,5.27045
959.00,5.26608,37.017660,0.000263,36.926400,0.6219,0.279,5.27139,5.27139
960.00,5.26660,37.017666,0.000262,36.926395,0.6219,0.279,5.27146,5.27146
961.00,5.26689,37.017705,0.000265,36.926457,0.6218,0.279,5.27158,5.27158
962.00,5.26732,37.017721,0.000269,36.926427,0.6217,0.279,5.27253,5.27253
963.00,5.26786,37.017712,0.000267,36.926419,0.6218,0.279,5.27214,5.27214
964.00,5.26836,37.017700,0.000266,36.926429,0.6219,0.279,5.27157,5.27157
965.00,5.26900,37.017685,0.000270,36.926393,0.6218,0.279,5.27226,5.27226
966.00,5.26945,37.017647,0.000267,36.926389,0.6219,0.279,5.27238,5.27238
967.00,5.26990,37.017695,0.000264,36.926434,0.6219,0.279,5.27301,5.27301
968.00,5.27047,37.017714,0.000266,36.926431,0.6219,0.279,5.27389,5.27389
969.00,5.27099,37.017692,0.000268,36.926404,0.6219,0.279,5.27434,5.27434
970.00,5.27147,37.017681,0.000266,36.926437,0.6218,0.279,5.27427,5.27427
971.00,5.27181,37.017691,0.000265,36.926382,0.6217,0.279,5.27430,5.27430
972.00,5.27211,37.017640,0.000266,36.926364,0.6217,0.279,5.27413,5.27413
973.00,5.27245,37.017544,0.000264,36.926328,0.6217,0.279,5.27414,5.27414
974.00,5.27279,37.017556,0.000263,36.926394,0.6216,0.279,5.27422,5.27422
975.00,5.27304,37.017539,0.000265,36.926425,0.6217,0.279,5.27525,5.27525
976.00,5.27342,37.017525,0.000272,36.926482,0.6219,0.279,5.27582,5.27582
977.00,5.27370,37.017522,0.000275,36.926506,0.6219,0.279,5.27578,5.27578
978.00,5.27394,37.017557,0.000277,36.926513,0.6219,0.278,5.27606,5.27606
979.00,5.27401,37.017482,0.000277,36.926458,0.6218,0.278,5.27639,5.27639
980.00,5.27420,37.017423,0.000273,36.926398,0.6217,0.278,5.27553,5.27553
981.00,5.27443,37.017370,0.000270,36.926381,0.6215,0.278,5.27591,5.27591
982.00,5.27473,37.017319,0.000266,36.926347,0.6215,0.278,5.27649,5.27649
983.00,5.27488,37.017347,0.000268,36.926393,0.6216,0.278,5.27584,5.27584
984.00,5.27516,37.017399,0.000266,36.926431,0.6216,0.278,5.27605,5.27605
985.00,5.27523,37.017462,0.000268,36.926510,0.6216,0.278,5.27597,5.27597
986.00,5.27525,37.017512,0.000268,36.926498,0.6217,0.278,5.27519,5.27519
987.00,5.27529,37.017560,0.000269,36.926552,0.6216,0.278,5.27442,5.27442
988.00,5.27516,37.017548,0.000271,36.926560,0.6214,0.278,5.27451,5.27451
989.00,5.27514,37.017550,0.000275,36.926561,0.6214,0.278,5.27401,5.27401
990.00,5.27525,37.017524,0.000277,36.926508,0.6213,0.278,5.27445,5.27445
991.00,5.27540,37.017553,0.000277,36.926577,0.6213,0.278,5.27514,5.27514
992.00,5.27547,37.017519,0.000279,36.926564,0.6214,0.278,5.27500,5.27500
993.00,5.27547,37.017418,0.000276,36.926479,0.6214,0.278,5.27558,5.27558
994.00,5.27556,37.017327,0.000272,36.926411,0.6215,0.278,5.27629,5.27629
995.00,5.27566,37.017324,0.000274,36.926422,0.6215,0.278,5.27646,5.27646
996.00,5.27577,37.017233,0.000272,36.926385,0.6214,0.278,5.27757,5.27757
997.00,5.27600,37.017213,0.000274,36.926376,0.6213,0.278,5.27810,5.27810
998.00,5.27592,37.017302,0.000279,36.926459,0.6213,0.278,5.27760,5.27760
999.00,5.27582,37.017358,0.000284,36.926506,0.6213,0.278,5.27670,5.27670
1000.00,5.27582,37.017296,0.000283,36.926492,0.6213,0.278,5.27674,5.27674
1001.00,5.27591,37.017333,0.000284,36.926485,0.6214,0.278,5.27552,5.27552
1002.00,5.27577,37.017307,0.000279,36.926457,0.6215,0.278,5.27509,5.27509
1003.00,5.27563,37.017262,0.000277,36.926456,0.6215,0.278,5.27470,5.27470
1004.00,5.27556,37.017287,0.000276,36.926454,0.6214,0.278,5.27498,5.27498
1005.00,5.27566,37.017287,0.000278,36.926454,0.6214,0.278,5.27424,5.27424
1006.00,5.27586,37.017237,0.000282,36.926452,0.6213,0.278,5.27427,5.27427
1007.00,5.27600,37.017199,0.000284,36.926452,0.6210,0.277,5.27503,5.27503
1008.00,5.27590,37.017154,0.000284,36.926456,0.6209,0.277,5.27616,5.27616
1009.00,5.27593,37.017108,0.000282,36.926446,0.6208,0.277,5.27640,5.27640
1010.00,5.27610,37.017151,0.000281,36.926463,0.6208,0.277,5.27659,5.27659
1011.00,5.27600,37.017180,0.000278,36.926472,0.6208,0.278,5.27620,5.27620
1012.00,5.27599,37.017234,0.000277,36.926503,0.6208,0.278,5.27585,5.27585
1013.00,5.27605,37.017256,0.000275,36.926486,0.6208,0.278,5.27569,5.27569
1014.00,5.27595,37.017262,0.000274,36.926516,0.6209,0.278,5.27572,5.27572
1015.00,5.27576,37.017219,0.000272,36.926506,0.6208,0.278,5.27637,5.27637
1016.00,5.27568,37.017188,0.000275,36.926464,0.6208,0.278,5.27747,5.27747
1017.00,5.27578,37.017233,0.000278,36.926496,0.6209,0.278,5.27787,5.27787
1018.00,5.27605,37.017251,0.000279,36.926493,0.6208,0.277,5.27808,5.27808
1019.00,5.27628,37.017251,0.000278,36.926450,0.6207,0.277,5.27834,5.27834
1020.00,5.27636,37.017284,0.000279,36.926489,0.6207,0.277,5.27828,5.27828
1021.00,5.27639,37.017270,0.000277,36.926519,0.6207,0.278,5.27777,5.27777
1022.00,5.27645,37.017265,0.000274,36.926508,0.6205,0.278,5.27753,5.27753
1023.00,5.27668,37.017260,0.000273,36.926503,0.6205,0.278,5.27716,5.27716
1024.00,5.27679,37.017260,0.000274,36.926547,0.6203,0.278,5.27679,5.27679
1025.00,5.27689,37.017282,0.000277,36.926515,0.6201,0.278,5.27671,5.27671
1026.00,5.27699,37.017257,0.000279,36.926479,0.6200,0.277,5.27623,5.27623
1027.00,5.27682,37.017199,0.000283,36.926481,0.6198,0.277,5.27579,5.27579
1028.00,5.27671,37.017152,0.000286,36.926484,0.6198,0.277,5.27561,5.27561
1029.00,5.27659,37.017106,0.000288,36.926471,0.6199,0.277,5.27528,5.27528
1030.00,5.27656,37.017051,0.000281,36.926437,0.6199,0.277,5.27498,5.27498
1031.00,5.27650,37.017090,0.000276,36.926460,0.6199,0.277,5.27439,5.27439
1032.00,5.27641,37.017106,0.000273,36.926404,0.6200,0.277,5.27412,5.27412
1033.00,5.27627,37.017128,0.000272,36.926392,0.6201,0.277,5.27413,5.27413
1034.00,5.27625,37.017122,0.000271,36.926387,0.6201,0.277,5.27439,5.27439
1035.00,5.27620,37.017101,0.000273,36.926395,0.6202,0.277,5.27490,5.27490
1036.00,5.27620,37.017021,0.000272,36.926384,0.6202,0.277,5.27629,5.27629
1037.00,5.27608,37.017001,0.000273,36.926445,0.6203,0.277,5.27675,5.27675
1038.00,5.27607,37.017047,0.000274,36.926515,0.6203,0.277,5.27715,5.27715
1039.00,5.27591,37.017106,0.000276,36.926542,0.6203,0.277,5.27671,5.27671
1040.00,5.27569,37.017090,0.000278,36.926559,0.6203,0.277,5.27578,5.27578
1041.00,5.27544,37.017139,0.000283,36.926607,0.6203,0.277,5.27436,5.27436
1042.00,5.27514,37.017152,0.000282,36.926603,0.6202,0.276,5.27318,5.27318
1043.00,5.27494,37.017091,0.000281,36.926595,0.6201,0.276,5.27311,5.27311
1044.00,5.27508,37.016996,0.000278,36.926548,0.6201,0.277,5.27391,5.27391
1045.00,5.27507,37.017016,0.000280,36.926563,0.6200,0.276,5.27471,5.27471
1046.00,5.27513,37.016993,0.000279,36.926547,0.6200,0.277,5.27544,5.27544
1047.00,5.27513,37.016946,0.000281,36.926518,0.6199,0.277,5.27651,5.27651
1048.00,5.27513,37.016941,0.000278,36.926482,0.6198,0.277,5.27607,5.27607
1049.00,5.27517,37.016913,0.000277,36.926431,0.6197,0.277,5.27593,5.27593
1050.00,5.27541,37.016881,0.000273,36.926413,0.6197,0.277,5.27512,5.27512
1051.00,5.27549,37.016824,0.000272,36.926357,0.6197,0.277,5.27483,5.27483
1052.00,5.27546,37.016843,0.000272,36.926363,0.6196,0.277,5.27466,5.27466
1053.00,5.27520,37.016836,0.000274,36.926393,0.6196,0.277,5.27504,5.27504
1054.00,5.27486,37.016822,0.000279,36.926470,0.6196,0.276,5.27505,5.27505
1055.00,5.27484,37.016850,0.000283,36.926524,0.6195,0.276,5.27586,5.27586
1056.00,5.27505,37.016894,0.000281,36.926562,0.6194,0.276,5.27584,5.27584
1057.00,5.27509,37.016880,0.000280,36.926580,0.6193,0.276,5.27579,5.27579
1058.00,5.27494,37.016825,0.000277,36.926529,0.6191,0.276,5.27540,5.27540
1059.00,5.27495,37.016824,0.000277,36.926476,0.6190,0.276,5.27546,5.27546
1060.00,5.27520,37.016799,0.000275,36.926422,0.6188,0.276,5.27557,5.27557
1061.00,5.27546,37.016780,0.000275,36.926460,0.6186,0.276,5.27662,5.27662
1062.00,5.27595,37.016743,0.000273,36.926432,0.6186,0.276,5.27779,5.27779
1063.00,5.27624,37.016800,0.000274,36.926441,0.6187,0.276,5.27830,5.27830
1064.00,5.27608,37.016838,0.000272,36.926487,0.6187,0.276,5.27744,5.27744
1065.00,5.27593,37.016799,0.000272,36.926472,0.6187,0.276,5.27676,5.27676
1066.00,5.27575,37.016844,0.000274,36.926464,0.6188,0.276,5.27571,5.27571
1067.00,5.27581,37.016877,0.000274,36.926524,0.6187,0.276,5.27536,5.27536
1068.00,5.27599,37.016862,0.000274,36.926522,0.6186,0.276,5.27560,5.27560
1069.00,5.27613,37.016874,0.000273,36.926525,0.6185,0.276,5.27685,5.27685
1070.00,5.27637,37.016944,0.000274,36.926605,0.6184,0.276,5.27786,5.27786
1071.00,5.27655,37.016916,0.000277,36.926602,0.6184,0.276,5.27890,5.27890
1072.00,5.27665,37.016855,0.000277,36.926548,0.6183,0.276,5.27934,5.27934
1073.00,5.27676,37.016819,0.000276,36.926537,0.6183,0.276,5.27944,5.27944
1074.00,5.27708,37.016773,0.000277,36.926571,0.6182,0.276,5.27948,5.27948
1075.00,5.27745,37.016697,0.000275,36.926521,0.6181,0.276,5.27961,5.27961
1076.00,5.27768,37.016700,0.000271,36.926593,0.6181,0.276,5.27971,5.27971
1077.00,5.27796,37.016657,0.000273,36.926596,0.6180,0.276,5.27984,5.27984
1078.00,5.27817,37.016656,0.000275,36.926609,0.6181,0.276,5.27963,5.27963
1079.00,5.27827,37.016672,0.000277,36.926636,0.6182,0.276,5.27938,5.27938
1080.00,5.27835,37.016663,0.000275,36.926651,0.6182,0.276,5.27924,5.27924
1081.00,5.27831,37.016616,0.000277,36.926594,0.6182,0.276,5.27842,5.27842
1082.00,5.27809,37.016641,0.000278,36.926607,0.6181,0.276,5.27736,5.27736
1083.00,5.27788,37.016619,0.000277,36.926603,0.6180,0.276,5.27688,5.27688
1084.00,5.27806,37.016597,0.000273,36.926580,0.6177,0.276,5.27706,5.27706
1085.00,5.27822,37.016563,0.000273,36.926567,0.6176,0.276,5.27665,5.27665
1086.00,5.27844,37.016510,0.000272,36.926549,0.6177,0.276,5.27719,5.27719
1087.00,5.27860,37.016498,0.000269,36.926556,0.6177,0.276,5.27798,5.27798
1088.00,5.27861,37.016467,0.000270,36.926573,0.6178,0.276,5.27826,5.27826
1089.00,5.27850,37.016466,0.000274,36.926577,0.6179,0.276,5.27790,5.27790
1090.00,5.27838,37.016484,0.000278,36.926615,0.6180,0.276,5.27789,5.27789
1091.00,5.27835,37.016438,0.000277,36.926551,0.6180,0.275,5.27813,5.27813
1092.00,5.27825,37.016425,0.000275,36.926540,0.6180,0.276,5.27784,5.27784
1093.00,5.27817,37.016387,0.000272,36.926523,0.6180,0.276,5.27767,5.27767
1094.00,5.27804,37.016303,0.000269,36.926440,0.6179,0.276,5.27752,5.27752
1095.00,5.27794,37.016297,0.000269,36.926432,0.6180,0.276,5.27785,5.27785
1096.00,5.27782,37.016360,0.000271,36.926527,0.6180,0.276,5.27719,5.27719
1097.00,5.27763,37.016354,0.000272,36.926466,0.6179,0.275,5.27705,5.27705
1098.00,5.27754,37.016455,0.000274,36.926504,0.6179,0.275,5.27749,5.27749
1099.00,5.27760,37.016504,0.000273,36.926530,0.6178,0.275,5.27796,5.27796
1100.00,5.27755,37.016578,0.000274,36.926550,0.6177,0.275,5.27749,5.27749
1101.00,5.27750,37.016649,0.000274,36.926529,0.6176,0.275,5.27791,5.27791
1102.00,5.27770,37.016699,0.000275,36.926609,0.6176,0.275,5.27871,5.27871
1103.00,5.27777,37.016630,0.000277,36.926568,0.6177,0.275,5.27653,5.27653
1104.00,5.27774,37.016613,0.000275,36.926578,0.6177,0.275,5.26590,5.26590
1105.00,5.27762,37.016521,0.000274,36.926488,0.6178,0.275,5.24442,5.24442
1106.00,5.27769,37.016456,0.000270,36.926401,0.6178,0.275,5.20677,5.20677
1107.00,5.27752,37.016369,0.000268,36.926318,0.6178,0.275,5.15539,5.15539
1108.00,5.27772,37.016381,0.000267,36.926322,0.6177,0.276,5.10118,5.10118
1109.00,5.27791,37.016379,0.000268,36.926326,0.6176,0.275,5.05956,5.05956
1110.00,5.27773,37.016404,0.000266,36.926366,0.6175,0.275,5.04246,5.04246
@7,2.0001,4.0, 1110.098 
1111.00,5.27829,37.016425,0.000272,36.926471,0.6174,0.275,5.05989,5.05989
1112.00,5.28183,37.016471,0.000273,36.926605,0.6173,0.275,5.10803,5.10803
1113.00,5.26723,37.016478,0.000273,36.926648,0.6173,0.275,5.17307,5.17307
1114.00,5.22565,37.016473,0.000271,36.926675,0.6173,0.275,5.23913,5.23913
1115.00,5.16854,37.016414,0.000271,36.926686,0.6173,0.275,5.29220,5.29220
1116.00,5.08986,37.016414,0.000271,36.926708,0.6173,0.275,5.32369,5.32369
1117.00,5.02547,37.016381,0.000271,36.926641,0.6173,0.275,5.33302,5.33302
1118.00,4.99717,37.016302,0.000270,36.926544,0.6173,0.275,5.32706,5.32706
1119.00,5.01795,37.016337,0.000274,36.926533,0.6173,0.275,5.31300,5.31300
1120.00,5.08359,37.016411,0.000273,36.926578,0.6173,0.275,5.29732,5.29732
1121.00,5.17683,37.016365,0.000271,36.926541,0.6172,0.275,5.28260,5.28260
1122.00,5.26537,37.016390,0.000270,36.926549,0.6172,0.275,5.27232,5.27232
1123.00,5.32153,37.016403,0.000270,36.926589,0.6171,0.275,5.26512,5.26512
1124.00,5.34774,37.016392,0.000268,36.926591,0.6170,0.275,5.26078,5.26078
1125.00,5.34835,37.016346,0.000268,36.926511,0.6170,0.275,5.25840,5.25840
1126.00,5.33432,37.016369,0.000270,36.926502,0.6170,0.275,5.25805,5.25805
1127.00,5.31236,37.016412,0.000272,36.926460,0.6169,0.275,5.25779,5.25779
1128.00,5.29210,37.016459,0.000273,36.926476,0.6169,0.275,5.25845,5.25845
1129.00,5.27779,37.016449,0.000274,36.926476,0.6170,0.275,5.25922,5.25922
1130.00,5.27020,37.016465,0.000275,36.926530,0.6170,0.274,5.26000,5.26000
1131.00,5.26126,37.016497,0.000275,36.926578,0.6169,0.274,5.26074,5.26074
1132.00,5.25910,37.016435,0.000275,36.926609,0.6169,0.274,5.26142,5.26142
1133.00,5.25785,37.016406,0.000277,36.926650,0.6169,0.274,5.26217,5.26217
1134.00,5.25824,37.016347,0.000276,36.926633,0.6168,0.274,5.26323,5.26323
1135.00,5.25858,37.016309,0.000276,36.926573,0.6168,0.274,5.26396,5.26396
1136.00,5.25921,37.016186,0.000276,36.926426,0.6170,0.274,5.26474,5.26474
1137.00,5.25984,37.016144,0.000274,36.926399,0.6170,0.274,5.26557,5.26557
1138.00,5.26054,37.016061,0.000270,36.926307,0.6171,0.274,5.26616,5.26616
1139.00,5.26129,37.016075,0.000272,36.926314,0.6172,0.274,5.26620,5.26620
1140.00,5.26183,37.016111,0.000272,36.926383,0.6172,0.274,5.26663,5.26663
1141.00,5.26235,37.016166,0.000271,36.926470,0.6171,0.274,5.26690,5.26690
1142.00,5.26270,37.016201,0.000271,36.926465,0.6170,0.274,5.26680,5.26680
1143.00,5.26320,37.016251,0.000271,36.926490,0.6169,0.274,5.26722,5.26722
1144.00,5.26385,37.016225,0.000267,36.926471,0.6168,0.274,5.26792,5.26792
1145.00,5.26441,37.016167,0.000265,36.926429,0.6168,0.274,5.26812,5.26812
1146.00,5.26491,37.016113,0.000263,36.926428,0.6167,0.275,5.26821,5.26821
1147.00,5.26532,37.016072,0.000264,36.926446,0.6166,0.274,5.26820,5.26820
1148.00,5.26566,37.016042,0.000265,36.926447,0.6166,0.274,5.26790,5.26790
1149.00,5.26606,37.016025,0.000266,36.926423,0.6165,0.274,5.26773,5.26773
1150.00,5.26642,37.016004,0.000265,36.926438,0.6164,0.274,5.26765,5.26765
1151.00,5.26676,37.016018,0.000266,36.926461,0.6164,0.274,5.26774,5.26774
1152.00,5.26700,37.016063,0.000267,36.926495,0.6164,0.274,5.26773,5.26773
1153.00,5.26711,37.016059,0.000266,36.926504,0.6165,0.274,5.26775,5.26775
1154.00,5.26736,37.016094,0.000266,36.926551,0.6165,0.274,5.26784,5.26784
1155.00,5.26756,37.016059,0.000264,36.926483,0.6165,0.274,5.26826,5.26826
1156.00,5.26776,37.016065,0.000265,36.926489,0.6163,0.274,5.26874,5.26874
1157.00,5.26801,37.016021,0.000264,36.926480,0.6162,0.274,5.26968,5.26968
1158.00,5.26823,37.016018,0.000265,36.926510,0.6161,0.274,5.27077,5.27077
1159.00,5.26859,37.015981,0.000265,36.926496,0.6161,0.274,5.27138,5.27138
1160.00,5.26886,37.015958,0.000267,36.926512,0.6161,0.274,5.27172,5.27172
1161.00,5.26902,37.015998,0.000266,36.926482,0.6163,0.274,5.27168,5.27168
1162.00,5.26921,37.016021,0.000261,36.926461,0.6163,0.274,5.27140,5.27140
1163.00,5.26930,37.016116,0.000264,36.926485,0.6163,0.274,5.27179,5.27179
1164.00,5.26943,37.016136,0.000265,36.926475,0.6163,0.274,5.27180,5.27180
1165.00,5.26970,37.016197,0.000264,36.926475,0.6163,0.274,5.27168,5.27168
1166.00,5.26986,37.016165,0.000266,36.926474,0.6163,0.274,5.27147,5.27147
1167.00,5.26995,37.016117,0.000269,36.926488,0.6163,0.274,5.27147,5.27147
1168.00,5.27021,37.016042,0.000264,36.926463,0.6163,0.274,5.27101,5.27101
1169.00,5.27046,37.016014,0.000265,36.926448,0.6163,0.274,5.27143,5.27143
1170.00,5.27072,37.016008,0.000265,36.926480,0.6161,0.274,5.27143,5.27143
1171.00,5.27075,37.016000,0.000263,36.926480,0.6159,0.274,5.27125,5.27125
1172.00,5.27083,37.016008,0.000264,36.926481,0.6158,0.274,5.27138,5.27138
1173.00,5.27116,37.015965,0.000264,36.926427,0.6156,0.274,5.27158,5.27158
1174.00,5.27139,37.015905,0.000260,36.926356,0.6155,0.274,5.27074,5.27074
1175.00,5.27137,37.015889,0.000261,36.926342,0.6155,0.274,5.27091,5.27091
1176.00,5.27148,37.015874,0.000260,36.926360,0.6156,0.274,5.27150,5.27150
1177.00,5.27153,37.015892,0.000261,36.926347,0.6156,0.274,5.27195,5.27195
1178.00,5.27152,37.015903,0.000261,36.926409,0.6156,0.274,5.27166,5.27166
1179.00,5.27150,37.015938,0.000266,36.926521,0.6157,0.273,5.27216,5.27216
1180.00,5.27152,37.015960,0.000268,36.926543,0.6157,0.273,5.27246,5.27246
1181.00,5.27162,37.015946,0.000271,36.926519,0.6157,0.273,5.27238,5.27238
1182.00,5.27176,37.015863,0.000270,36.926495,0.6156,0.273,5.27264,5.27264
1183.00,5.27183,37.015840,0.000272,36.926449,0.6157,0.273,5.27273,5.27273
1184.00,5.27172,37.015821,0.000266,36.926406,0.6157,0.273,5.27266,5.27266
1185.00,5.27172,37.015775,0.000261,36.926411,0.6158,0.273,5.27201,5.27201
1186.00,5.27171,37.015783,0.000263,36.926467,0.6158,0.273,5.27195,5.27195
1187.00,5.27187,37.015808,0.000264,36.926461,0.6159,0.273,5.27168,5.27168
1188.00,5.27193,37.015811,0.000262,36.926472,0.6158,0.273,5.27162,5.27162
1189.00,5.27182,37.015808,0.000266,36.926479,0.6158,0.273,5.27167,5.27167
1190.00,5.27185,37.015859,0.000273,36.926511,0.6159,0.273,5.27223,5.27223
1191.00,5.27197,37.015822,0.000272,36.926439,0.6159,0.273,5.27241,5.27241
1192.00,5.27216,37.015857,0.000274,36.926483,0.6160,0.273,5.27251,5.27251
1193.00,5.27211,37.015867,0.000277,36.926529,0.6160,0.273,5.27212,5.27212
1194.00,5.27208,37.015870,0.000277,36.926505,0.6160,0.273,5.27199,5.27199
1195.00,5.27204,37.015831,0.000276,36.926504,0.6159,0.273,5.27094,5.27094
1196.00,5.27183,37.015839,0.000274,36.926543,0.6157,0.273,5.27019,5.27019
1197.00,5.27162,37.015819,0.000271,36.926553,0.6156,0.273,5.26935,5.26935
1198.00,5.27158,37.015815,0.000270,36.926529,0.6156,0.273,5.26981,5.26981
1199.00,5.27159,37.015889,0.000272,36.926613,0.6156,0.273,5.27010,5.27010
1200.00,5.27155,37.015881,0.000269,36.926565,0.6156,0.273,5.27108,5.27108
1201.00,5.27157,37.015870,0.000271,36.926573,0.6156,0.273,5.27174,5.27174
1202.00,5.27157,37.015825,0.000273,36.926552,0.6155,0.272,5.27250,5.27250
1203.00,5.27148,37.015726,0.000268,36.926505,0.6155,0.273,5.27239,5.27239
1204.00,5.27154,37.015651,0.000264,36.926509,0.6155,0.273,5.27250,5.27250
1205.00,5.27165,37.015665,0.000266,36.926562,0.6155,0.273,5.27272,5.27272
1206.00,5.27181,37.015642,0.000270,36.926580,0.6155,0.273,5.27318,5.27318
1207.00,5.27189,37.015653,0.000269,36.926599,0.6155,0.273,5.27331,5.27331
1208.00,5.27193,37.015673,0.000275,36.926629,0.6155,0.273,5.27450,5.27450
1209.00,5.27225,37.015641,0.000281,36.926596,0.6154,0.272,5.27492,5.27492
1210.00,5.27239,37.015583,0.000282,36.926584,0.6154,0.272,5.27478,5.27478
1211.00,5.27234,37.015630,0.000274,36.926587,0.6154,0.272,5.27416,5.27416
1212.00,5.27236,37.015640,0.000273,36.926581,0.6154,0.272,5.27450,5.27450
1213.00,5.27253,37.015678,0.000272,36.926621,0.6154,0.272,5.27411,5.27411
1214.00,5.27277,37.015692,0.000269,36.926638,0.6153,0.273,5.27383,5.27383
1215.00,5.27295,37.015667,0.000266,36.926606,0.6153,0.273,5.27377,5.27377
1216.00,5.27322,37.015672,0.000270,36.926646,0.6151,0.273,5.27432,5.27432
1217.00,5.27345,37.015606,0.000271,36.926636,0.6149,0.273,5.27403,5.27403
1218.00,5.27362,37.015593,0.000272,36.926592,0.6147,0.272,5.27348,5.27348
1219.00,5.27374,37.015609,0.000274,36.926604,0.6147,0.272,5.27380,5.27380
1220.00,5.27381,37.015641,0.000276,36.926631,0.6146,0.272,5.27315,5.27315
1221.00,5.27374,37.015614,0.000276,36.926649,0.6146,0.272,5.27274,5.27274
1222.00,5.27357,37.015627,0.000272,36.926672,0.6148,0.272,5.27245,5.27245
1223.00,5.27358,37.015547,0.000271,36.926700,0.6149,0.272,5.27248,5.27248
1224.00,5.27370,37.015442,0.000272,36.926664,0.6151,0.272,5.27256,5.27256
1225.00,5.27389,37.015364,0.000273,36.926629,0.6151,0.272,5.27412,5.27412
1226.00,5.27400,37.015279,0.000277,36.926536,0.6151,0.272,5.27481,5.27481
1227.00,5.27406,37.015252,0.000280,36.926526,0.6150,0.272,5.27540,5.27540
1228.00,5.27406,37.015292,0.000279,36.926546,0.6149,0.272,5.27587,5.27587
1229.00,5.27398,37.015341,0.000276,36.926601,0.6148,0.272,5.27575,5.27575
1230.00,5.27396,37.015370,0.000275,36.926627,0.6148,0.272,5.27483,5.27483
1231.00,5.27409,37.015334,0.000269,36.926646,0.6148,0.272,5.27477,5.27477
1232.00,5.27412,37.015281,0.000269,36.926621,0.6149,0.272,5.27443,5.27443
1233.00,5.27405,37.015248,0.000271,36.926536,0.6150,0.272,5.27382,5.27382
1234.00,5.27401,37.015180,0.000269,36.926420,0.6150,0.272,5.27295,5.27295
1235.00,5.27378,37.015133,0.000268,36.926377,0.6150,0.272,5.27270,5.27270
1236.00,5.27362,37.015155,0.000267,36.926377,0.6149,0.272,5.27196,5.27196
1237.00,5.27357,37.015211,0.000267,36.926387,0.6149,0.272,5.27192,5.27192
1238.00,5.27364,37.015214,0.000265,36.926405,0.6149,0.272,5.27259,5.27259
1239.00,5.27368,37.015208,0.000267,36.926402,0.6149,0.272,5.27332,5.27332
1240.00,5.27367,37.015201,0.000268,36.926424,0.6149,0.272,5.27338,5.27338
1241.00,5.27382,37.015220,0.000269,36.926374,0.6149,0.272,5.27399,5.27399
1242.00,5.27395,37.015239,0.000270,36.926391,0.6150,0.272,5.27438,5.27438
1243.00,5.27410,37.015289,0.000275,36.926479,0.6150,0.272,5.27427,5.27427
1244.00,5.27412,37.015299,0.000275,36.926518,0.6150,0.272,5.27416,5.27416
1245.00,5.27387,37.015317,0.000274,36.926532,0.6150,0.272,5.27416,5.27416
1246.00,5.27369,37.015374,0.000273,36.926616,0.6149,0.272,5.27379,5.27379
1247.00,5.27365,37.015387,0.000274,36.926631,0.6147,0.272,5.27401,5.27401
1248.00,5.27369,37.015389,0.000274,36.926630,0.6144,0.272,5.27401,5.27401
1249.00,5.27368,37.015441,0.000275,36.926711,0.6142,0.272,5.27435,5.27435
1250.00,5.27379,37.015398,0.000275,36.926683,0.6141,0.272,5.27507,5.27507
1251.00,5.27378,37.015285,0.000275,36.926624,0.6141,0.272,5.27520,5.27520
1252.00,5.27367,37.015146,0.000273,36.926571,0.6142,0.272,5.27403,5.27403
1253.00,5.27364,37.015062,0.000270,36.926494,0.6142,0.272,5.27368,5.27368
1254.00,5.27379,37.015052,0.000271,36.926457,0.6143,0.272,5.27388,5.27388
1255.00,5.27399,37.015047,0.000271,36.926437,0.6143,0.272,5.27358,5.27358
1256.00,5.27417,37.015003,0.000271,36.926419,0.6143,0.272,5.27418,5.27418
1257.00,5.27434,37.015088,0.000272,36.926460,0.6143,0.272,5.27500,5.27500
1258.00,5.27434,37.015087,0.000274,36.926513,0.6144,0.272,5.27551,5.27551
1259.00,5.27439,37.014990,0.000271,36.926462,0.6144,0.272,5.27524,5.27524
1260.00,5.27447,37.014926,0.000271,36.926446,0.6145,0.272,5.27546,5.27546
1261.00,5.27440,37.014979,0.000275,36.926515,0.6147,0.272,5.27569,5.27569
1262.00,5.27453,37.015007,0.000279,36.926540,0.6147,0.272,5.27585,5.27585
1263.00,5.27474,37.015047,0.000278,36.926546,0.6147,0.272,5.27571,5.27571
1264.00,5.27482,37.015132,0.000281,36.926606,0.6146,0.271,5.27541,5.27541
1265.00,5.27478,37.015230,0.000283,36.926670,0.6145,0.271,5.27506,5.27506
1266.00,5.27479,37.015265,0.000282,36.926650,0.6144,0.271,5.27414,5.27414
1267.00,5.27472,37.015223,0.000281,36.926625,0.6142,0.271,5.27372,5.27372
1268.00,5.27460,37.015204,0.000281,36.926605,0.6141,0.271,5.27360,5.27360
1269.00,5.27458,37.015125,0.000278,36.926568,0.6141,0.271,5.27339,5.27339
1270.00,5.27443,37.015109,0.000277,36.926578,0.6143,0.271,5.27366,5.27366
1271.00,5.27442,37.015088,0.000278,36.926612,0.6143,0.271,5.27350,5.27350
1272.00,5.27435,37.015042,0.000277,36.926594,0.6144,0.271,5.27284,5.27284
1273.00,5.27430,37.014961,0.000274,36.926585,0.6144,0.271,5.27197,5.27197
1274.00,5.27389,37.014943,0.000274,36.926546,0.6144,0.271,5.27056,5.27056
1275.00,5.27357,37.014870,0.000273,36.926497,0.6142,0.271,5.26979,5.26979
1276.00,5.27335,37.014824,0.000270,36.926458,0.6140,0.271,5.26975,5.26975
1277.00,5.27325,37.014858,0.000269,36.926469,0.6139,0.271,5.27061,5.27061
1278.00,5.27326,37.014908,0.000270,36.926484,0.6139,0.271,5.27171,5.27171
1279.00,5.27318,37.014948,0.000269,36.926512,0.6139,0.271,5.27323,5.27323
1280.00,5.27293,37.015035,0.000269,36.926544,0.6139,0.271,5.27349,5.27349
1281.00,5.27258,37.015076,0.000272,36.926509,0.6138,0.271,5.27381,5.27381
1282.00,5.27239,37.015076,0.000275,36.926453,0.6138,0.271,5.27388,5.27388
1283.00,5.27241,37.015100,0.000274,36.926459,0.6137,0.271,5.27103,5.27103
1284.00,5.27237,37.015112,0.000274,36.926492,0.6138,0.271,5.26014,5.26014
1285.00,5.27220,37.015080,0.000275,36.926482,0.6138,0.271,5.23741,5.23741
1286.00,5.27191,37.015035,0.000274,36.926466,0.6138,0.271,5.19792,5.19792
1287.00,5.27197,37.015024,0.000272,36.926509,0.6139,0.271,5.14515,5.14515
1288.00,5.27292,37.015002,0.000273,36.926477,0.6140,0.271,5.08947,5.08947
1289.00,5.27370,37.014945,0.000273,36.926467,0.6140,0.271,5.04712,5.04712
1290.00,5.27325,37.014929,0.000273,36.926501,0.6139,0.271,5.03092,5.03092
1291.00,5.27322,37.014847,0.000270,36.926542,0.6137,0.271,5.04983,5.04983
@8,2.0001,4.0, 1290.076 
1292.00,5.27449,37.014834,0.000271,36.926587,0.6135,0.271,5.09953,5.09953
1293.00,5.26073,37.014753,0.000269,36.926573,0.6133,0.271,5.16736,5.16736
1294.00,5.21883,37.014695,0.000270,36.926531,0.6131,0.271,5.23581,5.23581
1295.00,5.15865,37.014657,0.000270,36.926509,0.6131,0.271,5.28992,5.28992
1296.00,5.07622,37.014748,0.000271,36.926518,0.6132,0.271,5.32239,5.32239
1297.00,5.01111,37.014728,0.000270,36.926489,0.6133,0.271,5.33232,5.33232
1298.00,4.98330,37.014803,0.000274,36.926556,0.6133,0.271,5.32559,5.32559
1299.00,5.00767,37.014900,0.000275,36.926607,0.6134,0.270,5.31071,5.31071
1300.00,5.07808,37.014949,0.000275,36.926621,0.6135,0.270,5.29411,5.29411
1301.00,5.17048,37.014932,0.000277,36.926647,0.6134,0.270,5.27945,5.27945
1302.00,5.25901,37.014858,0.000275,36.926616,0.6133,0.270,5.26881,5.26881
1303.00,5.32154,37.014820,0.000271,36.926544,0.6132,0.271,5.26160,5.26160
1304.00,5.34912,37.014771,0.000269,36.926491,0.6131,0.271,5.25698,5.25698
1305.00,5.34830,37.014774,0.000272,36.926524,0.6131,0.270,5.25493,5.25493
1306.00,5.33280,37.014750,0.000276,36.926499,0.6131,0.270,5.25442,5.25442
1307.00,5.30903,37.014834,0.000279,36.926536,0.6131,0.270,5.25453,5.25453
1308.00,5.28831,37.014826,0.000279,36.926538,0.6131,0.270,5.25614,5.25614
1309.00,5.27504,37.014783,0.000278,36.926563,0.6131,0.270,5.25718,5.25718
1310.00,5.26548,37.014741,0.000276,36.926549,0.6132,0.270,5.25724,5.25724
1311.00,5.25967,37.014735,0.000275,36.926571,0.6133,0.270,5.25737,5.25737
1312.00,5.25592,37.014631,0.000274,36.926513,0.6133,0.270,5.25775,5.25775
1313.00,5.25450,37.014574,0.000277,36.926501,0.6133,0.270,5.25766,5.25766
1314.00,5.25521,37.014613,0.000282,36.926540,0.6133,0.270,5.25794,5.25794
1315.00,5.25592,37.014574,0.000282,36.926505,0.6133,0.270,5.25878,5.25878
1316.00,5.25606,37.014568,0.000279,36.926480,0.6134,0.270,5.25946,5.25946
1317.00,5.25647,37.014603,0.000277,36.926469,0.6134,0.270,5.26012,5.26012
1318.00,5.25685,37.014676,0.000276,36.926472,0.6134,0.270,5.26063,5.26063
1319.00,5.25737,37.014716,0.000275,36.926452,0.6134,0.270,5.26196,5.26196
1320.00,5.25801,37.014783,0.000274,36.926446,0.6134,0.270,5.26373,5.26373
1321.00,5.25883,37.014812,0.000273,36.926482,0.6133,0.270,5.26501,5.26501
1322.00,5.25934,37.014794,0.000272,36.926498,0.6132,0.270,5.26596,5.26596
1323.00,5.25989,37.014747,0.000274,36.926544,0.6132,0.270,5.26637,5.26637
1324.00,5.26047,37.014645,0.000274,36.926534,0.6131,0.270,5.26579,5.26579
1325.00,5.26100,37.014586,0.000277,36.926561,0.6131,0.270,5.26508,5.26508
1326.00,5.26145,37.014525,0.000279,36.926519,0.6132,0.270,5.26463,5.26463
1327.00,5.26185,37.014531,0.000283,36.926550,0.6131,0.269,5.26432,5.26432
1328.00,5.26253,37.014479,0.000280,36.926481,0.6131,0.269,5.26522,5.26522
1329.00,5.26316,37.014504,0.000279,36.926480,0.6131,0.270,5.26603,5.26603
1330.00,5.26350,37.014436,0.000277,36.926467,0.6129,0.270,5.26575,5.26575
1331.00,5.26386,37.014394,0.000276,36.926449,0.6128,0.270,5.26611,5.26611
1332.00,5.26421,37.014390,0.000273,36.926479,0.6128,0.270,5.26676,5.26676
1333.00,5.26461,37.014379,0.000275,36.926524,0.6128,0.270,5.26620,5.26620
1334.00,5.26487,37.014362,0.000275,36.926541,0.6127,0.269,5.26657,5.26657
1335.00,5.26536,37.014388,0.000274,36.926543,0.6128,0.269,5.26786,5.26786
1336.00,5.26585,37.014388,0.000272,36.926551,0.6128,0.269,5.26845,5.26845
1337.00,5.26621,37.014329,0.000269,36.926489,0.6129,0.269,5.26843,5.26843
1338.00,5.26654,37.014333,0.000266,36.926473,0.6129,0.269,5.26919,5.26919
1339.00,5.26685,37.014304,0.000264,36.926455,0.6129,0.269,5.26920,5.26920
1340.00,5.26692,37.014252,0.000264,36.926452,0.6129,0.269,5.26947,5.26947
1341.00,5.26716,37.014245,0.000267,36.926447,0.6128,0.269,5.26995,5.26995
1342.00,5.26744,37.014314,0.000271,36.926493,0.6127,0.269,5.27084,5.27084
1343.00,5.26767,37.014324,0.000275,36.926527,0.6127,0.269,5.27054,5.27054
1344.00,5.26797,37.014309,0.000274,36.926514,0.6127,0.269,5.27079,5.27079
1345.00,5.26826,37.014305,0.000272,36.926482,0.6127,0.269,5.27048,5.27048
1346.00,5.26848,37.014281,0.000270,36.926508,0.6127,0.269,5.26975,5.26975
1347.00,5.26858,37.014202,0.000269,36.926529,0.6128,0.269,5.26835,5.26835
1348.00,5.26855,37.014157,0.000263,36.926543,0.6129,0.269,5.26802,5.26802
1349.00,5.26845,37.014218,0.000266,36.926596,0.6130,0.269,5.26707,5.26707
1350.00,5.26848,37.014199,0.000266,36.926586,0.6130,0.269,5.26678,5.26678
1351.00,5.26870,37.014223,0.000264,36.926604,0.6131,0.269,5.26691,5.26691
1352.00,5.26880,37.014175,0.000261,36.926540,0.6131,0.269,5.26786,5.26786
1353.00,5.26896,37.014163,0.000264,36.926497,0.6131,0.269,5.26839,5.26839
1354.00,5.26917,37.014070,0.000264,36.926474,0.6131,0.269,5.27004,5.27004
1355.00,5.26928,37.014053,0.000265,36.926491,0.6131,0.269,5.27057,5.27057
1356.00,5.26931,37.013969,0.000267,36.926440,0.6131,0.269,5.27075,5.27075
1357.00,5.26935,37.013970,0.000269,36.926495,0.6130,0.269,5.27073,5.27073
1358.00,5.26938,37.013967,0.000272,36.926549,0.6129,0.269,5.27043,5.27043
1359.00,5.26938,37.013879,0.000274,36.926482,0.6127,0.269,5.26897,5.26897
1360.00,5.26914,37.013892,0.000276,36.926501,0.6126,0.269,5.26771,5.26771
1361.00,5.26868,37.013902,0.000278,36.926513,0.6126,0.269,5.26644,5.26644
1362.00,5.26826,37.013921,0.000278,36.926521,0.6126,0.269,5.26564,5.26564
1363.00,5.26819,37.013883,0.000274,36.926432,0.6125,0.269,5.26617,5.26617
1364.00,5.26832,37.013926,0.000268,36.926467,0.6125,0.269,5.26734,5.26734
1365.00,5.26832,37.013927,0.000266,36.926448,0.6124,0.269,5.26822,5.26822
1366.00,5.26837,37.013962,0.000268,36.926458,0.6124,0.269,5.27005,5.27005
1367.00,5.26861,37.013964,0.000265,36.926420,0.6124,0.269,5.27083,5.27083
1368.00,5.26900,37.013954,0.000264,36.926429,0.6125,0.269,5.27050,5.27050
1369.00,5.26918,37.013947,0.000266,36.926405,0.6125,0.269,5.27034,5.27034
1370.00,5.26911,37.013985,0.000271,36.926450,0.6125,0.268,5.27015,5.27015
1371.00,5.26898,37.013967,0.000269,36.926428,0.6124,0.268,5.26941,5.26941
1372.00,5.26860,37.013984,0.000273,36.926421,0.6123,0.268,5.26959,5.26959
1373.00,5.26862,37.013990,0.000276,36.926422,0.6122,0.268,5.26932,5.26932
1374.00,5.26867,37.014069,0.000279,36.926468,0.6121,0.268,5.26907,5.26907
1375.00,5.26875,37.013965,0.000274,36.926404,0.6120,0.268,5.26898,5.26898
1376.00,5.26869,37.013927,0.000273,36.926400,0.6119,0.268,5.26851,5.26851
1377.00,5.26855,37.013897,0.000270,36.926433,0.6118,0.268,5.26810,5.26810
1378.00,5.26860,37.013903,0.000266,36.926471,0.6118,0.268,5.26859,5.26859
1379.00,5.26876,37.013796,0.000259,36.926405,0.6118,0.269,5.26899,5.26899
1380.00,5.26908,37.013841,0.000261,36.926491,0.6117,0.269,5.26943,5.26943
1381.00,5.26932,37.013852,0.000260,36.926520,0.6117,0.269,5.26986,5.26986
1382.00,5.26955,37.013822,0.000259,36.926501,0.6116,0.269,5.27013,5.27013
1383.00,5.26973,37.013871,0.000260,36.926538,0.6116,0.269,5.27048,5.27048
1384.00,5.26972,37.013914,0.000263,36.926589,0.6116,0.268,5.27046,5.27046
1385.00,5.26981,37.013869,0.000261,36.926524,0.6116,0.268,5.27100,5.27100
1386.00,5.26989,37.013841,0.000262,36.926515,0.6115,0.269,5.27171,5.27171
1387.00,5.26987,37.013839,0.000263,36.926508,0.6115,0.268,5.27250,5.27250
1388.00,5.27011,37.013766,0.000264,36.926460,0.6115,0.268,5.27248,5.27248
1389.00,5.27025,37.013779,0.000269,36.926452,0.6113,0.268,5.27260,5.27260
1390.00,5.27038,37.013798,0.000271,36.926410,0.6112,0.268,5.27264,5.27264
1391.00,5.27063,37.013788,0.000275,36.926376,0.6111,0.268,5.27281,5.27281
1392.00,5.27078,37.013783,0.000276,36.926354,0.6111,0.268,5.27261,5.27261
1393.00,5.27096,37.013821,0.000279,36.926405,0.6109,0.268,5.27292,5.27292
1394.00,5.27113,37.013798,0.000275,36.926451,0.6110,0.268,5.27232,5.27232
1395.00,5.27101,37.013827,0.000274,36.926539,0.6109,0.268,5.27100,5.27100
1396.00,5.27104,37.013891,0.000269,36.926553,0.6107,0.268,5.26991,5.26991
1397.00,5.27111,37.013911,0.000268,36.926575,0.6105,0.268,5.26946,5.26946
1398.00,5.27121,37.013909,0.000269,36.926522,0.6105,0.268,5.26902,5.26902
1399.00,5.27119,37.013824,0.000266,36.926469,0.6105,0.268,5.26920,5.26920
1400.00,5.27114,37.013745,0.000264,36.926468,0.6105,0.268,5.26981,5.26981
1401.00,5.27129,37.013671,0.000266,36.926535,0.6106,0.268,5.26950,5.26950
1402.00,5.27131,37.013608,0.000270,36.926559,0.6107,0.268,5.26944,5.26944
1403.00,5.27118,37.013608,0.000268,36.926616,0.6107,0.268,5.26985,5.26985
1404.00,5.27079,37.013696,0.000275,36.926681,0.6107,0.268,5.27075,5.27075
1405.00,5.27077,37.013730,0.000279,36.926692,0.6107,0.268,5.27030,5.27030
1406.00,5.27091,37.013697,0.000281,36.926657,0.6107,0.268,5.27021,5.27021
1407.00,5.27046,37.013750,0.000280,36.926655,0.6106,0.268,5.26979,5.26979
1408.00,5.27024,37.013672,0.000279,36.926587,0.6106,0.268,5.26892,5.26892
1409.00,5.27007,37.013642,0.000276,36.926552,0.6105,0.268,5.26795,5.26795
1410.00,5.26973,37.013601,0.000275,36.926516,0.6105,0.268,5.26836,5.26836
1411.00,5.26931,37.013624,0.000272,36.926541,0.6105,0.268,5.26902,5.26902
1412.00,5.26950,37.013595,0.000274,36.926581,0.6105,0.267,5.26961,5.26961
1413.00,5.26956,37.013610,0.000278,36.926613,0.6104,0.267,5.27035,5.27035
1414.00,5.26940,37.013540,0.000274,36.926557,0.6104,0.267,5.27073,5.27073
1415.00,5.26940,37.013557,0.000276,36.926550,0.6104,0.267,5.27105,5.27105
1416.00,5.26969,37.013516,0.000276,36.926509,0.6103,0.267,5.27135,5.27135
1417.00,5.26984,37.013497,0.000273,36.926483,0.6103,0.267,5.27103,5.27103
1418.00,5.26992,37.013467,0.000271,36.926470,0.6102,0.267,5.27007,5.27007
1419.00,5.26984,37.013507,0.000274,36.926559,0.6101,0.267,5.26992,5.26992
1420.00,5.26977,37.013494,0.000275,36.926556,0.6100,0.267,5.26935,5.26935
1421.00,5.26980,37.013457,0.000277,36.926532,0.6100,0.267,5.26883,5.26883
1422.00,5.26977,37.013432,0.000276,36.926554,0.6099,0.267,5.26800,5.26800
1423.00,5.26950,37.013429,0.000276,36.926559,0.6099,0.267,5.26814,5.26814
1424.00,5.26925,37.013407,0.000277,36.926496,0.6098,0.267,5.26810,5.26810
1425.00,5.26925,37.013333,0.000275,36.926466,0.6098,0.267,5.26866,5.26866
1426.00,5.26943,37.013356,0.000275,36.926467,0.6097,0.267,5.26870,5.26870
1427.00,5.26948,37.013307,0.000276,36.926390,0.6096,0.267,5.26949,5.26949
1428.00,5.26964,37.013246,0.000275,36.926379,0.6095,0.267,5.27016,5.27016
1429.00,5.26971,37.013231,0.000273,36.926425,0.6095,0.267,5.27028,5.27028
1430.00,5.26979,37.013296,0.000270,36.926455,0.6095,0.267,5.27005,5.27005
1431.00,5.26979,37.013342,0.000266,36.926481,0.6095,0.267,5.27024,5.27024
1432.00,5.26960,37.013370,0.000266,36.926501,0.6095,0.267,5.27009,5.27009
1433.00,5.26944,37.013419,0.000265,36.926512,0.6096,0.267,5.26996,5.26996
1434.00,5.26946,37.013481,0.000267,36.926550,0.6096,0.267,5.26982,5.26982
1435.00,5.26952,37.013516,0.000270,36.926601,0.6094,0.267,5.27020,5.27020
1436.00,5.26954,37.013451,0.000269,36.926542,0.6092,0.267,5.27071,5.27071
1437.00,5.26961,37.013434,0.000266,36.926524,0.6091,0.267,5.27103,5.27103
1438.00,5.26975,37.013405,0.000270,36.926524,0.6090,0.267,5.27118,5.27118
1439.00,5.26988,37.013253,0.000266,36.926428,0.6090,0.267,5.27155,5.27155
1440.00,5.27003,37.013151,0.000267,36.926357,0.6091,0.267,5.27164,5.27164
1441.00,5.27021,37.013152,0.000271,36.926430,0.6092,0.266,5.27139,5.27139
1442.00,5.27035,37.013059,0.000270,36.926383,0.6092,0.266,5.27129,5.27129
1443.00,5.27045,37.013026,0.000270,36.926384,0.6092,0.266,5.27026,5.27026
1444.00,5.27035,37.013047,0.000274,36.926420,0.6091,0.266,5.26941,5.26941
1445.00,5.27020,37.013034,0.000274,36.926449,0.6091,0.266,5.26895,5.26895
1446.00,5.27032,37.012978,0.000273,36.926395,0.6091,0.266,5.26952,5.26952
1447.00,5.27054,37.013098,0.000274,36.926518,0.6092,0.266,5.26984,5.26984
1448.00,5.27053,37.013107,0.000272,36.926494,0.6092,0.266,5.27083,5.27083
1449.00,5.27062,37.013147,0.000268,36.926454,0.6092,0.266,5.27180,5.27180
1450.00,5.27058,37.013170,0.000267,36.926433,0.6091,0.267,5.27154,5.27154
1451.00,5.27067,37.013262,0.000266,36.926521,0.6090,0.267,5.27098,5.27098
1452.00,5.27071,37.013224,0.000264,36.926465,0.6089,0.267,5.27051,5.27051
1453.00,5.27067,37.013229,0.000263,36.926497,0.6088,0.267,5.27059,5.27059
1454.00,5.27059,37.013208,0.000264,36.926548,0.6087,0.267,5.27082,5.27082
1455.00,5.27055,37.013187,0.000265,36.926567,0.6085,0.267,5.27095,5.27095
1456.00,5.27077,37.013159,0.000265,36.926546,0.6083,0.267,5.27105,5.27105
1457.00,5.27072,37.013130,0.000268,36.926548,0.6081,0.266,5.27179,5.27179
1458.00,5.27073,37.013155,0.000270,36.926547,0.6081,0.266,5.27147,5.27147
1459.00,5.27080,37.013185,0.000271,36.926541,0.6082,0.266,5.27139,5.27139
1460.00,5.27088,37.013155,0.000273,36.926541,0.6083,0.266,5.27225,5.27225
1461.00,5.27093,37.013076,0.000275,36.926515,0.6084,0.266,5.27231,5.27231
1462.00,5.27103,37.013056,0.000273,36.926523,0.6085,0.266,5.27185,5.27185
1463.00,5.27137,37.012946,0.000271,36.926483,0.6085,0.266,5.26939,5.26939
1464.00,5.27149,37.012910,0.000272,36.926494,0.6084,0.266,5.25897,5.25897
1465.00,5.27142,37.012901,0.000269,36.926508,0.6083,0.266,5.23674,5.23674
1466.00,5.27149,37.012900,0.000268,36.926509,0.6083,0.266,5.19812,5.19812
1467.00,5.27185,37.012908,0.000272,36.926518,0.6083,0.266,5.14488,5.14488
1468.00,5.27178,37.013013,0.000274,36.926615,0.6082,0.266,5.08706,5.08706
1469.00,5.27215,37.013000,0.000274,36.926641,0.6081,0.266,5.03892,5.03892
1470.00,5.27240,37.013009,0.000273,36.926656,0.6080,0.266,5.01588,5.01588
1471.00,5.27156,37.012983,0.000270,36.926672,0.6078,0.266,5.02893,5.02893
@9,2.0001,4.0, 1470.039 
1472.00,5.27032,37.012912,0.000269,36.926639,0.6076,0.266,5.07628,5.07628
1473.00,5.25786,37.012837,0.000270,36.926580,0.6075,0.266,5.14475,5.14475
1474.00,5.22133,37.012785,0.000271,36.926549,0.6074,0.266,5.21771,5.21771
1475.00,5.16177,37.012697,0.000274,36.926526,0.6073,0.265,5.27757,5.27757
1476.00,5.07847,37.012652,0.000278,36.926536,0.6073,0.265,5.31578,5.31578
1477.00,5.00470,37.012619,0.000276,36.926572,0.6072,0.265,5.33065,5.33065
1478.00,4.96954,37.012544,0.000276,36.926587,0.6071,0.265,5.32687,5.32687
1479.00,4.98134,37.012482,0.000276,36.926550,0.6070,0.265,5.31273,5.31273
1480.00,5.04718,37.012542,0.000278,36.926534,0.6069,0.265,5.29655,5.29655
1481.00,5.14354,37.012595,0.000278,36.926493,0.6068,0.265,5.28102,5.28102
1482.00,5.24083,37.012514,0.000275,36.926443,0.6067,0.265,5.26891,5.26891
1483.00,5.31102,37.012489,0.000272,36.926462,0.6066,0.265,5.25999,5.25999
1484.00,5.34532,37.012450,0.000268,36.926474,0.6066,0.265,5.25474,5.25474
1485.00,5.34605,37.012412,0.000264,36.926512,0.6066,0.266,5.25198,5.25198
1486.00,5.33450,37.012384,0.000264,36.926572,0.6065,0.266,5.25035,5.25035
1487.00,5.31543,37.012458,0.000263,36.926606,0.6064,0.265,5.24971,5.24971
1488.00,5.29255,37.012510,0.000266,36.926605,0.6064,0.265,5.25081,5.25081
1489.00,5.27508,37.012562,0.000267,36.926649,0.6063,0.265,5.25179,5.25179
1490.00,5.26509,37.012520,0.000268,36.926606,0.6061,0.265,5.25260,5.25260
1491.00,5.25722,37.012517,0.000268,36.926613,0.6059,0.265,5.25377,5.25377
1492.00,5.25450,37.012561,0.000272,36.926674,0.6057,0.265,5.25456,5.25456
1493.00,5.25039,37.012514,0.000273,36.926630,0.6055,0.265,5.25530,5.25530
1494.00,5.25024,37.012421,0.000274,36.926569,0.6054,0.265,5.25639,5.25639
1495.00,5.25072,37.012412,0.000275,36.926613,0.6054,0.265,5.25712,5.25712
1496.00,5.25154,37.012329,0.000275,36.926561,0.6056,0.265,5.25786,5.25786
1497.00,5.25226,37.012267,0.000271,36.926513,0.6057,0.265,5.25858,5.25858
1498.00,5.25312,37.012243,0.000270,36.926531,0.6057,0.265,5.25929,5.25929
1499.00,5.25390,37.012296,0.000269,36.926584,0.6058,0.265,5.25965,5.25965
1500.00,5.25460,37.012274,0.000268,36.926566,0.6057,0.265,5.26019,5.26019
1501.00,5.25529,37.012316,0.000270,36.926607,0.6056,0.265,5.26028,5.26028
1502.00,5.25566,37.012322,0.000272,36.926598,0.6055,0.265,5.26069,5.26069
1503.00,5.25622,37.012371,0.000273,36.926564,0.6054,0.265,5.26042,5.26042
1504.00,5.25685,37.012431,0.000275,36.926556,0.6054,0.265,5.26092,5.26092
1505.00,5.25745,37.012509,0.000274,36.926531,0.6053,0.265,5.26127,5.26127
1506.00,5.25826,37.012553,0.000272,36.926520,0.6053,0.265,5.26283,5.26283
1507.00,5.25899,37.012566,0.000271,36.926501,0.6051,0.265,5.26329,5.26329
1508.00,5.25947,37.012573,0.000270,36.926522,0.6050,0.265,5.26362,5.26362
1509.00,5.25982,37.012566,0.000268,36.926512,0.6048,0.265,5.26312,5.26312
1510.00,5.26019,37.012561,0.000270,36.926528,0.6045,0.265,5.26302,5.26302
1511.00,5.26067,37.012523,0.000269,36.926471,0.6044,0.265,5.26223,5.26223
1512.00,5.26117,37.012523,0.000268,36.926449,0.6044,0.264,5.26185,5.26185
1513.00,5.26149,37.012456,0.000271,36.926447,0.6043,0.264,5.26240,5.26240
1514.00,5.26187,37.012419,0.000271,36.926433,0.6043,0.264,5.26288,5.26288
1515.00,5.26197,37.012377,0.000269,36.926413,0.6044,0.264,5.26301,5.26301
1516.00,5.26214,37.012355,0.000270,36.926394,0.6044,0.264,5.26291,5.26291
1517.00,5.26230,37.012342,0.000273,36.926387,0.6043,0.264,5.26305,5.26305
1518.00,5.26236,37.012370,0.000270,36.926349,0.6043,0.264,5.26288,5.26288
1519.00,5.26235,37.012367,0.000270,36.926392,0.6043,0.264,5.26221,5.26221
1520.00,5.26232,37.012336,0.000269,36.926390,0.6042,0.264,5.26233,5.26233
1521.00,5.26252,37.012255,0.000267,36.926384,0.6041,0.264,5.26252,5.26252
1522.00,5.26265,37.012224,0.000265,36.926441,0.6040,0.265,5.26277,5.26277
1523.00,5.26290,37.012210,0.000265,36.926464,0.6037,0.265,5.26315,5.26315
1524.00,5.26311,37.012202,0.000268,36.926447,0.6034,0.264,5.26445,5.26445
1525.00,5.26312,37.012215,0.000270,36.926485,0.6033,0.264,5.26392,5.26392
1526.00,5.26300,37.012292,0.000272,36.926577,0.6032,0.264,5.26418,5.26418
1527.00,5.26295,37.012310,0.000273,36.926595,0.6031,0.264,5.26389,5.26389
1528.00,5.26289,37.012303,0.000276,36.926633,0.6031,0.264,5.26349,5.26349
1529.00,5.26305,37.012241,0.000270,36.926563,0.6031,0.264,5.26283,5.26283
1530.00,5.26308,37.012196,0.000267,36.926533,0.6030,0.264,5.26287,5.26287
1531.00,5.26308,37.012138,0.000266,36.926501,0.6029,0.264,5.26301,5.26301
1532.00,5.26330,37.012062,0.000268,36.926458,0.6027,0.264,5.26412,5.26412
1533.00,5.26357,37.012013,0.000267,36.926389,0.6024,0.264,5.26518,5.26518
1534.00,5.26378,37.012013,0.000273,36.926449,0.6022,0.264,5.26605,5.26605
1535.00,5.26396,37.012093,0.000274,36.926498,0.6020,0.264,5.26704,5.26704
1536.00,5.26413,37.012058,0.000273,36.926443,0.6018,0.264,5.26746,5.26746
1537.00,5.26441,37.012114,0.000272,36.926463,0.6017,0.264,5.26727,5.26727
1538.00,5.26454,37.012086,0.000272,36.926448,0.6016,0.264,5.26659,5.26659
1539.00,5.26476,37.012089,0.000272,36.926424,0.6016,0.264,5.26619,5.26619
1540.00,5.26495,37.012022,0.000273,36.926401,0.6015,0.264,5.26574,5.26574
1541.00,5.26508,37.012098,0.000278,36.926474,0.6014,0.263,5.26460,5.26460
1542.00,5.26505,37.012114,0.000280,36.926518,0.6013,0.263,5.26400,5.26400
1543.00,5.26483,37.012181,0.000281,36.926596,0.6013,0.263,5.26425,5.26425
1544.00,5.26488,37.012182,0.000279,36.926621,0.6012,0.263,5.26477,5.26477
1545.00,5.26523,37.012163,0.000277,36.926642,0.6012,0.263,5.26624,5.26624
1546.00,5.26563,37.012080,0.000270,36.926593,0.6011,0.264,5.26789,5.26789
1547.00,5.26588,37.012084,0.000267,36.926619,0.6011,0.264,5.26870,5.26870
1548.00,5.26620,37.012050,0.000264,36.926600,0.6009,0.264,5.26923,5.26923
1549.00,5.26642,37.012044,0.000261,36.926590,0.6009,0.264,5.26897,5.26897
1550.00,5.26678,37.012064,0.000265,36.926540,0.6008,0.264,5.26761,5.26761
1551.00,5.26673,37.012059,0.000269,36.926553,0.6007,0.264,5.26682,5.26682
1552.00,5.26663,37.011994,0.000269,36.926478,0.6006,0.263,5.26696,5.26696
1553.00,5.26657,37.011918,0.000269,36.926438,0.6006,0.263,5.26595,5.26595
1554.00,5.26645,37.011883,0.000269,36.926410,0.6006,0.263,5.26543,5.26543
1555.00,5.26648,37.011880,0.000268,36.926435,0.6006,0.264,5.26499,5.26499
1556.00,5.26619,37.011962,0.000269,36.926453,0.6006,0.263,5.26503,5.26503
1557.00,5.26604,37.011985,0.000270,36.926463,0.6006,0.263,5.26440,5.26440
1558.00,5.26599,37.012060,0.000270,36.926511,0.6005,0.264,5.26460,5.26460
1559.00,5.26601,37.012083,0.000272,36.926556,0.6003,0.264,5.26500,5.26500
1560.00,5.26610,37.012066,0.000273,36.926544,0.6002,0.263,5.26587,5.26587
1561.00,5.26637,37.011998,0.000271,36.926550,0.6001,0.263,5.26666,5.26666
1562.00,5.26665,37.011961,0.000272,36.926543,0.6000,0.263,5.26660,5.26660
1563.00,5.26670,37.011885,0.000277,36.926531,0.5998,0.263,5.26696,5.26696
1564.00,5.26636,37.011830,0.000279,36.926529,0.5996,0.263,5.26684,5.26684
1565.00,5.26620,37.011783,0.000277,36.926539,0.5994,0.263,5.26653,5.26653
1566.00,5.26607,37.011744,0.000278,36.926515,0.5992,0.263,5.26503,5.26503
1567.00,5.26573,37.011722,0.000279,36.926512,0.5990,0.263,5.26469,5.26469
1568.00,5.26556,37.011694,0.000274,36.926496,0.5989,0.263,5.26415,5.26415
1569.00,5.26547,37.011723,0.000272,36.926490,0.5988,0.263,5.26375,5.26375
1570.00,5.26533,37.011697,0.000276,36.926460,0.5988,0.263,5.26387,5.26387
1571.00,5.26521,37.011694,0.000280,36.926434,0.5987,0.263,5.26417,5.26417
1572.00,5.26511,37.011683,0.000276,36.926398,0.5987,0.263,5.26425,5.26425
1573.00,5.26496,37.011740,0.000279,36.926405,0.5986,0.263,5.26433,5.26433
1574.00,5.26506,37.011734,0.000281,36.926398,0.5985,0.263,5.26472,5.26472
1575.00,5.26515,37.011726,0.000279,36.926408,0.5984,0.263,5.26446,5.26446
1576.00,5.26524,37.011698,0.000273,36.926426,0.5983,0.263,5.26502,5.26502
1577.00,5.26522,37.011679,0.000277,36.926454,0.5982,0.263,5.26514,5.26514
1578.00,5.26521,37.011629,0.000278,36.926474,0.5981,0.263,5.26515,5.26515
1579.00,5.26511,37.011581,0.000277,36.926462,0.5981,0.263,5.26484,5.26484
1580.00,5.26491,37.011533,0.000277,36.926403,0.5980,0.263,5.26445,5.26445
1581.00,5.26474,37.011563,0.000280,36.926397,0.5978,0.262,5.26412,5.26412
1582.00,5.26457,37.011634,0.000279,36.926425,0.5978,0.263,5.26444,5.26444
1583.00,5.26460,37.011602,0.000276,36.926426,0.5978,0.263,5.26460,5.26460
1584.00,5.26459,37.011647,0.000274,36.926496,0.5976,0.263,5.26519,5.26519
1585.00,5.26460,37.011696,0.000275,36.926544,0.5975,0.263,5.26548,5.26548
1586.00,5.26459,37.011700,0.000275,36.926591,0.5974,0.263,5.26562,5.26562
1587.00,5.26489,37.011609,0.000274,36.926587,0.5974,0.263,5.26593,5.26593
1588.00,5.26496,37.011636,0.000275,36.926604,0.5973,0.263,5.26569,5.26569
1589.00,5.26482,37.011608,0.000275,36.926600,0.5973,0.263,5.26424,5.26424
1590.00,5.26463,37.011609,0.000272,36.926681,0.5973,0.263,5.26377,5.26377
1591.00,5.26451,37.011575,0.000273,36.926718,0.5973,0.262,5.26317,5.26317
1592.00,5.26448,37.011577,0.000274,36.926715,0.5971,0.262,5.26247,5.26247
1593.00,5.26458,37.011579,0.000273,36.926698,0.5970,0.262,5.26313,5.26313
1594.00,5.26463,37.011588,0.000275,36.926653,0.5970,0.262,5.26404,5.26404
1595.00,5.26453,37.011555,0.000277,36.926591,0.5969,0.262,5.26358,5.26358
1596.00,5.26437,37.011546,0.000277,36.926521,0.5968,0.262,5.26395,5.26395
1597.00,5.26444,37.011532,0.000276,36.926527,0.5968,0.262,5.26412,5.26412
1598.00,5.26439,37.011538,0.000279,36.926552,0.5967,0.262,5.26367,5.26367
1599.00,5.26423,37.011523,0.000278,36.926554,0.5965,0.262,5.26330,5.26330
1600.00,5.26425,37.011545,0.000279,36.926560,0.5963,0.262,5.26452,5.26452
1601.00,5.26428,37.011556,0.000278,36.926569,0.5961,0.262,5.26443,5.26443
1602.00,5.26424,37.011593,0.000276,36.926525,0.5959,0.262,5.26424,5.26424
1603.00,5.26415,37.011629,0.000278,36.926562,0.5958,0.262,5.26432,5.26432
1604.00,5.26410,37.011572,0.000276,36.926562,0.5958,0.262,5.26471,5.26471
1605.00,5.26404,37.011613,0.000275,36.926613,0.5957,0.262,5.26473,5.26473
1606.00,5.26401,37.011595,0.000277,36.926589,0.5955,0.262,5.26494,5.26494
1607.00,5.26388,37.011544,0.000280,36.926588,0.5954,0.262,5.26545,5.26545
1608.00,5.26404,37.011495,0.000278,36.926522,0.5953,0.262,5.26524,5.26524
1609.00,5.26418,37.011551,0.000280,36.926570,0.5952,0.262,5.26499,5.26499
1610.00,5.26433,37.011500,0.000279,36.926520,0.5952,0.262,5.26489,5.26489
1611.00,5.26452,37.011499,0.000277,36.926557,0.5951,0.262,5.26517,5.26517
1612.00,5.26469,37.011509,0.000275,36.926560,0.5949,0.262,5.26524,5.26524
1613.00,5.26479,37.011532,0.000275,36.926600,0.5948,0.262,5.26585,5.26585
1614.00,5.26476,37.011498,0.000276,36.926547,0.5947,0.262,5.26612,5.26612
1615.00,5.26489,37.011403,0.000277,36.926540,0.5946,0.262,5.26599,5.26599
1616.00,5.26497,37.011420,0.000278,36.926604,0.5946,0.262,5.26519,5.26519
1617.00,5.26498,37.011442,0.000280,36.926658,0.5946,0.261,5.26497,5.26497
1618.00,5.26500,37.011406,0.000277,36.926619,0.5945,0.262,5.26471,5.26471
1619.00,5.26514,37.011421,0.000277,36.926619,0.5944,0.261,5.26490,5.26490
1620.00,5.26519,37.011518,0.000278,36.926634,0.5942,0.261,5.26527,5.26527
1621.00,5.26543,37.011471,0.000274,36.926534,0.5941,0.261,5.26732,5.26732
1622.00,5.26575,37.011436,0.000270,36.926521,0.5939,0.262,5.26749,5.26749
1623.00,5.26569,37.011411,0.000272,36.926530,0.5937,0.261,5.26662,5.26662
1624.00,5.26563,37.011372,0.000273,36.926561,0.5937,0.261,5.26642,5.26642
1625.00,5.26551,37.011328,0.000270,36.926541,0.5935,0.262,5.26542,5.26542
1626.00,5.26535,37.011328,0.000274,36.926523,0.5934,0.261,5.26347,5.26347
1627.00,5.26525,37.011354,0.000277,36.926511,0.5933,0.261,5.26309,5.26309
1628.00,5.26540,37.011350,0.000278,36.926500,0.5932,0.261,5.26376,5.26376
1629.00,5.26533,37.011342,0.000278,36.926428,0.5932,0.261,5.26349,5.26349
1630.00,5.26516,37.011348,0.000279,36.926419,0.5932,0.261,5.26356,5.26356
1631.00,5.26508,37.011347,0.000278,36.926443,0.5933,0.261,5.26404,5.26404
1632.00,5.26525,37.011310,0.000277,36.926407,0.5933,0.261,5.26423,5.26423
1633.00,5.26521,37.011279,0.000271,36.926407,0.5933,0.261,5.26438,5.26438
1634.00,5.26488,37.011193,0.000269,36.926412,0.5932,0.261,5.26431,5.26431
1635.00,5.26494,37.011153,0.000270,36.926425,0.5932,0.261,5.26469,5.26469
1636.00,5.26484,37.011121,0.000270,36.926425,0.5931,0.261,5.26493,5.26493
1637.00,5.26487,37.011089,0.000271,36.926438,0.5931,0.261,5.26482,5.26482
1638.00,5.26494,37.011090,0.000273,36.926472,0.5931,0.261,5.26510,5.26510
1639.00,5.26495,37.011122,0.000274,36.926478,0.5930,0.261,5.26529,5.26529
1640.00,5.26483,37.011060,0.000272,36.926431,0.5930,0.261,5.26551,5.26551
1641.00,5.26459,37.011067,0.000273,36.926450,0.5930,0.261,5.26479,5.26479
1642.00,5.26418,37.011039,0.000272,36.926431,0.5928,0.261,5.26410,5.26410
1643.00,5.26425,37.010996,0.000274,36.926357,0.5927,0.261,5.26254,5.26254
1644.00,5.26443,37.010991,0.000272,36.926366,0.5926,0.261,5.25515,5.25515
1645.00,5.26446,37.011039,0.000273,36.926405,0.5924,0.261,5.23679,5.23679
1646.00,5.26467,37.011057,0.000272,36.926416,0.5923,0.261,5.20243,5.20243
1647.00,5.26464,37.011068,0.000272,36.926411,0.5922,0.261,5.15182,5.15182
1648.00,5.26464,37.011136,0.000274,36.926454,0.5921,0.261,5.09178,5.09178
1649.00,5.26468,37.011174,0.000277,36.926439,0.5920,0.261,5.03731,5.03731
1650.00,5.26398,37.011180,0.000277,36.926502,0.5920,0.261,5.00408,5.00408
1651.00,5.26321,37.011087,0.000276,36.926491,0.5920,0.261,5.00559,5.00559
@10,2.0001,4.0, 1650.015 
1652.00,5.26159,37.011088,0.000275,36.926544,0.5920,0.261,5.04452,5.04452
1653.00,5.25861,37.011062,0.000272,36.926600,0.5920,0.261,5.11048,5.11048
1654.00,5.22653,37.011030,0.000270,36.926675,0.5919,0.261,5.18688,5.18688
1655.00,5.17287,37.011016,0.000267,36.926614,0.5918,0.261,5.25585,5.25585
1656.00,5.09173,37.011070,0.000268,36.926609,0.5917,0.261,5.30376,5.30376
1657.00,5.00885,37.011074,0.000267,36.926590,0.5916,0.261,5.32698,5.32698
1658.00,4.95922,37.011019,0.000268,36.926489,0.5915,0.261,5.32825,5.32825
1659.00,4.95497,37.011043,0.000272,36.926498,0.5914,0.261,5.31575,5.31575
1660.00,5.00737,37.011047,0.000275,36.926521,0.5914,0.260,5.29761,5.29761
1661.00,5.09937,37.011043,0.000275,36.926597,0.5915,0.260,5.28055,5.28055
1662.00,5.20310,37.011014,0.000279,36.926622,0.5915,0.260,5.26592,5.26592
1663.00,5.28819,37.011055,0.000278,36.926661,0.5916,0.260,5.25617,5.25617
1664.00,5.33595,37.011051,0.000277,36.926637,0.5916,0.260,5.25031,5.25031
1665.00,5.35155,37.011102,0.000279,36.926680,0.5916,0.260,5.24684,5.24684
1666.00,5.33886,37.011122,0.000281,36.926657,0.5914,0.260,5.24496,5.24496
1667.00,5.31911,37.011098,0.000281,36.926662,0.5913,0.260,5.24454,5.24454
1668.00,5.29515,37.011101,0.000280,36.926717,0.5912,0.260,5.24410,5.24410
1669.00,5.27390,37.011063,0.000278,36.926654,0.5910,0.260,5.24373,5.24373
1670.00,5.26113,37.011003,0.000276,36.926617,0.5910,0.260,5.24374,5.24374
1671.00,5.25357,37.010904,0.000273,36.926557,0.5909,0.260,5.24399,5.24399
1672.00,5.24709,37.010897,0.000272,36.926559,0.5909,0.260,5.24454,5.24454
1673.00,5.24599,37.010820,0.000270,36.926528,0.5910,0.260,5.24591,5.24591
1674.00,5.24519,37.010815,0.000269,36.926575,0.5909,0.260,5.24768,5.24768
1675.00,5.24485,37.010809,0.000267,36.926607,0.5908,0.260,5.24957,5.24957
1676.00,5.24459,37.010858,0.000265,36.926626,0.5907,0.260,5.25136,5.25136
1677.00,5.24500,37.010896,0.000262,36.926636,0.5906,0.260,5.25248,5.25248
1678.00,5.24595,37.010910,0.000264,36.926545,0.5903,0.260,5.25334,5.25334
1679.00,5.24693,37.010935,0.000263,36.926532,0.5901,0.260,5.25333,5.25333
1680.00,5.24751,37.010905,0.000265,36.926480,0.5899,0.260,5.25343,5.25343
1681.00,5.24776,37.010947,0.000269,36.926516,0.5898,0.260,5.25334,5.25334
1682.00,5.24828,37.010878,0.000274,36.926483,0.5897,0.259,5.25385,5.25385
1683.00,5.24890,37.010856,0.000274,36.926566,0.5898,0.259,5.25369,5.25369
1684.00,5.24956,37.010796,0.000275,36.926569,0.5897,0.259,5.25433,5.25433
1685.00,5.25014,37.010755,0.000275,36.926557,0.5897,0.259,5.25486,5.25486
1686.00,5.25067,37.010742,0.000273,36.926538,0.5897,0.259,5.25473,5.25473
1687.00,5.25105,37.010777,0.000271,36.926543,0.5897,0.259,5.25421,5.25421
1688.00,5.25149,37.010834,0.000272,36.926607,0.5896,0.259,5.25417,5.25417
1689.00,5.25218,37.010863,0.000272,36.926629,0.5895,0.259,5.25526,5.25526
1690.00,5.25306,37.010846,0.000268,36.926619,0.5893,0.259,5.25607,5.25607
1691.00,5.25381,37.010777,0.000269,36.926620,0.5891,0.259,5.25704,5.25704
1692.00,5.25440,37.010755,0.000269,36.926654,0.5890,0.260,5.25835,5.25835
1693.00,5.25496,37.010739,0.000271,36.926614,0.5889,0.259,5.25945,5.25945
1694.00,5.25534,37.010728,0.000271,36.926655,0.5888,0.260,5.25862,5.25862
1695.00,5.25556,37.010726,0.000273,36.926678,0.5889,0.259,5.25756,5.25756
1696.00,5.25584,37.010690,0.000274,36.926646,0.5889,0.259,5.25662,5.25662
1697.00,5.25626,37.010665,0.000274,36.926591,0.5889,0.259,5.25645,5.25645
1698.00,5.25662,37.010672,0.000273,36.926640,0.5889,0.259,5.25638,5.25638
1699.00,5.25667,37.010603,0.000273,36.926552,0.5889,0.259,5.25613,5.25613
1700.00,5.25637,37.010591,0.000272,36.926555,0.5887,0.259,5.25587,5.25587
1701.00,5.25657,37.010659,0.000271,36.926645,0.5886,0.259,5.25667,5.25667
1702.00,5.25638,37.010651,0.000269,36.926654,0.5885,0.259,5.25705,5.25705
1703.00,5.25647,37.010538,0.000268,36.926503,0.5883,0.259,5.25721,5.25721
1704.00,5.25679,37.010556,0.000269,36.926510,0.5882,0.259,5.25803,5.25803
1705.00,5.25719,37.010566,0.000271,36.926544,0.5883,0.259,5.25874,5.25874
1706.00,5.25750,37.010426,0.000273,36.926453,0.5882,0.259,5.25890,5.25890
1707.00,5.25767,37.010407,0.000276,36.926494,0.5882,0.259,5.25897,5.25897
1708.00,5.25748,37.010459,0.000278,36.926576,0.5883,0.258,5.25860,5.25860
1709.00,5.25765,37.010506,0.000279,36.926631,0.5883,0.258,5.25860,5.25860
1710.00,5.25762,37.010473,0.000277,36.926604,0.5881,0.258,5.25895,5.25895
1711.00,5.25746,37.010531,0.000274,36.926607,0.5881,0.259,5.25928,5.25928
1712.00,5.25757,37.010536,0.000274,36.926563,0.5880,0.259,5.25940,5.25940
1713.00,5.25783,37.010533,0.000276,36.926581,0.5879,0.258,5.25905,5.25905
1714.00,5.25782,37.010508,0.000272,36.926552,0.5880,0.258,5.25825,5.25825
1715.00,5.25777,37.010577,0.000271,36.926601,0.5880,0.259,5.25777,5.25777
1716.00,5.25790,37.010572,0.000273,36.926624,0.5881,0.258,5.25694,5.25694
1717.00,5.25795,37.010560,0.000273,36.926686,0.5881,0.258,5.25632,5.25632
1718.00,5.25791,37.010521,0.000270,36.926673,0.5881,0.259,5.25650,5.25650
1719.00,5.25783,37.010463,0.000274,36.926699,0.5881,0.258,5.25653,5.25653
1720.00,5.25791,37.010443,0.000274,36.926688,0.5879,0.258,5.25649,5.25649
1721.00,5.25798,37.010438,0.000273,36.926690,0.5878,0.258,5.25672,5.25672
1722.00,5.25781,37.010426,0.000272,36.926629,0.5877,0.258,5.25658,5.25658
1723.00,5.25767,37.010450,0.000275,36.926676,0.5877,0.258,5.25730,5.25730
1724.00,5.25778,37.010450,0.000272,36.926632,0.5877,0.258,5.25771,5.25771
1725.00,5.25781,37.010439,0.000276,36.926651,0.5877,0.258,5.25818,5.25818
1726.00,5.25786,37.010373,0.000277,36.926647,0.5876,0.258,5.25847,5.25847
1727.00,5.25789,37.010320,0.000274,36.926647,0.5876,0.258,5.25915,5.25915
1728.00,5.25786,37.010285,0.000271,36.926604,0.5875,0.258,5.25855,5.25855
1729.00,5.25787,37.010290,0.000272,36.926653,0.5875,0.258,5.25890,5.25890
1730.00,5.25777,37.010227,0.000269,36.926615,0.5875,0.258,5.25836,5.25836
1731.00,5.25757,37.010232,0.000270,36.926592,0.5875,0.258,5.25802,5.25802
1732.00,5.25744,37.010296,0.000276,36.926629,0.5876,0.258,5.25791,5.25791
1733.00,5.25765,37.010294,0.000280,36.926622,0.5875,0.258,5.25870,5.25870
1734.00,5.25792,37.010261,0.000281,36.926605,0.5875,0.258,5.25908,5.25908
1735.00,5.25807,37.010253,0.000280,36.926593,0.5874,0.258,5.25924,5.25924
1736.00,5.25808,37.010251,0.000279,36.926591,0.5873,0.258,5.25935,5.25935
1737.00,5.25814,37.010207,0.000278,36.926561,0.5872,0.258,5.25873,5.25873
1738.00,5.25801,37.010139,0.000277,36.926554,0.5872,0.258,5.25717,5.25717
1739.00,5.25793,37.010079,0.000276,36.926494,0.5871,0.258,5.25641,5.25641
1740.00,5.25810,37.010076,0.000277,36.926486,0.5870,0.258,5.25646,5.25646
1741.00,5.25815,37.010112,0.000276,36.926466,0.5870,0.258,5.25630,5.25630
1742.00,5.25804,37.010097,0.000274,36.926398,0.5870,0.258,5.25700,5.25700
1743.00,5.25797,37.010158,0.000275,36.926398,0.5869,0.258,5.25813,5.25813
1744.00,5.25786,37.010196,0.000276,36.926422,0.5869,0.258,5.25822,5.25822
1745.00,5.25801,37.010170,0.000277,36.926395,0.5868,0.258,5.25845,5.25845
1746.00,5.25803,37.010109,0.000278,36.926401,0.5867,0.258,5.25907,5.25907
1747.00,5.25811,37.010093,0.000279,36.926442,0.5865,0.258,5.25880,5.25880
1748.00,5.25814,37.010062,0.000280,36.926433,0.5864,0.257,5.25872,5.25872
1749.00,5.25818,37.010086,0.000281,36.926506,0.5863,0.257,5.25922,5.25922
1750.00,5.25836,37.010075,0.000278,36.926536,0.5862,0.257,5.25974,5.25974
1751.00,5.25851,37.010142,0.000277,36.926577,0.5862,0.257,5.25921,5.25921
1752.00,5.25841,37.010138,0.000276,36.926605,0.5862,0.257,5.25848,5.25848
1753.00,5.25804,37.010132,0.000274,36.926634,0.5861,0.257,5.25748,5.25748
1754.00,5.25778,37.010039,0.000273,36.926614,0.5861,0.257,5.25691,5.25691
1755.00,5.25778,37.010031,0.000276,36.926631,0.5861,0.257,5.25715,5.25715
1756.00,5.25805,37.009948,0.000275,36.926615,0.5861,0.257,5.25764,5.25764
1757.00,5.25805,37.009944,0.000276,36.926619,0.5860,0.257,5.25811,5.25811
1758.00,5.25819,37.009940,0.000277,36.926570,0.5861,0.257,5.25896,5.25896
1759.00,5.25843,37.009976,0.000280,36.926548,0.5860,0.257,5.25911,5.25911
1760.00,5.25855,37.010039,0.000280,36.926549,0.5858,0.257,5.25826,5.25826
1761.00,5.25842,37.010076,0.000281,36.926563,0.5858,0.257,5.25819,5.25819
1762.00,5.25844,37.010096,0.000281,36.926575,0.5857,0.257,5.25809,5.25809
1763.00,5.25843,37.010036,0.000280,36.926554,0.5858,0.257,5.25777,5.25777
1764.00,5.25829,37.010042,0.000277,36.926522,0.5859,0.257,5.25807,5.25807
1765.00,5.25821,37.009988,0.000278,36.926491,0.5861,0.257,5.25803,5.25803
1766.00,5.25822,37.009959,0.000278,36.926446,0.5862,0.257,5.25760,5.25760
1767.00,5.25810,37.009903,0.000277,36.926444,0.5862,0.257,5.25738,5.25738
1768.00,5.25797,37.009918,0.000279,36.926542,0.5862,0.257,5.25764,5.25764
1769.00,5.25797,37.009811,0.000278,36.926495,0.5861,0.257,5.25751,5.25751
1770.00,5.25783,37.009772,0.000278,36.926506,0.5861,0.257,5.25768,5.25768
1771.00,5.25777,37.009799,0.000281,36.926564,0.5860,0.257,5.25812,5.25812
1772.00,5.25808,37.009769,0.000279,36.926578,0.5859,0.257,5.25946,5.25946
1773.00,5.25843,37.009772,0.000276,36.926547,0.5858,0.257,5.25988,5.25988
1774.00,5.25870,37.009899,0.000277,36.926613,0.5857,0.257,5.26035,5.26035
1775.00,5.25868,37.009940,0.000279,36.926634,0.5856,0.257,5.26025,5.26025
1776.00,5.25853,37.009875,0.000280,36.926610,0.5854,0.257,5.25986,5.25986
1777.00,5.25847,37.009899,0.000280,36.926583,0.5854,0.257,5.25888,5.25888
1778.00,5.25853,37.009883,0.000281,36.926556,0.5853,0.257,5.25899,5.25899
1779.00,5.25860,37.009845,0.000283,36.926586,0.5852,0.257,5.25861,5.25861
1780.00,5.25865,37.009822,0.000282,36.926559,0.5852,0.257,5.25833,5.25833
1781.00,5.25859,37.009793,0.000279,36.926515,0.5853,0.257,5.25875,5.25875
1782.00,5.25867,37.009787,0.000281,36.926487,0.5852,0.257,5.25898,5.25898
1783.00,5.25873,37.009827,0.000284,36.926486,0.5852,0.256,5.25869,5.25869
1784.00,5.25878,37.009846,0.000284,36.926481,0.5852,0.256,5.25878,5.25878
1785.00,5.25894,37.009851,0.000281,36.926495,0.5852,0.256,5.25935,5.25935
1786.00,5.25916,37.009953,0.000280,36.926503,0.5852,0.256,5.25926,5.25926
1787.00,5.25918,37.009983,0.000279,36.926518,0.5852,0.256,5.25911,5.25911
1788.00,5.25914,37.009994,0.000277,36.926528,0.5851,0.257,5.25894,5.25894
1789.00,5.25910,37.009911,0.000275,36.926446,0.5849,0.257,5.25854,5.25854
1790.00,5.25908,37.009877,0.000274,36.926400,0.5848,0.257,5.25849,5.25849
1791.00,5.25916,37.009799,0.000274,36.926403,0.5847,0.257,5.25860,5.25860
1792.00,5.25902,37.009763,0.000272,36.926418,0.5848,0.257,5.25876,5.25876
1793.00,5.25891,37.009736,0.000271,36.926411,0.5849,0.257,5.25883,5.25883
1794.00,5.25869,37.009823,0.000274,36.926488,0.5850,0.257,5.25852,5.25852
1795.00,5.25861,37.009836,0.000279,36.926529,0.5850,0.256,5.25840,5.25840
1796.00,5.25878,37.009797,0.000281,36.926526,0.5851,0.256,5.25903,5.25903
1797.00,5.25902,37.009746,0.000281,36.926477,0.5852,0.256,5.25963,5.25963
1798.00,5.25916,37.009692,0.000281,36.926443,0.5851,0.256,5.26030,5.26030
1799.00,5.25919,37.009643,0.000276,36.926433,0.5851,0.256,5.26081,5.26081
1800.00,5.25920,37.009587,0.000274,36.926429,0.5851,0.256,5.26079,5.26079
1801.00,5.25927,37.009598,0.000273,36.926464,0.5850,0.256,5.25994,5.25994
1802.00,5.25923,37.009624,0.000274,36.926524,0.5849,0.256,5.25903,5.25903
1803.00,5.25910,37.009580,0.000276,36.926548,0.5848,0.256,5.25808,5.25808
1804.00,5.25905,37.009555,0.000280,36.926559,0.5848,0.256,5.25824,5.25824
1805.00,5.25911,37.009547,0.000279,36.926527,0.5847,0.256,5.25865,5.25865
1806.00,5.25906,37.009560,0.000279,36.926548,0.5847,0.256,5.25887,5.25887
1807.00,5.25915,37.009502,0.000276,36.926545,0.5848,0.256,5.25871,5.25871
1808.00,5.25907,37.009506,0.000274,36.926570,0.5848,0.256,5.25907,5.25907
1809.00,5.25910,37.009494,0.000273,36.926570,0.5849,0.256,5.25894,5.25894
1810.00,5.25924,37.009512,0.000272,36.926568,0.5850,0.256,5.25953,5.25953
1811.00,5.25936,37.009500,0.000268,36.926498,0.5849,0.256,5.25970,5.25970
1812.00,5.25943,37.009541,0.000270,36.926475,0.5848,0.256,5.26042,5.26042
1813.00,5.25956,37.009572,0.000272,36.926468,0.5847,0.256,5.26129,5.26129
1814.00,5.25987,37.009554,0.000269,36.926415,0.5847,0.256,5.26202,5.26202
1815.00,5.26010,37.009520,0.000266,36.926419,0.5846,0.256,5.26188,5.26188
1816.00,5.26018,37.009455,0.000266,36.926393,0.5847,0.256,5.26196,5.26196
1817.00,5.26001,37.009422,0.000266,36.926408,0.5846,0.256,5.26199,5.26199
1818.00,5.25996,37.009349,0.000266,36.926414,0.5845,0.256,5.26149,5.26149
1819.00,5.26008,37.009297,0.000268,36.926424,0.5844,0.256,5.26071,5.26071
1820.00,5.26010,37.009272,0.000272,36.926457,0.5842,0.256,5.26060,5.26060
1821.00,5.26022,37.009269,0.000276,36.926541,0.5841,0.256,5.26063,5.26063
1822.00,5.26036,37.009232,0.000276,36.926523,0.5839,0.256,5.26052,5.26052
1823.00,5.26060,37.009228,0.000272,36.926515,0.5839,0.256,5.25870,5.25870
1824.00,5.26074,37.009267,0.000273,36.926524,0.5837,0.256,5.25027,5.25027
1825.00,5.26112,37.009286,0.000272,36.926491,0.5836,0.256,5.22928,5.22928
1826.00,5.26128,37.009372,0.000273,36.926472,0.5836,0.256,5.19063,5.19063
1827.00,5.26130,37.009418,0.000271,36.926462,0.5836,0.256,5.13583,5.13583
1828.00,5.26099,37.009428,0.000274,36.926438,0.5836,0.256,5.07306,5.07306
1829.00,5.26064,37.009425,0.000274,36.926436,0.5837,0.256,5.01650,5.01650
1830.00,5.26065,37.009437,0.000275,36.926498,0.5837,0.255,4.98378,4.98378
1831.00,5.26106,37.009328,0.000272,36.926478,0.5838,0.255,4.98898,4.98898
@11,2.0001,4.0, 1830.306 
1832.00,5.25970,37.009331,0.000273,36.926502,0.5839,0.255,5.03196,5.03196
1833.00,5.25195,37.009374,0.000273,36.926535,0.5839,0.255,5.10207,5.10207
1834.00,5.21597,37.009390,0.000272,36.926583,0.5839,0.255,5.18217,5.18217
1835.00,5.15708,37.009336,0.000271,36.926549,0.5837,0.255,5.25264,5.25264
1836.00,5.06753,37.009379,0.000271,36.926597,0.5837,0.255,5.30138,5.30138
1837.00,4.98629,37.009345,0.000270,36.926610,0.5836,0.255,5.32425,5.32425
1838.00,4.93873,37.009301,0.000270,36.926593,0.5836,0.255,5.32412,5.32412
1839.00,4.93410,37.009269,0.000266,36.926546,0.5836,0.255,5.31155,5.31155
1840.00,4.99417,37.009289,0.000267,36.926537,0.5836,0.255,5.29386,5.29386
1841.00,5.09350,37.009274,0.000267,36.926469,0.5834,0.255,5.27584,5.27584
1842.00,5.20059,37.009270,0.000267,36.926445,0.5833,0.255,5.26030,5.26030
1843.00,5.28852,37.009242,0.000266,36.926396,0.5832,0.255,5.24992,5.24992
1844.00,5.33361,37.009249,0.000270,36.926414,0.5832,0.255,5.24334,5.24334
1845.00,5.34592,37.009267,0.000268,36.926415,0.5832,0.255,5.23983,5.23983
1846.00,5.33698,37.009265,0.000267,36.926444,0.5832,0.255,5.23910,5.23910
1847.00,5.31505,37.009254,0.000266,36.926448,0.5832,0.255,5.24066,5.24066
1848.00,5.28850,37.009233,0.000268,36.926503,0.5832,0.255,5.24191,5.24191
1849.00,5.27106,37.009184,0.000268,36.926481,0.5831,0.255,5.24315,5.24315
1850.00,5.25769,37.009086,0.000269,36.926463,0.5831,0.255,5.24379,5.24379
1851.00,5.24696,37.009005,0.000271,36.926473,0.5832,0.255,5.24459,5.24459
1852.00,5.23828,37.008986,0.000271,36.926472,0.5833,0.255,5.24464,5.24464
1853.00,5.23681,37.009016,0.000270,36.926510,0.5834,0.255,5.24469,5.24469
1854.00,5.23868,37.009008,0.000269,36.926521,0.5835,0.255,5.24501,5.24501
1855.00,5.24036,37.009013,0.000269,36.926487,0.5835,0.255,5.24534,5.24534
1856.00,5.24118,37.009010,0.000264,36.926415,0.5833,0.255,5.24613,5.24613
1857.00,5.24204,37.008998,0.000262,36.926456,0.5831,0.255,5.24687,5.24687
1858.00,5.24243,37.008980,0.000259,36.926434,0.5829,0.255,5.24834,5.24834
1859.00,5.24312,37.008992,0.000259,36.926443,0.5828,0.255,5.24881,5.24881
1860.00,5.24395,37.009122,0.000260,36.926576,0.5828,0.255,5.24967,5.24967
1861.00,5.24449,37.009170,0.000262,36.926663,0.5830,0.255,5.24934,5.24934
1862.00,5.24522,37.009165,0.000261,36.926630,0.5831,0.255,5.24992,5.24992
1863.00,5.24613,37.009164,0.000263,36.926612,0.5832,0.255,5.25062,5.25062
1864.00,5.24665,37.009167,0.000263,36.926638,0.5832,0.255,5.25131,5.25131
1865.00,5.24713,37.009064,0.000261,36.926524,0.5832,0.255,5.25204,5.25204
1866.00,5.24783,37.009026,0.000264,36.926489,0.5831,0.254,5.25261,5.25261
1867.00,5.24838,37.009015,0.000267,36.926514,0.5830,0.254,5.25257,5.25257
1868.00,5.24883,37.009043,0.000266,36.926563,0.5831,0.254,5.25244,5.25244
1869.00,5.24920,37.008983,0.000263,36.926575,0.5831,0.254,5.25228,5.25228
1870.00,5.24956,37.009015,0.000261,36.926691,0.5832,0.254,5.25186,5.25186
1871.00,5.24991,37.008999,0.000259,36.926738,0.5832,0.254,5.25151,5.25151
1872.00,5.25028,37.009016,0.000255,36.926742,0.5833,0.254,5.25121,5.25121
1873.00,5.25040,37.008988,0.000258,36.926704,0.5832,0.254,5.25100,5.25100
1874.00,5.25075,37.008993,0.000259,36.926646,0.5831,0.254,5.25137,5.25137
1875.00,5.25123,37.009000,0.000262,36.926648,0.5830,0.254,5.25245,5.25245
1876.00,5.25159,37.009055,0.000263,36.926666,0.5829,0.254,5.25332,5.25332
1877.00,5.25176,37.009079,0.000262,36.926693,0.5829,0.254,5.25358,5.25358
1878.00,5.25189,37.009046,0.000261,36.926731,0.5829,0.254,5.25377,5.25377
1879.00,5.25209,37.009020,0.000263,36.926716,0.5830,0.254,5.25418,5.25418
1880.00,5.25240,37.008973,0.000262,36.926719,0.5831,0.254,5.25357,5.25357
1881.00,5.25258,37.008918,0.000262,36.926704,0.5832,0.254,5.25343,5.25343
1882.00,5.25277,37.008877,0.000265,36.926687,0.5833,0.254,5.25445,5.25445
1883.00,5.25278,37.008905,0.000265,36.926676,0.5834,0.254,5.25509,5.25509
1884.00,5.25308,37.008967,0.000263,36.926744,0.5834,0.254,5.25437,5.25437
1885.00,5.25306,37.008896,0.000263,36.926675,0.5835,0.254,5.25423,5.25423
1886.00,5.25309,37.008869,0.000263,36.926666,0.5836,0.254,5.25454,5.25454
1887.00,5.25330,37.008768,0.000261,36.926565,0.5836,0.254,5.25406,5.25406
1888.00,5.25340,37.008689,0.000259,36.926553,0.5836,0.254,5.25421,5.25421
1889.00,5.25364,37.008638,0.000263,36.926533,0.5837,0.254,5.25513,5.25513
1890.00,5.25384,37.008618,0.000262,36.926472,0.5838,0.254,5.25544,5.25544
1891.00,5.25412,37.008624,0.000260,36.926417,0.5838,0.254,5.25496,5.25496
1892.00,5.25441,37.008638,0.000263,36.926458,0.5838,0.254,5.25536,5.25536
1893.00,5.25447,37.008623,0.000267,36.926418,0.5838,0.254,5.25556,5.25556
1894.00,5.25467,37.008556,0.000264,36.926391,0.5838,0.254,5.25544,5.25544
1895.00,5.25472,37.008619,0.000266,36.926481,0.5837,0.254,5.25589,5.25589
1896.00,5.25479,37.008651,0.000266,36.926511,0.5836,0.254,5.25661,5.25661
1897.00,5.25510,37.008647,0.000268,36.926495,0.5836,0.254,5.25731,5.25731
1898.00,5.25533,37.008697,0.000268,36.926493,0.5836,0.254,5.25653,5.25653
1899.00,5.25539,37.008774,0.000269,36.926525,0.5836,0.254,5.25667,5.25667
1900.00,5.25550,37.008732,0.000271,36.926489,0.5838,0.254,5.25661,5.25661
1901.00,5.25558,37.008701,0.000271,36.926533,0.5839,0.254,5.25618,5.25618
1902.00,5.25550,37.008782,0.000271,36.926605,0.5840,0.254,5.25482,5.25482
1903.00,5.25528,37.008730,0.000270,36.926638,0.5839,0.253,5.25463,5.25463
1904.00,5.25543,37.008680,0.000273,36.926640,0.5839,0.253,5.25439,5.25439
1905.00,5.25557,37.008639,0.000274,36.926664,0.5839,0.253,5.25361,5.25361
1906.00,5.25535,37.008648,0.000279,36.926646,0.5838,0.253,5.25252,5.25252
1907.00,5.25494,37.008560,0.000272,36.926567,0.5837,0.253,5.25198,5.25198
1908.00,5.25474,37.008590,0.000273,36.926594,0.5836,0.253,5.25150,5.25150
1909.00,5.25439,37.008595,0.000269,36.926574,0.5836,0.253,5.25057,5.25057
1910.00,5.25427,37.008622,0.000263,36.926557,0.5836,0.253,5.25030,5.25030
1911.00,5.25405,37.008569,0.000258,36.926551,0.5836,0.253,5.25054,5.25054
1912.00,5.25389,37.008566,0.000264,36.926545,0.5837,0.253,5.25114,5.25114
1913.00,5.25375,37.008514,0.000263,36.926480,0.5837,0.253,5.25201,5.25201
1914.00,5.25363,37.008483,0.000268,36.926473,0.5837,0.253,5.25283,5.25283
1915.00,5.25344,37.008467,0.000270,36.926473,0.5836,0.253,5.25334,5.25334
1916.00,5.25340,37.008442,0.000275,36.926476,0.5835,0.253,5.25421,5.25421
1917.00,5.25323,37.008373,0.000273,36.926498,0.5835,0.253,5.25441,5.25441
1918.00,5.25316,37.008379,0.000276,36.926571,0.5835,0.253,5.25488,5.25488
1919.00,5.25326,37.008403,0.000276,36.926623,0.5835,0.253,5.25519,5.25519
1920.00,5.25317,37.008422,0.000276,36.926647,0.5835,0.253,5.25505,5.25505
1921.00,5.25297,37.008492,0.000274,36.926623,0.5836,0.253,5.25438,5.25438
1922.00,5.25296,37.008591,0.000279,36.926662,0.5837,0.253,5.25534,5.25534
1923.00,5.25337,37.008575,0.000274,36.926612,0.5837,0.253,5.25549,5.25549
1924.00,5.25360,37.008561,0.000275,36.926603,0.5838,0.253,5.25623,5.25623
1925.00,5.25378,37.008514,0.000276,36.926568,0.5840,0.253,5.25698,5.25698
1926.00,5.25407,37.008444,0.000275,36.926581,0.5840,0.253,5.25774,5.25774
1927.00,5.25435,37.008380,0.000272,36.926566,0.5841,0.253,5.25688,5.25688
1928.00,5.25468,37.008362,0.000274,36.926559,0.5841,0.253,5.25641,5.25641
1929.00,5.25510,37.008323,0.000274,36.926538,0.5841,0.253,5.25569,5.25569
1930.00,5.25551,37.008283,0.000272,36.926540,0.5841,0.253,5.25568,5.25568
1931.00,5.25564,37.008278,0.000277,36.926527,0.5840,0.253,5.25579,5.25579
1932.00,5.25592,37.008280,0.000276,36.926563,0.5840,0.252,5.25515,5.25515
1933.00,5.25596,37.008226,0.000272,36.926549,0.5840,0.252,5.25450,5.25450
1934.00,5.25577,37.008179,0.000269,36.926543,0.5839,0.253,5.25436,5.25436
1935.00,5.25554,37.008194,0.000271,36.926545,0.5838,0.252,5.25492,5.25492
1936.00,5.25578,37.008178,0.000269,36.926583,0.5838,0.253,5.25531,5.25531
1937.00,5.25588,37.008165,0.000271,36.926542,0.5837,0.253,5.25644,5.25644
1938.00,5.25595,37.008178,0.000277,36.926591,0.5836,0.252,5.25731,5.25731
1939.00,5.25595,37.008250,0.000277,36.926619,0.5836,0.252,5.25752,5.25752
1940.00,5.25608,37.008281,0.000277,36.926625,0.5837,0.252,5.25709,5.25709
1941.00,5.25633,37.008313,0.000275,36.926605,0.5838,0.252,5.25626,5.25626
1942.00,5.25603,37.008322,0.000274,36.926588,0.5838,0.252,5.25525,5.25525
1943.00,5.25591,37.008381,0.000274,36.926557,0.5837,0.252,5.25502,5.25502
1944.00,5.25597,37.008348,0.000275,36.926543,0.5836,0.252,5.25531,5.25531
1945.00,5.25567,37.008333,0.000275,36.926561,0.5835,0.252,5.25547,5.25547
1946.00,5.25574,37.008262,0.000276,36.926576,0.5834,0.252,5.25607,5.25607
1947.00,5.25587,37.008192,0.000274,36.926622,0.5834,0.252,5.25631,5.25631
1948.00,5.25581,37.008152,0.000276,36.926669,0.5835,0.252,5.25643,5.25643
1949.00,5.25582,37.008076,0.000279,36.926651,0.5835,0.252,5.25623,5.25623
1950.00,5.25585,37.008009,0.000281,36.926623,0.5836,0.252,5.25593,5.25593
1951.00,5.25585,37.008004,0.000281,36.926599,0.5837,0.252,5.25587,5.25587
1952.00,5.25619,37.007998,0.000281,36.926553,0.5838,0.252,5.25616,5.25616
1953.00,5.25633,37.008010,0.000277,36.926540,0.5838,0.252,5.25616,5.25616
1954.00,5.25614,37.008080,0.000274,36.926572,0.5838,0.252,5.25685,5.25685
1955.00,5.25608,37.008099,0.000275,36.926577,0.5837,0.252,5.25688,5.25688
1956.00,5.25622,37.008100,0.000275,36.926646,0.5837,0.252,5.25642,5.25642
1957.00,5.25624,37.008128,0.000276,36.926715,0.5838,0.252,5.25762,5.25762
1958.00,5.25638,37.008048,0.000277,36.926720,0.5839,0.252,5.25791,5.25791
1959.00,5.25638,37.007952,0.000277,36.926658,0.5840,0.252,5.25720,5.25720
1960.00,5.25641,37.007922,0.000277,36.926677,0.5842,0.252,5.25756,5.25756
1961.00,5.25657,37.007894,0.000278,36.926613,0.5842,0.252,5.25833,5.25833
1962.00,5.25677,37.007864,0.000281,36.926612,0.5842,0.252,5.25715,5.25715
1963.00,5.25683,37.007857,0.000281,36.926581,0.5842,0.252,5.25661,5.25661
1964.00,5.25678,37.007863,0.000278,36.926578,0.5842,0.252,5.25677,5.25677
1965.00,5.25678,37.007870,0.000277,36.926573,0.5841,0.252,5.25685,5.25685
1966.00,5.25675,37.007883,0.000277,36.926618,0.5841,0.252,5.25643,5.25643
1967.00,5.25688,37.007893,0.000276,36.926592,0.5840,0.252,5.25721,5.25721
1968.00,5.25712,37.007982,0.000277,36.926646,0.5840,0.252,5.25808,5.25808
1969.00,5.25728,37.008011,0.000281,36.926642,0.5840,0.251,5.25862,5.25862
1970.00,5.25740,37.007990,0.000280,36.926628,0.5839,0.251,5.25841,5.25841
1971.00,5.25739,37.007974,0.000278,36.926573,0.5839,0.251,5.25830,5.25830
1972.00,5.25740,37.007983,0.000276,36.926577,0.5839,0.251,5.25797,5.25797
1973.00,5.25749,37.007901,0.000274,36.926518,0.5840,0.251,5.25715,5.25715
1974.00,5.25731,37.007851,0.000272,36.926545,0.5840,0.251,5.25609,5.25609
1975.00,5.25711,37.007851,0.000270,36.926541,0.5840,0.251,5.25551,5.25551
1976.00,5.25715,37.007859,0.000271,36.926556,0.5841,0.252,5.25592,5.25592
1977.00,5.25726,37.007816,0.000272,36.926530,0.5841,0.251,5.25658,5.25658
1978.00,5.25724,37.007828,0.000274,36.926541,0.5842,0.251,5.25731,5.25731
1979.00,5.25732,37.007891,0.000275,36.926565,0.5843,0.251,5.25860,5.25860
1980.00,5.25750,37.007879,0.000277,36.926582,0.5844,0.251,5.25928,5.25928
1981.00,5.25751,37.007882,0.000276,36.926584,0.5844,0.251,5.25953,5.25953
1982.00,5.25761,37.007948,0.000276,36.926641,0.5845,0.251,5.25891,5.25891
1983.00,5.25768,37.007949,0.000275,36.926655,0.5845,0.251,5.25827,5.25827
1984.00,5.25774,37.007908,0.000275,36.926627,0.5844,0.251,5.25760,5.25760
1985.00,5.25777,37.007948,0.000279,36.926590,0.5844,0.251,5.25763,5.25763
1986.00,5.25760,37.007987,0.000280,36.926644,0.5843,0.251,5.25804,5.25804
1987.00,5.25760,37.007876,0.000278,36.926546,0.5843,0.251,5.25866,5.25866
1988.00,5.25788,37.007888,0.000275,36.926562,0.5842,0.251,5.25857,5.25857
1989.00,5.25779,37.007863,0.000275,36.926548,0.5842,0.251,5.25876,5.25876
1990.00,5.25779,37.007846,0.000270,36.926569,0.5842,0.251,5.25900,5.25900
1991.00,5.25792,37.007735,0.000267,36.926487,0.5842,0.251,5.25844,5.25844
1992.00,5.25792,37.007760,0.000268,36.926556,0.5841,0.251,5.25714,5.25714
1993.00,5.25779,37.007694,0.000270,36.926464,0.5842,0.251,5.25693,5.25693
1994.00,5.25797,37.007718,0.000268,36.926478,0.5842,0.251,5.25634,5.25634
1995.00,5.25812,37.007736,0.000270,36.926502,0.5842,0.251,5.25550,5.25550
1996.00,5.25787,37.007748,0.000273,36.926511,0.5843,0.251,5.25509,5.25509
1997.00,5.25780,37.007747,0.000275,36.926498,0.5843,0.251,5.25651,5.25651
1998.00,5.25778,37.007719,0.000276,36.926531,0.5843,0.251,5.25717,5.25717
1999.00,5.25758,37.007719,0.000275,36.926560,0.5843,0.251,5.25730,5.25730
2000.00,5.25746,37.007705,0.000276,36.926601,0.5844,0.251,5.25793,5.25793
2001.00,5.25744,37.007726,0.000276,36.926640,0.5844,0.251,5.25859,5.25859
2002.00,5.25754,37.007696,0.000275,36.926651,0.5843,0.251,5.25794,5.25794
2003.00,5.25762,37.007725,0.000272,36.926729,0.5844,0.251,5.25684,5.25684
2004.00,5.25745,37.007665,0.000272,36.926706,0.5843,0.251,5.24860,5.24860
2005.00,5.25720,37.007634,0.000269,36.926622,0.5842,0.251,5.22820,5.22820
2006.00,5.25704,37.007624,0.000264,36.926587,0.5842,0.251,5.19016,5.19016
2007.00,5.25701,37.007654,0.000262,36.926533,0.5842,0.251,5.13324,5.13324
2008.00,5.25761,37.007657,0.000265,36.926483,0.5842,0.251,5.06740,5.06740
2009.00,5.25824,37.007694,0.000267,36.926519,0.5843,0.251,5.00766,5.00766
2010.00,5.25791,37.007695,0.000268,36.926581,0.5843,0.251,4.97135,4.97135
2011.00,5.25850,37.007647,0.000272,36.926650,0.5843,0.251,4.97207,4.97207
@12,2.0001,4.0, 2010.177 
2012.00,5.25809,37.007642,0.000275,36.926765,0.5843,0.250,5.01434,5.01434
2013.00,5.25175,37.007664,0.000274,36.926774,0.5843,0.250,5.08535,5.08535
2014.00,5.21503,37.007670,0.000273,36.926798,0.5842,0.250,5.16821,5.16821
2015.00,5.15592,37.007587,0.000269,36.926735,0.5842,0.250,5.24298,5.24298
2016.00,5.06898,37.007536,0.000265,36.926648,0.5843,0.251,5.29634,5.29634
2017.00,4.97409,37.007474,0.000263,36.926558,0.5843,0.251,5.32266,5.32266
2018.00,4.92329,37.007403,0.000260,36.926549,0.5842,0.251,5.32553,5.32553
2019.00,4.91716,37.007368,0.000259,36.926476,0.5843,0.251,5.31417,5.31417
2020.00,4.97510,37.007349,0.000260,36.926444,0.5843,0.251,5.29585,5.29585
2021.00,5.07295,37.007411,0.000263,36.926460,0.5844,0.251,5.27747,5.27747
2022.00,5.18460,37.007372,0.000264,36.926415,0.5845,0.251,5.26283,5.26283
2023.00,5.27750,37.007438,0.000266,36.926450,0.5845,0.251,5.25222,5.25222
2024.00,5.33050,37.007421,0.000269,36.926470,0.5845,0.251,5.24448,5.24448
2025.00,5.34833,37.007496,0.000275,36.926527,0.5845,0.250,5.24035,5.24035
2026.00,5.33933,37.007484,0.000273,36.926533,0.5846,0.251,5.23857,5.23857
2027.00,5.31646,37.007550,0.000273,36.926589,0.5847,0.251,5.23783,5.23783
2028.00,5.29242,37.007491,0.000274,36.926537,0.5848,0.250,5.23836,5.23836
2029.00,5.27398,37.007464,0.000272,36.926534,0.5849,0.250,5.23935,5.23935
2030.00,5.25704,37.007388,0.000270,36.926479,0.5850,0.250,5.24085,5.24085
2031.00,5.24761,37.007347,0.000270,36.926461,0.5849,0.250,5.24180,5.24180
2032.00,5.24318,37.007273,0.000270,36.926444,0.5848,0.250,5.24310,5.24310
2033.00,5.23949,37.007241,0.000272,36.926438,0.5847,0.250,5.24367,5.24367
2034.00,5.23821,37.007259,0.000271,36.926418,0.5846,0.250,5.24455,5.24455
2035.00,5.23879,37.007210,0.000271,36.926441,0.5846,0.250,5.24355,5.24355
2036.00,5.23950,37.007164,0.000271,36.926464,0.5847,0.251,5.24411,5.24411
2037.00,5.24043,37.007248,0.000272,36.926507,0.5848,0.250,5.24394,5.24394
2038.00,5.24115,37.007190,0.000271,36.926509,0.5849,0.250,5.24396,5.24396
2039.00,5.24133,37.007135,0.000273,36.926562,0.5849,0.250,5.24462,5.24462
2040.00,5.24183,37.007192,0.000274,36.926597,0.5849,0.250,5.24582,5.24582
2041.00,5.24223,37.007196,0.000275,36.926594,0.5848,0.250,5.24525,5.24525
2042.00,5.24271,37.007118,0.000274,36.926532,0.5847,0.250,5.24552,5.24552
2043.00,5.24347,37.007197,0.000270,36.926522,0.5847,0.250,5.24613,5.24613
2044.00,5.24368,37.007222,0.000268,36.926470,0.5847,0.250,5.24678,5.24678
2045.00,5.24422,37.007189,0.000265,36.926437,0.5847,0.250,5.24769,5.24769
2046.00,5.24481,37.007231,0.000265,36.926448,0.5848,0.250,5.24982,5.24982
2047.00,5.24538,37.007232,0.000262,36.926488,0.5848,0.250,5.25098,5.25098
2048.00,5.24614,37.007181,0.000263,36.926531,0.5848,0.250,5.25208,5.25208
2049.00,5.24685,37.007160,0.000264,36.926523,0.5848,0.250,5.25287,5.25287
2050.00,5.24739,37.007185,0.000264,36.926523,0.5848,0.250,5.25363,5.25363
2051.00,5.24770,37.007162,0.000263,36.926468,0.5848,0.250,5.25346,5.25346
2052.00,5.24819,37.007142,0.000264,36.926473,0.5847,0.250,5.25382,5.25382
2053.00,5.24905,37.007121,0.000265,36.926446,0.5846,0.250,5.25392,5.25392
2054.00,5.24960,37.007128,0.000261,36.926493,0.5846,0.250,5.25290,5.25290
2055.00,5.24990,37.007130,0.000262,36.926456,0.5846,0.250,5.25209,5.25209
2056.00,5.24994,37.007077,0.000260,36.926439,0.5847,0.250,5.25158,5.25158
2057.00,5.25013,37.007114,0.000260,36.926428,0.5848,0.250,5.25103,5.25103
2058.00,5.25060,37.007111,0.000258,36.926403,0.5848,0.250,5.25113,5.25113
2059.00,5.25095,37.007074,0.000262,36.926397,0.5848,0.250,5.25178,5.25178
2060.00,5.25132,37.007025,0.000266,36.926472,0.5848,0.250,5.25313,5.25313
2061.00,5.25197,37.007021,0.000269,36.926508,0.5847,0.250,5.25413,5.25413
2062.00,5.25259,37.006978,0.000267,36.926494,0.5847,0.250,5.25415,5.25415
2063.00,5.25296,37.007026,0.000269,36.926571,0.5847,0.250,5.25376,5.25376
2064.00,5.25302,37.007026,0.000269,36.926556,0.5848,0.250,5.25395,5.25395
2065.00,5.25300,37.007010,0.000268,36.926542,0.5850,0.250,5.25356,5.25356
2066.00,5.25305,37.007073,0.000266,36.926560,0.5851,0.250,5.25290,5.25290
2067.00,5.25307,37.007112,0.000268,36.926571,0.5851,0.250,5.25305,5.25305
2068.00,5.25303,37.007102,0.000269,36.926519,0.5850,0.250,5.25348,5.25348
2069.00,5.25300,37.007166,0.000264,36.926510,0.5849,0.250,5.25281,5.25281
2070.00,5.25278,37.007200,0.000265,36.926466,0.5848,0.250,5.25144,5.25144
2071.00,5.25253,37.007190,0.000268,36.926476,0.5847,0.250,5.25120,5.25120
2072.00,5.25234,37.007169,0.000267,36.926459,0.5846,0.250,5.25056,5.25056
2073.00,5.25207,37.007144,0.000268,36.926444,0.5846,0.249,5.24942,5.24942
2074.00,5.25197,37.007080,0.000269,36.926437,0.5847,0.249,5.24961,5.24961
2075.00,5.25215,37.007030,0.000265,36.926456,0.5847,0.249,5.25084,5.25084
2076.00,5.25219,37.007011,0.000263,36.926425,0.5846,0.249,5.25069,5.25069
2077.00,5.25228,37.006965,0.000265,36.926415,0.5846,0.249,5.25152,5.25152
2078.00,5.25214,37.006902,0.000263,36.926382,0.5847,0.249,5.25249,5.25249
2079.00,5.25208,37.007006,0.000264,36.926454,0.5847,0.249,5.25235,5.25235
2080.00,5.25208,37.007051,0.000265,36.926494,0.5848,0.249,5.25228,5.25228
2081.00,5.25186,37.007073,0.000266,36.926520,0.5849,0.249,5.25224,5.25224
2082.00,5.25177,37.007128,0.000263,36.926575,0.5849,0.249,5.25224,5.25224
2083.00,5.25191,37.007171,0.000263,36.926628,0.5848,0.249,5.25244,5.25244
2084.00,5.25198,37.007057,0.000266,36.926591,0.5847,0.249,5.25329,5.25329
2085.00,5.25201,37.007039,0.000265,36.926595,0.5846,0.249,5.25335,5.25335
2086.00,5.25199,37.006992,0.000264,36.926601,0.5845,0.249,5.25394,5.25394
2087.00,5.25208,37.006944,0.000268,36.926595,0.5844,0.249,5.25423,5.25423
2088.00,5.25221,37.006949,0.000271,36.926602,0.5843,0.249,5.25480,5.25480
2089.00,5.25237,37.006893,0.000270,36.926575,0.5843,0.249,5.25469,5.25469
2090.00,5.25273,37.006891,0.000272,36.926547,0.5844,0.249,5.25514,5.25514
2091.00,5.25297,37.006836,0.000275,36.926490,0.5843,0.249,5.25521,5.25521
2092.00,5.25334,37.006849,0.000275,36.926466,0.5844,0.249,5.25543,5.25543
2093.00,5.25362,37.006809,0.000272,36.926448,0.5845,0.249,5.25497,5.25497
2094.00,5.25373,37.006832,0.000266,36.926392,0.5846,0.249,5.25450,5.25450
2095.00,5.25372,37.006822,0.000264,36.926397,0.5846,0.249,5.25424,5.25424
2096.00,5.25392,37.006861,0.000262,36.926415,0.5846,0.249,5.25460,5.25460
2097.00,5.25403,37.006865,0.000262,36.926433,0.5846,0.249,5.25442,5.25442
2098.00,5.25416,37.006835,0.000268,36.926445,0.5846,0.249,5.25471,5.25471
2099.00,5.25430,37.006792,0.000271,36.926471,0.5846,0.249,5.25488,5.25488
2100.00,5.25438,37.006785,0.000274,36.926456,0.5848,0.249,5.25513,5.25513
2101.00,5.25457,37.006793,0.000277,36.926463,0.5849,0.249,5.25502,5.25502
2102.00,5.25474,37.006776,0.000275,36.926448,0.5850,0.249,5.25486,5.25486
2103.00,5.25469,37.006902,0.000268,36.926511,0.5850,0.249,5.25424,5.25424
2104.00,5.25467,37.006968,0.000271,36.926590,0.5850,0.249,5.25466,5.25466
2105.00,5.25477,37.006954,0.000270,36.926568,0.5848,0.249,5.25484,5.25484
2106.00,5.25485,37.006925,0.000266,36.926584,0.5847,0.249,5.25467,5.25467
2107.00,5.25487,37.006912,0.000268,36.926616,0.5847,0.249,5.25470,5.25470
2108.00,5.25482,37.006781,0.000272,36.926547,0.5847,0.249,5.25511,5.25511
2109.00,5.25479,37.006786,0.000272,36.926539,0.5848,0.249,5.25514,5.25514
2110.00,5.25480,37.006737,0.000271,36.926596,0.5849,0.249,5.25506,5.25506
2111.00,5.25486,37.006726,0.000272,36.926612,0.5850,0.249,5.25517,5.25517
2112.00,5.25478,37.006669,0.000272,36.926575,0.5850,0.249,5.25495,5.25495
2113.00,5.25471,37.006657,0.000273,36.926622,0.5851,0.249,5.25473,5.25473
2114.00,5.25473,37.006596,0.000274,36.926612,0.5851,0.249,5.25450,5.25450
2115.00,5.25479,37.006551,0.000275,36.926541,0.5851,0.249,5.25412,5.25412
2116.00,5.25470,37.006510,0.000277,36.926514,0.5852,0.248,5.25341,5.25341
2117.00,5.25457,37.006525,0.000277,36.926550,0.5852,0.248,5.25394,5.25394
2118.00,5.25480,37.006501,0.000279,36.926486,0.5854,0.248,5.25575,5.25575
2119.00,5.25512,37.006494,0.000278,36.926512,0.5854,0.248,5.25662,5.25662
2120.00,5.25524,37.006522,0.000277,36.926599,0.5854,0.248,5.25691,5.25691
2121.00,5.25525,37.006542,0.000276,36.926613,0.5853,0.248,5.25814,5.25814
2122.00,5.25541,37.006548,0.000275,36.926604,0.5853,0.249,5.25824,5.25824
2123.00,5.25538,37.006549,0.000269,36.926635,0.5853,0.249,5.25617,5.25617
2124.00,5.25553,37.006493,0.000267,36.926605,0.5854,0.249,5.25474,5.25474
2125.00,5.25553,37.006446,0.000265,36.926558,0.5857,0.249,5.25367,5.25367
2126.00,5.25561,37.006435,0.000264,36.926602,0.5859,0.249,5.25280,5.25280
2127.00,5.25606,37.006383,0.000265,36.926572,0.5860,0.248,5.25202,5.25202
2128.00,5.25591,37.006346,0.000267,36.926546,0.5860,0.248,5.25170,5.25170
2129.00,5.25522,37.006290,0.000268,36.926519,0.5859,0.248,5.25208,5.25208
2130.00,5.25477,37.006317,0.000271,36.926539,0.5858,0.248,5.25288,5.25288
2131.00,5.25450,37.006285,0.000273,36.926501,0.5857,0.248,5.25323,5.25323
2132.00,5.25448,37.006264,0.000274,36.926495,0.5856,0.248,5.25367,5.25367
2133.00,5.25448,37.006281,0.000275,36.926484,0.5856,0.248,5.25442,5.25442
2134.00,5.25449,37.006349,0.000279,36.926518,0.5856,0.248,5.25487,5.25487
2135.00,5.25465,37.006345,0.000282,36.926475,0.5857,0.248,5.25548,5.25548
2136.00,5.25484,37.006282,0.000282,36.926426,0.5857,0.248,5.25575,5.25575
2137.00,5.25503,37.006293,0.000284,36.926453,0.5858,0.248,5.25601,5.25601
2138.00,5.25476,37.006213,0.000282,36.926468,0.5859,0.248,5.25572,5.25572
2139.00,5.25431,37.006199,0.000275,36.926480,0.5858,0.248,5.25490,5.25490
2140.00,5.25411,37.006178,0.000271,36.926534,0.5858,0.248,5.25424,5.25424
2141.00,5.25398,37.006222,0.000269,36.926559,0.5859,0.248,5.25356,5.25356
2142.00,5.25366,37.006219,0.000267,36.926541,0.5859,0.248,5.25236,5.25236
2143.00,5.25357,37.006278,0.000271,36.926577,0.5859,0.248,5.25274,5.25274
2144.00,5.25376,37.006281,0.000275,36.926548,0.5859,0.248,5.25345,5.25345
2145.00,5.25391,37.006301,0.000275,36.926547,0.5860,0.248,5.25338,5.25338
2146.00,5.25405,37.006302,0.000278,36.926590,0.5860,0.248,5.25408,5.25408
2147.00,5.25428,37.006287,0.000275,36.926579,0.5860,0.248,5.25552,5.25552
2148.00,5.25451,37.006269,0.000273,36.926515,0.5860,0.248,5.25561,5.25561
2149.00,5.25465,37.006222,0.000272,36.926479,0.5860,0.248,5.25546,5.25546
2150.00,5.25478,37.006140,0.000273,36.926464,0.5859,0.248,5.25620,5.25620
2151.00,5.25480,37.006084,0.000273,36.926454,0.5860,0.248,5.25561,5.25561
2152.00,5.25472,37.006044,0.000274,36.926464,0.5860,0.247,5.25519,5.25519
2153.00,5.25477,37.006047,0.000273,36.926516,0.5860,0.247,5.25539,5.25539
2154.00,5.25478,37.006014,0.000270,36.926521,0.5861,0.247,5.25505,5.25505
2155.00,5.25464,37.006072,0.000268,36.926545,0.5860,0.247,5.25451,5.25451
2156.00,5.25460,37.006070,0.000267,36.926566,0.5861,0.247,5.25531,5.25531
2157.00,5.25469,37.006082,0.000265,36.926603,0.5861,0.248,5.25581,5.25581
2158.00,5.25487,37.006124,0.000265,36.926622,0.5862,0.248,5.25632,5.25632
2159.00,5.25521,37.006182,0.000268,36.926648,0.5864,0.248,5.25748,5.25748
2160.00,5.25544,37.006162,0.000270,36.926619,0.5865,0.248,5.25767,5.25767
2161.00,5.25546,37.006214,0.000270,36.926582,0.5865,0.248,5.25706,5.25706
2162.00,5.25567,37.006289,0.000273,36.926598,0.5865,0.248,5.25659,5.25659
2163.00,5.25581,37.006249,0.000276,36.926578,0.5865,0.247,5.25601,5.25601
2164.00,5.25586,37.006202,0.000275,36.926564,0.5865,0.247,5.25521,5.25521
2165.00,5.25596,37.006172,0.000276,36.926586,0.5863,0.247,5.25528,5.25528
2166.00,5.25587,37.006186,0.000279,36.926635,0.5862,0.247,5.25577,5.25577
2167.00,5.25585,37.006116,0.000275,36.926567,0.5862,0.247,5.25588,5.25588
2168.00,5.25587,37.006096,0.000271,36.926587,0.5863,0.247,5.25590,5.25590
2169.00,5.25588,37.006102,0.000270,36.926599,0.5863,0.247,5.25591,5.25591
2170.00,5.25603,37.006189,0.000266,36.926665,0.5864,0.248,5.25531,5.25531
2171.00,5.25589,37.006087,0.000267,36.926604,0.5863,0.247,5.25563,5.25563
2172.00,5.25603,37.006088,0.000269,36.926641,0.5863,0.247,5.25578,5.25578
2173.00,5.25595,37.006036,0.000273,36.926599,0.5862,0.247,5.25544,5.25544
2174.00,5.25601,37.006060,0.000279,36.926614,0.5862,0.247,5.25605,5.25605
2175.00,5.25625,37.005955,0.000280,36.926531,0.5862,0.247,5.25687,5.25687
2176.00,5.25635,37.006012,0.000279,36.926586,0.5862,0.247,5.25716,5.25716
2177.00,5.25640,37.006022,0.000278,36.926644,0.5862,0.247,5.25719,5.25719
2178.00,5.25628,37.006098,0.000276,36.926700,0.5863,0.247,5.25721,5.25721
2179.00,5.25608,37.006079,0.000273,36.926692,0.5863,0.247,5.25724,5.25724
2180.00,5.25617,37.006076,0.000273,36.926710,0.5864,0.247,5.25760,5.25760
2181.00,5.25640,37.006086,0.000273,36.926716,0.5865,0.247,5.25731,5.25731
2182.00,5.25643,37.006058,0.000272,36.926660,0.5865,0.247,5.25710,5.25710
2183.00,5.25648,37.005957,0.000270,36.926644,0.5866,0.247,5.25672,5.25672
2184.00,5.25659,37.005843,0.000266,36.926594,0.5867,0.247,5.24899,5.24899
2185.00,5.25664,37.005834,0.000264,36.926559,0.5868,0.247,5.22967,5.22967
2186.00,5.25692,37.005829,0.000266,36.926527,0.5869,0.247,5.19355,5.19355
2187.00,5.25710,37.005807,0.000264,36.926483,0.5869,0.247,5.13720,5.13720
2188.00,5.25729,37.005889,0.000265,36.926470,0.5869,0.247,5.06768,5.06768
2189.00,5.25717,37.005994,0.000267,36.926585,0.5869,0.247,5.00141,5.00141
2190.00,5.25720,37.006025,0.000267,36.926655,0.5869,0.247,4.95627,4.95627
2191.00,5.25694,37.006007,0.000267,36.926698,0.5868,0.247,4.94812,4.94812
@13,2.0001,4.0, 2190.048 
2192.00,5.25573,37.005988,0.000266,36.926783,0.5867,0.247,4.98377,4.98377
2193.00,5.25327,37.005918,0.000265,36.926772,0.5868,0.247,5.05387,5.05387
2194.00,5.21916,37.005935,0.000266,36.926744,0.5868,0.247,5.14142,5.14142
2195.00,5.16166,37.005895,0.000267,36.926680,0.5868,0.247,5.22502,5.22502
2196.00,5.07708,37.005856,0.000265,36.926675,0.5868,0.247,5.28754,5.28754
2197.00,4.97414,37.005862,0.000266,36.926591,0.5868,0.247,5.32294,5.32294
2198.00,4.90654,37.005857,0.000268,36.926563,0.5867,0.247,5.33170,5.33170
2199.00,4.88878,37.005788,0.000270,36.926509,0.5867,0.247,5.32150,5.32150
2200.00,4.93672,37.005802,0.000271,36.926537,0.5867,0.247,5.30210,5.30210
2201.00,5.03670,37.005821,0.000271,36.926523,0.5868,0.247,5.28145,5.28145
2202.00,5.15196,37.005841,0.000271,36.926568,0.5868,0.247,5.26411,5.26411
2203.00,5.25619,37.005869,0.000271,36.926603,0.5869,0.247,5.25093,5.25093
2204.00,5.32524,37.005806,0.000270,36.926555,0.5869,0.247,5.24235,5.24235
2205.00,5.35394,37.005775,0.000271,36.926541,0.5869,0.247,5.23755,5.23755
2206.00,5.34907,37.005730,0.000273,36.926501,0.5869,0.246,5.23515,5.23515
2207.00,5.32886,37.005673,0.000274,36.926478,0.5869,0.246,5.23378,5.23378
2208.00,5.30030,37.005647,0.000274,36.926478,0.5869,0.246,5.23417,5.23417
2209.00,5.27486,37.005724,0.000276,36.926530,0.5870,0.246,5.23520,5.23520
2210.00,5.25736,37.005742,0.000273,36.926553,0.5871,0.246,5.23634,5.23634
2211.00,5.24611,37.005744,0.000271,36.926551,0.5872,0.246,5.23773,5.23773
2212.00,5.24216,37.005738,0.000272,36.926574,0.5872,0.246,5.23975,5.23975
2213.00,5.23431,37.005681,0.000271,36.926528,0.5872,0.246,5.24131,5.24131
2214.00,5.23322,37.005673,0.000270,36.926541,0.5872,0.246,5.24145,5.24145
2215.00,5.23387,37.005641,0.000274,36.926514,0.5873,0.246,5.24206,5.24206
2216.00,5.23471,37.005673,0.000272,36.926523,0.5873,0.246,5.24266,5.24266
2217.00,5.23589,37.005676,0.000271,36.926486,0.5874,0.246,5.24229,5.24229
2218.00,5.23733,37.005753,0.000271,36.926536,0.5874,0.246,5.24229,5.24229
2219.00,5.23782,37.005745,0.000270,36.926590,0.5873,0.246,5.24323,5.24323
2220.00,5.23856,37.005724,0.000268,36.926619,0.5872,0.246,5.24358,5.24358
2221.00,5.23956,37.005662,0.000270,36.926681,0.5871,0.246,5.24448,5.24448
2222.00,5.24018,37.005646,0.000268,36.926740,0.5871,0.246,5.24601,5.24601
2223.00,5.24070,37.005568,0.000267,36.926734,0.5872,0.246,5.24759,5.24759
2224.00,5.24176,37.005514,0.000264,36.926725,0.5873,0.246,5.24972,5.24972
2225.00,5.24284,37.005472,0.000265,36.926718,0.5875,0.246,5.25126,5.25126
2226.00,5.24383,37.005406,0.000263,36.926644,0.5876,0.246,5.25143,5.25143
2227.00,5.24476,37.005342,0.000267,36.926607,0.5877,0.246,5.25043,5.25043
2228.00,5.24542,37.005308,0.000267,36.926560,0.5876,0.246,5.24983,5.24983
2229.00,5.24577,37.005320,0.000271,36.926538,0.5876,0.246,5.24925,5.24925
2230.00,5.24691,37.005280,0.000270,36.926524,0.5875,0.246,5.24887,5.24887
2231.00,5.24784,37.005347,0.000270,36.926603,0.5875,0.246,5.24844,5.24844
2232.00,5.24832,37.005384,0.000266,36.926616,0.5875,0.246,5.24959,5.24959
2233.00,5.24826,37.005400,0.000266,36.926709,0.5876,0.246,5.24975,5.24975
2234.00,5.24846,37.005367,0.000264,36.926722,0.5876,0.246,5.24977,5.24977
2235.00,5.24864,37.005460,0.000264,36.926743,0.5877,0.246,5.24993,5.24993
2236.00,5.24896,37.005465,0.000263,36.926700,0.5876,0.246,5.25133,5.25133
2237.00,5.24921,37.005432,0.000266,36.926679,0.5876,0.246,5.25153,5.25153
2238.00,5.24974,37.005472,0.000267,36.926657,0.5877,0.245,5.25152,5.25152
2239.00,5.25021,37.005497,0.000266,36.926610,0.5877,0.245,5.25136,5.25136
2240.00,5.25020,37.005451,0.000265,36.926599,0.5877,0.245,5.25115,5.25115
2241.00,5.25036,37.005444,0.000263,36.926583,0.5877,0.245,5.25038,5.25038
2242.00,5.25040,37.005463,0.000259,36.926603,0.5876,0.245,5.24989,5.24989
2243.00,5.25025,37.005456,0.000257,36.926616,0.5876,0.246,5.24920,5.24920
2244.00,5.25001,37.005473,0.000258,36.926645,0.5875,0.246,5.24900,5.24900
2245.00,5.24975,37.005438,0.000259,36.926621,0.5875,0.246,5.24879,5.24879
2246.00,5.24973,37.005429,0.000261,36.926639,0.5874,0.246,5.24888,5.24888
2247.00,5.24993,37.005414,0.000262,36.926639,0.5875,0.246,5.24878,5.24878
2248.00,5.24997,37.005330,0.000264,36.926639,0.5877,0.245,5.25017,5.25017
2249.00,5.25012,37.005259,0.000262,36.926607,0.5879,0.245,5.25090,5.25090
2250.00,5.25028,37.005273,0.000260,36.926635,0.5880,0.245,5.25162,5.25162
2251.00,5.25051,37.005280,0.000260,36.926643,0.5881,0.245,5.25186,5.25186
2252.00,5.25057,37.005286,0.000260,36.926643,0.5883,0.245,5.25173,5.25173
2253.00,5.25049,37.005351,0.000258,36.926636,0.5884,0.246,5.25122,5.25122
2254.00,5.25057,37.005431,0.000259,36.926679,0.5885,0.245,5.25124,5.25124
2255.00,5.25065,37.005434,0.000260,36.926688,0.5885,0.245,5.25111,5.25111
2256.00,5.25067,37.005427,0.000261,36.926682,0.5885,0.245,5.25187,5.25187
2257.00,5.25070,37.005386,0.000263,36.926629,0.5884,0.245,5.25297,5.25297
2258.00,5.25102,37.005370,0.000265,36.926614,0.5882,0.245,5.25415,5.25415
2259.00,5.25128,37.005311,0.000265,36.926581,0.5881,0.245,5.25431,5.25431
2260.00,5.25141,37.005313,0.000266,36.926582,0.5882,0.245,5.25408,5.25408
2261.00,5.25138,37.005312,0.000264,36.926630,0.5882,0.245,5.25313,5.25313
2262.00,5.25160,37.005326,0.000264,36.926709,0.5882,0.245,5.25342,5.25342
2263.00,5.25187,37.005302,0.000266,36.926742,0.5884,0.245,5.25266,5.25266
2264.00,5.25214,37.005296,0.000266,36.926735,0.5885,0.245,5.25165,5.25165
2265.00,5.25203,37.005199,0.000264,36.926656,0.5885,0.245,5.25131,5.25131
2266.00,5.25213,37.005117,0.000263,36.926545,0.5886,0.245,5.25153,5.25153
2267.00,5.25217,37.005109,0.000260,36.926490,0.5887,0.245,5.25123,5.25123
2268.00,5.25215,37.005077,0.000260,36.926474,0.5886,0.245,5.25199,5.25199
2269.00,5.25224,37.005067,0.000260,36.926534,0.5885,0.245,5.25301,5.25301
2270.00,5.25255,37.005085,0.000260,36.926582,0.5885,0.245,5.25446,5.25446
2271.00,5.25283,37.005046,0.000260,36.926628,0.5884,0.245,5.25433,5.25433
2272.00,5.25300,37.005074,0.000261,36.926666,0.5884,0.245,5.25320,5.25320
2273.00,5.25284,37.005101,0.000260,36.926650,0.5885,0.245,5.25273,5.25273
2274.00,5.25289,37.005109,0.000260,36.926615,0.5885,0.245,5.25320,5.25320
2275.00,5.25263,37.005230,0.000261,36.926698,0.5885,0.245,5.25214,5.25214
2276.00,5.25287,37.005273,0.000263,36.926723,0.5886,0.245,5.25284,5.25284
2277.00,5.25269,37.005285,0.000263,36.926763,0.5886,0.245,5.25365,5.25365
2278.00,5.25285,37.005218,0.000262,36.926717,0.5886,0.245,5.25349,5.25349
2279.00,5.25291,37.005155,0.000261,36.926692,0.5887,0.245,5.25348,5.25348
2280.00,5.25302,37.005096,0.000261,36.926594,0.5889,0.245,5.25411,5.25411
2281.00,5.25304,37.005095,0.000259,36.926555,0.5891,0.245,5.25345,5.25345
2282.00,5.25286,37.005045,0.000257,36.926495,0.5890,0.245,5.25331,5.25331
2283.00,5.25282,37.005049,0.000256,36.926512,0.5890,0.245,5.25325,5.25325
2284.00,5.25292,37.005011,0.000256,36.926489,0.5889,0.245,5.25260,5.25260
2285.00,5.25327,37.004998,0.000256,36.926532,0.5888,0.245,5.25306,5.25306
2286.00,5.25350,37.005025,0.000257,36.926557,0.5888,0.245,5.25336,5.25336
2287.00,5.25337,37.005065,0.000259,36.926601,0.5888,0.244,5.25263,5.25263
2288.00,5.25302,37.005081,0.000261,36.926642,0.5889,0.244,5.25234,5.25234
2289.00,5.25303,37.005075,0.000262,36.926672,0.5890,0.244,5.25332,5.25332
2290.00,5.25303,37.005052,0.000260,36.926640,0.5891,0.244,5.25273,5.25273
2291.00,5.25294,37.005022,0.000259,36.926639,0.5891,0.245,5.25191,5.25191
2292.00,5.25297,37.004903,0.000256,36.926586,0.5892,0.245,5.25264,5.25264
2293.00,5.25302,37.004858,0.000255,36.926549,0.5892,0.245,5.25274,5.25274
2294.00,5.25285,37.004847,0.000254,36.926531,0.5892,0.245,5.25190,5.25190
2295.00,5.25286,37.004838,0.000255,36.926563,0.5892,0.245,5.25254,5.25254
2296.00,5.25279,37.004840,0.000257,36.926595,0.5892,0.245,5.25325,5.25325
2297.00,5.25276,37.004902,0.000259,36.926624,0.5892,0.245,5.25427,5.25427
2298.00,5.25294,37.004903,0.000259,36.926640,0.5891,0.245,5.25504,5.25504
2299.00,5.25301,37.004935,0.000260,36.926664,0.5891,0.245,5.25564,5.25564
2300.00,5.25334,37.004891,0.000263,36.926644,0.5892,0.245,5.25584,5.25584
2301.00,5.25364,37.004873,0.000267,36.926573,0.5893,0.244,5.25639,5.25639
2302.00,5.25382,37.004805,0.000270,36.926529,0.5894,0.244,5.25599,5.25599
2303.00,5.25393,37.004799,0.000273,36.926540,0.5896,0.244,5.25564,5.25564
2304.00,5.25401,37.004725,0.000275,36.926498,0.5897,0.244,5.25539,5.25539
2305.00,5.25406,37.004671,0.000269,36.926443,0.5897,0.244,5.25544,5.25544
2306.00,5.25420,37.004617,0.000266,36.926463,0.5898,0.244,5.25561,5.25561
2307.00,5.25446,37.004649,0.000260,36.926492,0.5898,0.244,5.25586,5.25586
2308.00,5.25483,37.004636,0.000263,36.926475,0.5898,0.244,5.25605,5.25605
2309.00,5.25475,37.004668,0.000261,36.926493,0.5898,0.244,5.25564,5.25564
2310.00,5.25461,37.004688,0.000267,36.926539,0.5897,0.244,5.25474,5.25474
2311.00,5.25478,37.004656,0.000268,36.926523,0.5896,0.244,5.25458,5.25458
2312.00,5.25508,37.004634,0.000273,36.926512,0.5896,0.244,5.25443,5.25443
2313.00,5.25511,37.004589,0.000269,36.926518,0.5896,0.244,5.25378,5.25378
2314.00,5.25517,37.004535,0.000270,36.926497,0.5895,0.244,5.25410,5.25410
2315.00,5.25510,37.004476,0.000263,36.926482,0.5896,0.244,5.25397,5.25397
2316.00,5.25492,37.004414,0.000260,36.926442,0.5896,0.244,5.25318,5.25318
2317.00,5.25484,37.004367,0.000254,36.926464,0.5896,0.244,5.25246,5.25246
2318.00,5.25464,37.004399,0.000250,36.926446,0.5897,0.244,5.25211,5.25211
2319.00,5.25432,37.004462,0.000248,36.926492,0.5896,0.244,5.25169,5.25169
2320.00,5.25410,37.004509,0.000255,36.926561,0.5896,0.244,5.25220,5.25220
2321.00,5.25400,37.004550,0.000257,36.926675,0.5895,0.244,5.25246,5.25246
2322.00,5.25403,37.004478,0.000262,36.926675,0.5895,0.244,5.25345,5.25345
2323.00,5.25419,37.004476,0.000266,36.926723,0.5895,0.244,5.25529,5.25529
2324.00,5.25435,37.004436,0.000269,36.926711,0.5896,0.244,5.25581,5.25581
2325.00,5.25424,37.004473,0.000262,36.926702,0.5896,0.244,5.25570,5.25570
2326.00,5.25405,37.004468,0.000262,36.926668,0.5896,0.244,5.25546,5.25546
2327.00,5.25388,37.004504,0.000264,36.926626,0.5896,0.244,5.25494,5.25494
2328.00,5.25380,37.004493,0.000266,36.926611,0.5896,0.244,5.25409,5.25409
2329.00,5.25389,37.004528,0.000269,36.926674,0.5896,0.243,5.25465,5.25465
2330.00,5.25380,37.004424,0.000271,36.926608,0.5896,0.243,5.25555,5.25555
2331.00,5.25383,37.004417,0.000270,36.926598,0.5896,0.243,5.25627,5.25627
2332.00,5.25424,37.004480,0.000265,36.926644,0.5897,0.244,5.25604,5.25604
2333.00,5.25445,37.004444,0.000264,36.926649,0.5896,0.244,5.25620,5.25620
2334.00,5.25480,37.004369,0.000261,36.926573,0.5897,0.244,5.25596,5.25596
2335.00,5.25495,37.004372,0.000265,36.926601,0.5898,0.244,5.25618,5.25618
2336.00,5.25504,37.004381,0.000266,36.926612,0.5898,0.244,5.25824,5.25824
2337.00,5.25558,37.004329,0.000270,36.926616,0.5898,0.243,5.26106,5.26106
2338.00,5.25639,37.004309,0.000269,36.926559,0.5899,0.244,5.26316,5.26316
2339.00,5.25715,37.004346,0.000267,36.926627,0.5900,0.244,5.26489,5.26489
2340.00,5.25737,37.004411,0.000265,36.926683,0.5900,0.244,5.26500,5.26500
2341.00,5.25742,37.004444,0.000265,36.926703,0.5901,0.244,5.26413,5.26413
2342.00,5.25818,37.004454,0.000266,36.926732,0.5902,0.244,5.26226,5.26226
2343.00,5.25892,37.004454,0.000271,36.926758,0.5903,0.243,5.26033,5.26033
2344.00,5.25937,37.004402,0.000272,36.926743,0.5903,0.243,5.25787,5.25787
2345.00,5.26100,37.004366,0.000269,36.926754,0.5903,0.243,5.25612,5.25612
2346.00,5.26255,37.004309,0.000268,36.926769,0.5904,0.243,5.25543,5.25543
2347.00,5.26228,37.004298,0.000268,36.926758,0.5903,0.243,5.25561,5.25561
2348.00,5.26152,37.004318,0.000265,36.926793,0.5903,0.243,5.25576,5.25576
2349.00,5.26020,37.004364,0.000266,36.926836,0.5902,0.243,5.25663,5.25663
2350.00,5.25975,37.004317,0.000272,36.926773,0.5903,0.243,5.25743,5.25743
2351.00,5.25984,37.004311,0.000273,36.926773,0.5902,0.243,5.25751,5.25751
2352.00,5.25994,37.004294,0.000274,36.926768,0.5903,0.243,5.25706,5.25706
2353.00,5.25889,37.004286,0.000272,36.926807,0.5903,0.243,5.25698,5.25698
2354.00,5.25836,37.004275,0.000272,36.926732,0.5903,0.243,5.25663,5.25663
2355.00,5.25805,37.004285,0.000268,36.926750,0.5903,0.243,5.25662,5.25662
2356.00,5.25716,37.004322,0.000271,36.926749,0.5902,0.243,5.25592,5.25592
2357.00,5.25698,37.004326,0.000273,36.926726,0.5903,0.243,5.25621,5.25621
2358.00,5.25676,37.004313,0.000274,36.926666,0.5903,0.243,5.25613,5.25613
2359.00,5.25680,37.004290,0.000275,36.926667,0.5903,0.243,5.25629,5.25629
2360.00,5.25680,37.004277,0.000277,36.926656,0.5903,0.243,5.25716,5.25716
2361.00,5.25685,37.004185,0.000272,36.926620,0.5903,0.243,5.25823,5.25823
2362.00,5.25677,37.004172,0.000271,36.926630,0.5903,0.243,5.25812,5.25812
2363.00,5.25678,37.004146,0.000272,36.926605,0.5902,0.243,5.25759,5.25759
2364.00,5.25722,37.004129,0.000272,36.926630,0.5901,0.243,5.25080,5.25080
2365.00,5.25712,37.004140,0.000273,36.926570,0.5900,0.243,5.23014,5.23014
2366.00,5.25717,37.004175,0.000279,36.926563,0.5900,0.243,5.19260,5.19260
2367.00,5.25718,37.004193,0.000276,36.926553,0.5901,0.242,5.13370,5.13370
2368.00,5.25730,37.004193,0.000274,36.926537,0.5902,0.243,5.06075,5.06075
2369.00,5.25797,37.004238,0.000271,36.926535,0.5905,0.243,4.98862,4.98862
2370.00,5.25846,37.004239,0.000269,36.926642,0.5907,0.243,4.93927,4.93927
2371.00,5.25955,37.004262,0.000266,36.926673,0.5909,0.243,4.92737,4.92737
@14,2.0001,4.0, 2370.058 
2372.00,5.25797,37.004255,0.000268,36.926659,0.5910,0.243,4.96311,4.96311
2373.00,5.25385,37.004263,0.000265,36.926682,0.5911,0.243,5.03677,5.03677
2374.00,5.22182,37.004239,0.000269,36.926673,0.5911,0.243,5.12981,5.12981
2375.00,5.15637,37.004283,0.000272,36.926644,0.5911,0.243,5.21869,5.21869
2376.00,5.07176,37.004273,0.000273,36.926626,0.5911,0.243,5.28587,5.28587
2377.00,4.96413,37.004223,0.000269,36.926636,0.5912,0.243,5.32323,5.32323
2378.00,4.88966,37.004151,0.000271,36.926594,0.5912,0.243,5.33180,5.33180
2379.00,4.86244,37.004130,0.000272,36.926577,0.5913,0.242,5.32189,5.32189
2380.00,4.91024,37.004063,0.000270,36.926521,0.5914,0.242,5.30322,5.30322
2381.00,5.01295,37.004035,0.000268,36.926511,0.5915,0.243,5.28369,5.28369
2382.00,5.14206,37.004092,0.000273,36.926574,0.5915,0.242,5.26622,5.26622
2383.00,5.25724,37.004126,0.000274,36.926639,0.5915,0.242,5.25355,5.25355
2384.00,5.32621,37.004068,0.000273,36.926561,0.5915,0.242,5.24534,5.24534
2385.00,5.35378,37.004052,0.000273,36.926594,0.5914,0.243,5.24074,5.24074
2386.00,5.34847,37.004026,0.000275,36.926574,0.5914,0.242,5.23775,5.23775
2387.00,5.32899,37.003908,0.000272,36.926481,0.5913,0.243,5.23693,5.23693
2388.00,5.30064,37.003910,0.000275,36.926513,0.5913,0.242,5.23716,5.23716
2389.00,5.27708,37.003919,0.000276,36.926636,0.5912,0.242,5.23851,5.23851
2390.00,5.26096,37.003889,0.000275,36.926646,0.5912,0.242,5.23901,5.23901
2391.00,5.25087,37.003826,0.000270,36.926640,0.5911,0.242,5.24004,5.24004
2392.00,5.24187,37.003872,0.000271,36.926669,0.5911,0.242,5.24090,5.24090
2393.00,5.23776,37.003812,0.000268,36.926618,0.5911,0.243,5.24188,5.24188
2394.00,5.23702,37.003786,0.000267,36.926591,0.5912,0.243,5.24252,5.24252
2395.00,5.23706,37.003743,0.000268,36.926539,0.5913,0.243,5.24323,5.24323
2396.00,5.23801,37.003775,0.000274,36.926554,0.5914,0.242,5.24424,5.24424
2397.00,5.23864,37.003761,0.000276,36.926570,0.5915,0.242,5.24550,5.24550
2398.00,5.23945,37.003803,0.000274,36.926585,0.5916,0.242,5.24678,5.24678
2399.00,5.24026,37.003788,0.000273,36.926527,0.5916,0.242,5.24725,5.24725
2400.00,5.24119,37.003832,0.000274,36.926531,0.5916,0.242,5.24793,5.24793
2401.00,5.24205,37.003840,0.000270,36.926480,0.5916,0.242,5.24840,5.24840
2402.00,5.24261,37.003838,0.000266,36.926479,0.5916,0.242,5.24860,5.24860
2403.00,5.24328,37.003817,0.000267,36.926482,0.5916,0.242,5.24836,5.24836
2404.00,5.24381,37.003841,0.000266,36.926533,0.5916,0.242,5.24816,5.24816
2405.00,5.24443,37.003831,0.000262,36.926570,0.5917,0.242,5.24845,5.24845
2406.00,5.24528,37.003818,0.000262,36.926618,0.5917,0.242,5.24879,5.24879
2407.00,5.24599,37.003828,0.000262,36.926626,0.5916,0.242,5.24857,5.24857
2408.00,5.24636,37.003855,0.000259,36.926648,0.5916,0.242,5.24909,5.24909
2409.00,5.24673,37.003897,0.000262,36.926705,0.5915,0.242,5.24961,5.24961
2410.00,5.24703,37.003898,0.000267,36.926697,0.5915,0.242,5.24934,5.24934
2411.00,5.24747,37.003858,0.000271,36.926722,0.5914,0.242,5.24953,5.24953
2412.00,5.24807,37.003851,0.000273,36.926710,0.5914,0.242,5.25079,5.25079
2413.00,5.24864,37.003794,0.000278,36.926687,0.5914,0.241,5.25155,5.25155
2414.00,5.24915,37.003727,0.000275,36.926606,0.5914,0.242,5.25230,5.25230
2415.00,5.24947,37.003687,0.000268,36.926601,0.5915,0.242,5.25289,5.25289
2416.00,5.24977,37.003687,0.000265,36.926543,0.5916,0.242,5.25258,5.25258
2417.00,5.24982,37.003638,0.000264,36.926513,0.5917,0.242,5.25133,5.25133
2418.00,5.24982,37.003685,0.000264,36.926549,0.5918,0.242,5.24984,5.24984
2419.00,5.25001,37.003668,0.000264,36.926553,0.5917,0.242,5.24927,5.24927
2420.00,5.25008,37.003686,0.000267,36.926559,0.5917,0.242,5.24917,5.24917
2421.00,5.25022,37.003732,0.000272,36.926638,0.5917,0.242,5.24892,5.24892
2422.00,5.25040,37.003749,0.000271,36.926638,0.5917,0.242,5.25004,5.25004
2423.00,5.25032,37.003735,0.000268,36.926602,0.5917,0.242,5.25129,5.25129
2424.00,5.25053,37.003720,0.000269,36.926575,0.5917,0.242,5.25179,5.25179
2425.00,5.25079,37.003754,0.000268,36.926591,0.5917,0.242,5.25195,5.25195
2426.00,5.25102,37.003679,0.000264,36.926517,0.5918,0.242,5.25246,5.25246
2427.00,5.25104,37.003692,0.000266,36.926553,0.5919,0.242,5.25220,5.25220
2428.00,5.25107,37.003725,0.000265,36.926563,0.5921,0.242,5.25180,5.25180
2429.00,5.25119,37.003771,0.000264,36.926629,0.5922,0.242,5.25152,5.25152
2430.00,5.25129,37.003733,0.000263,36.926608,0.5923,0.242,5.25175,5.25175
2431.00,5.25141,37.003786,0.000262,36.926632,0.5922,0.242,5.25213,5.25213
2432.00,5.25127,37.003690,0.000261,36.926598,0.5921,0.242,5.25220,5.25220
2433.00,5.25106,37.003587,0.000263,36.926537,0.5920,0.242,5.25201,5.25201
2434.00,5.25112,37.003539,0.000261,36.926494,0.5919,0.242,5.25186,5.25186
2435.00,5.25116,37.003514,0.000264,36.926494,0.5919,0.242,5.25210,5.25210
2436.00,5.25132,37.003459,0.000268,36.926501,0.5921,0.241,5.25227,5.25227
2437.00,5.25149,37.003505,0.000268,36.926525,0.5921,0.241,5.25169,5.25169
2438.00,5.25164,37.003543,0.000265,36.926553,0.5922,0.241,5.25209,5.25209
2439.00,5.25190,37.003554,0.000268,36.926555,0.5922,0.241,5.25281,5.25281
2440.00,5.25214,37.003578,0.000267,36.926584,0.5922,0.242,5.25321,5.25321
2441.00,5.25246,37.003600,0.000267,36.926599,0.5922,0.242,5.25385,5.25385
2442.00,5.25277,37.003626,0.000270,36.926597,0.5922,0.241,5.25495,5.25495
2443.00,5.25277,37.003651,0.000275,36.926652,0.5923,0.241,5.25543,5.25543
2444.00,5.25292,37.003653,0.000279,36.926667,0.5923,0.241,5.25562,5.25562
2445.00,5.25301,37.003642,0.000281,36.926659,0.5924,0.241,5.25538,5.25538
2446.00,5.25313,37.003683,0.000278,36.926675,0.5924,0.241,5.25415,5.25415
2447.00,5.25310,37.003676,0.000276,36.926664,0.5924,0.241,5.25377,5.25377
2448.00,5.25322,37.003582,0.000275,36.926586,0.5924,0.241,5.25351,5.25351
2449.00,5.25339,37.003532,0.000269,36.926556,0.5925,0.241,5.25348,5.25348
2450.00,5.25358,37.003506,0.000268,36.926530,0.5926,0.241,5.25410,5.25410
2451.00,5.25379,37.003498,0.000273,36.926507,0.5926,0.241,5.25521,5.25521
2452.00,5.25387,37.003472,0.000272,36.926510,0.5927,0.241,5.25535,5.25535
2453.00,5.25415,37.003595,0.000272,36.926590,0.5927,0.241,5.25646,5.25646
2454.00,5.25453,37.003637,0.000275,36.926636,0.5927,0.241,5.25648,5.25648
2455.00,5.25467,37.003598,0.000275,36.926673,0.5927,0.241,5.25600,5.25600
2456.00,5.25475,37.003533,0.000272,36.926609,0.5926,0.241,5.25606,5.25606
2457.00,5.25504,37.003520,0.000272,36.926630,0.5926,0.241,5.25651,5.25651
2458.00,5.25524,37.003426,0.000273,36.926598,0.5926,0.241,5.25566,5.25566
2459.00,5.25523,37.003377,0.000272,36.926581,0.5926,0.241,5.25435,5.25435
2460.00,5.25483,37.003381,0.000268,36.926573,0.5925,0.241,5.25356,5.25356
2461.00,5.25477,37.003389,0.000269,36.926609,0.5925,0.241,5.25351,5.25351
2462.00,5.25469,37.003349,0.000269,36.926577,0.5925,0.241,5.25326,5.25326
2463.00,5.25477,37.003319,0.000271,36.926597,0.5926,0.240,5.25344,5.25344
2464.00,5.25474,37.003271,0.000271,36.926597,0.5928,0.241,5.25476,5.25476
2465.00,5.25494,37.003244,0.000271,36.926588,0.5929,0.241,5.25593,5.25593
2466.00,5.25515,37.003218,0.000272,36.926596,0.5931,0.241,5.25624,5.25624
2467.00,5.25504,37.003173,0.000270,36.926579,0.5931,0.241,5.25611,5.25611
2468.00,5.25500,37.003145,0.000270,36.926491,0.5931,0.241,5.25597,5.25597
2469.00,5.25520,37.003129,0.000266,36.926425,0.5930,0.241,5.25575,5.25575
2470.00,5.25522,37.003080,0.000267,36.926402,0.5929,0.241,5.25610,5.25610
2471.00,5.25499,37.003032,0.000265,36.926393,0.5929,0.241,5.25610,5.25610
2472.00,5.25502,37.003029,0.000263,36.926437,0.5929,0.241,5.25698,5.25698
2473.00,5.25537,37.003073,0.000262,36.926552,0.5930,0.241,5.25804,5.25804
2474.00,5.25576,37.003085,0.000264,36.926621,0.5930,0.241,5.25825,5.25825
2475.00,5.25581,37.003123,0.000268,36.926629,0.5930,0.241,5.25798,5.25798
2476.00,5.25591,37.003159,0.000269,36.926602,0.5930,0.241,5.25761,5.25761
2477.00,5.25588,37.003210,0.000272,36.926625,0.5930,0.240,5.25738,5.25738
2478.00,5.25602,37.003205,0.000272,36.926591,0.5930,0.240,5.25698,5.25698
2479.00,5.25633,37.003295,0.000275,36.926636,0.5931,0.240,5.25759,5.25759
2480.00,5.25684,37.003305,0.000273,36.926644,0.5932,0.240,5.25734,5.25734
2481.00,5.25685,37.003273,0.000274,36.926672,0.5932,0.240,5.25734,5.25734
2482.00,5.25689,37.003309,0.000271,36.926676,0.5931,0.240,5.25634,5.25634
2483.00,5.25670,37.003274,0.000270,36.926653,0.5931,0.240,5.25586,5.25586
2484.00,5.25667,37.003183,0.000268,36.926602,0.5930,0.240,5.25492,5.25492
2485.00,5.25660,37.003217,0.000268,36.926612,0.5930,0.241,5.25490,5.25490
2486.00,5.25651,37.003263,0.000267,36.926606,0.5930,0.241,5.25480,5.25480
2487.00,5.25646,37.003193,0.000269,36.926558,0.5930,0.241,5.25537,5.25537
2488.00,5.25658,37.003194,0.000273,36.926586,0.5930,0.240,5.25547,5.25547
2489.00,5.25660,37.003249,0.000274,36.926625,0.5930,0.240,5.25562,5.25562
2490.00,5.25650,37.003230,0.000272,36.926642,0.5930,0.240,5.25522,5.25522
2491.00,5.25629,37.003236,0.000272,36.926671,0.5930,0.240,5.25473,5.25473
2492.00,5.25599,37.003254,0.000270,36.926660,0.5930,0.240,5.25428,5.25428
2493.00,5.25568,37.003241,0.000266,36.926597,0.5929,0.240,5.25370,5.25370
2494.00,5.25551,37.003220,0.000265,36.926568,0.5928,0.240,5.25418,5.25418
2495.00,5.25553,37.003232,0.000269,36.926605,0.5927,0.240,5.25429,5.25429
2496.00,5.25537,37.003218,0.000270,36.926609,0.5927,0.240,5.25449,5.25449
2497.00,5.25516,37.003192,0.000269,36.926600,0.5927,0.240,5.25412,5.25412
2498.00,5.25500,37.003147,0.000270,36.926604,0.5929,0.240,5.25476,5.25476
2499.00,5.25480,37.003115,0.000268,36.926642,0.5930,0.240,5.25405,5.25405
2500.00,5.25475,37.003078,0.000267,36.926579,0.5930,0.240,5.25454,5.25454
2501.00,5.25466,37.002983,0.000266,36.926545,0.5931,0.240,5.25457,5.25457
2502.00,5.25474,37.002913,0.000268,36.926551,0.5932,0.240,5.25560,5.25560
2503.00,5.25489,37.002964,0.000269,36.926613,0.5934,0.240,5.25559,5.25559
2504.00,5.25494,37.002942,0.000272,36.926580,0.5935,0.240,5.25624,5.25624
2505.00,5.25491,37.002882,0.000268,36.926570,0.5936,0.240,5.25561,5.25561
2506.00,5.25482,37.002872,0.000268,36.926567,0.5937,0.240,5.25557,5.25557
2507.00,5.25473,37.002885,0.000267,36.926552,0.5936,0.240,5.25496,5.25496
2508.00,5.25465,37.002802,0.000269,36.926529,0.5935,0.240,5.25447,5.25447
2509.00,5.25464,37.002761,0.000266,36.926528,0.5934,0.240,5.25419,5.25419
2510.00,5.25469,37.002740,0.000266,36.926550,0.5934,0.240,5.25452,5.25452
2511.00,5.25475,37.002739,0.000265,36.926596,0.5935,0.240,5.25451,5.25451
2512.00,5.25475,37.002769,0.000268,36.926634,0.5935,0.240,5.25424,5.25424
2513.00,5.25477,37.002841,0.000266,36.926643,0.5935,0.240,5.25426,5.25426
2514.00,5.25479,37.002879,0.000271,36.926645,0.5935,0.240,5.25514,5.25514
2515.00,5.25511,37.002921,0.000270,36.926645,0.5935,0.240,5.25655,5.25655
2516.00,5.25554,37.002870,0.000272,36.926566,0.5935,0.239,5.25812,5.25812
2517.00,5.25588,37.002804,0.000270,36.926561,0.5936,0.240,5.25924,5.25924
2518.00,5.25600,37.002741,0.000270,36.926529,0.5937,0.240,5.25985,5.25985
2519.00,5.25609,37.002731,0.000267,36.926508,0.5939,0.240,5.25939,5.25939
2520.00,5.25616,37.002696,0.000268,36.926481,0.5939,0.240,5.25819,5.25819
2521.00,5.25608,37.002747,0.000270,36.926548,0.5940,0.240,5.25706,5.25706
2522.00,5.25641,37.002796,0.000273,36.926597,0.5939,0.240,5.25742,5.25742
2523.00,5.25689,37.002799,0.000273,36.926638,0.5939,0.240,5.25762,5.25762
2524.00,5.25725,37.002802,0.000272,36.926681,0.5938,0.239,5.25623,5.25623
2525.00,5.25725,37.002823,0.000273,36.926712,0.5939,0.239,5.25580,5.25580
2526.00,5.25727,37.002815,0.000274,36.926700,0.5939,0.239,5.25489,5.25489
2527.00,5.25708,37.002784,0.000273,36.926638,0.5941,0.239,5.25403,5.25403
2528.00,5.25656,37.002806,0.000276,36.926635,0.5942,0.239,5.25322,5.25322
2529.00,5.25632,37.002777,0.000274,36.926601,0.5942,0.239,5.25357,5.25357
2530.00,5.25612,37.002726,0.000269,36.926550,0.5943,0.239,5.25281,5.25281
2531.00,5.25641,37.002706,0.000262,36.926523,0.5944,0.239,5.25290,5.25290
2532.00,5.25635,37.002697,0.000257,36.926528,0.5943,0.240,5.25287,5.25287
2533.00,5.25555,37.002594,0.000255,36.926469,0.5944,0.240,5.25330,5.25330
2534.00,5.25493,37.002571,0.000262,36.926505,0.5944,0.240,5.25445,5.25445
2535.00,5.25479,37.002546,0.000266,36.926529,0.5943,0.240,5.25686,5.25686
2536.00,5.25515,37.002498,0.000273,36.926538,0.5944,0.239,5.25822,5.25822
2537.00,5.25565,37.002479,0.000277,36.926533,0.5945,0.239,5.25860,5.25860
2538.00,5.25557,37.002484,0.000277,36.926530,0.5945,0.239,5.25842,5.25842
2539.00,5.25546,37.002427,0.000274,36.926472,0.5946,0.239,5.25788,5.25788
2540.00,5.25539,37.002392,0.000273,36.926493,0.5946,0.239,5.25709,5.25709
2541.00,5.25512,37.002406,0.000274,36.926520,0.5947,0.239,5.25702,5.25702
2542.00,5.25527,37.002349,0.000271,36.926550,0.5948,0.239,5.25615,5.25615
2543.00,5.25562,37.002272,0.000269,36.926540,0.5948,0.239,5.25647,5.25647
2544.00,5.25597,37.002178,0.000271,36.926523,0.5948,0.239,5.25140,5.25140
2545.00,5.25590,37.002160,0.000271,36.926518,0.5948,0.239,5.23286,5.23286
2546.00,5.25641,37.002095,0.000269,36.926459,0.5947,0.239,5.19698,5.19698
2547.00,5.25726,37.002132,0.000268,36.926448,0.5945,0.239,5.13984,5.13984
2548.00,5.25751,37.002250,0.000268,36.926544,0.5944,0.239,5.06489,5.06489
2549.00,5.25673,37.002402,0.000268,36.926635,0.5944,0.239,4.98731,4.98731
2550.00,5.25630,37.002445,0.000269,36.926677,0.5944,0.239,4.92819,4.92819
2551.00,5.25630,37.002514,0.000269,36.926773,0.5946,0.239,4.90669,4.90669
@15,2.0001,4.0, 2550.034 
2552.00,5.25349,37.002518,0.000272,36.926846,0.5949,0.239,4.93516,4.93516
2553.00,5.25695,37.002502,0.000275,36.926875,0.5950,0.239,5.00532,5.00532
2554.00,5.22971,37.002465,0.000271,36.926867,0.5951,0.239,5.10092,5.10092
2555.00,5.16541,37.002424,0.000271,36.926857,0.5952,0.239,5.19854,5.19854
2556.00,5.07862,37.002405,0.000272,36.926850,0.5952,0.239,5.27580,5.27580
2557.00,4.96754,37.002363,0.000271,36.926808,0.5952,0.239,5.32106,5.32106
2558.00,4.88297,37.002338,0.000267,36.926756,0.5951,0.239,5.33630,5.33630
2559.00,4.84289,37.002308,0.000272,36.926748,0.5950,0.239,5.32951,5.32951
2560.00,4.87080,37.002287,0.000271,36.926737,0.5950,0.239,5.31086,5.31086
2561.00,4.97187,37.002276,0.000270,36.926752,0.5949,0.239,5.28957,5.28957
2562.00,5.10939,37.002239,0.000271,36.926754,0.5950,0.239,5.27102,5.27102
2563.00,5.23298,37.002187,0.000276,36.926702,0.5951,0.238,5.25710,5.25710
2564.00,5.31969,37.002155,0.000275,36.926672,0.5953,0.238,5.24689,5.24689
2565.00,5.35766,37.002178,0.000274,36.926695,0.5954,0.238,5.24025,5.24025
2566.00,5.35771,37.002171,0.000273,36.926687,0.5954,0.238,5.23663,5.23663
2567.00,5.33572,37.002236,0.000274,36.926668,0.5954,0.238,5.23545,5.23545
2568.00,5.30969,37.002234,0.000275,36.926727,0.5955,0.238,5.23447,5.23447
2569.00,5.28617,37.002234,0.000275,36.926745,0.5955,0.238,5.23472,5.23472
2570.00,5.26493,37.002220,0.000279,36.926708,0.5956,0.238,5.23564,5.23564
2571.00,5.25134,37.002173,0.000278,36.926641,0.5957,0.238,5.23699,5.23699
2572.00,5.24318,37.002070,0.000279,36.926591,0.5958,0.238,5.23786,5.23786
2573.00,5.24013,37.002008,0.000277,36.926563,0.5958,0.238,5.23936,5.23936
2574.00,5.23561,37.001966,0.000276,36.926523,0.5957,0.238,5.24123,5.24123
2575.00,5.23500,37.001987,0.000273,36.926502,0.5956,0.238,5.24265,5.24265
2576.00,5.23531,37.001991,0.000272,36.926511,0.5956,0.239,5.24369,5.24369
2577.00,5.23585,37.002070,0.000271,36.926573,0.5956,0.239,5.24444,5.24444
2578.00,5.23701,37.002109,0.000271,36.926534,0.5956,0.239,5.24492,5.24492
2579.00,5.23820,37.002213,0.000273,36.926606,0.5955,0.239,5.24461,5.24461
2580.00,5.23911,37.002200,0.000277,36.926620,0.5955,0.238,5.24523,5.24523
2581.00,5.23963,37.002259,0.000283,36.926694,0.5955,0.238,5.24568,5.24568
2582.00,5.24041,37.002207,0.000283,36.926681,0.5955,0.238,5.24639,5.24639
2583.00,5.24111,37.002169,0.000280,36.926703,0.5955,0.238,5.24737,5.24737
2584.00,5.24196,37.002084,0.000280,36.926652,0.5957,0.238,5.24826,5.24826
2585.00,5.24272,37.002037,0.000275,36.926662,0.5958,0.238,5.24868,5.24868
2586.00,5.24344,37.001965,0.000270,36.926612,0.5958,0.238,5.24891,5.24891
2587.00,5.24407,37.001989,0.000270,36.926621,0.5959,0.238,5.24861,5.24861
2588.00,5.24460,37.002058,0.000274,36.926652,0.5960,0.238,5.24795,5.24795
2589.00,5.24525,37.002086,0.000273,36.926682,0.5961,0.238,5.24828,5.24828
2590.00,5.24600,37.002120,0.000275,36.926715,0.5962,0.238,5.24855,5.24855
2591.00,5.24666,37.002131,0.000278,36.926747,0.5962,0.238,5.24873,5.24873
2592.00,5.24698,37.002127,0.000276,36.926762,0.5962,0.238,5.24885,5.24885
2593.00,5.24722,37.002091,0.000274,36.926761,0.5961,0.238,5.24927,5.24927
2594.00,5.24757,37.002035,0.000275,36.926730,0.5961,0.238,5.24998,5.24998
2595.00,5.24801,37.002037,0.000274,36.926741,0.5960,0.238,5.25043,5.25043
2596.00,5.24836,37.002050,0.000272,36.926760,0.5959,0.238,5.25072,5.25072
2597.00,5.24861,37.002019,0.000272,36.926740,0.5960,0.237,5.25104,5.25104
2598.00,5.24891,37.001983,0.000272,36.926779,0.5959,0.237,5.25218,5.25218
2599.00,5.24942,37.001969,0.000273,36.926839,0.5959,0.237,5.25251,5.25251
2600.00,5.24996,37.001870,0.000273,36.926791,0.5960,0.237,5.25283,5.25283
2601.00,5.25025,37.001853,0.000272,36.926798,0.5961,0.237,5.25268,5.25268
2602.00,5.25038,37.001801,0.000273,36.926784,0.5961,0.237,5.25269,5.25269
2603.00,5.25060,37.001790,0.000271,36.926743,0.5960,0.237,5.25213,5.25213
2604.00,5.25059,37.001775,0.000265,36.926695,0.5960,0.238,5.25143,5.25143
2605.00,5.25067,37.001811,0.000264,36.926673,0.5959,0.238,5.25132,5.25132
2606.00,5.25100,37.001782,0.000265,36.926626,0.5958,0.238,5.25197,5.25197
2607.00,5.25132,37.001801,0.000265,36.926673,0.5958,0.238,5.25286,5.25286
2608.00,5.25157,37.001817,0.000264,36.926698,0.5959,0.238,5.25319,5.25319
2609.00,5.25178,37.001861,0.000268,36.926724,0.5960,0.238,5.25400,5.25400
2610.00,5.25213,37.001870,0.000271,36.926770,0.5962,0.238,5.25463,5.25463
2611.00,5.25251,37.001882,0.000271,36.926798,0.5962,0.238,5.25791,5.25791
2612.00,5.25273,37.001936,0.000270,36.926814,0.5963,0.238,5.26054,5.26054
2613.00,5.25287,37.001943,0.000274,36.926832,0.5964,0.237,5.25976,5.25976
2614.00,5.25306,37.001930,0.000275,36.926859,0.5964,0.237,5.25770,5.25770
2615.00,5.25274,37.001906,0.000274,36.926841,0.5964,0.237,5.25557,5.25557
2616.00,5.25334,37.001893,0.000273,36.926831,0.5965,0.237,5.25136,5.25136
2617.00,5.25403,37.001844,0.000274,36.926830,0.5966,0.237,5.24842,5.24842
2618.00,5.25447,37.001848,0.000274,36.926816,0.5966,0.237,5.24847,5.24847
2619.00,5.25580,37.001803,0.000269,36.926775,0.5965,0.237,5.24951,5.24951
2620.00,5.25645,37.001772,0.000267,36.926772,0.5964,0.237,5.25084,5.25084
2621.00,5.26736,37.001723,0.000266,36.926777,0.5964,0.237,5.25120,5.25120
2622.00,5.26668,37.001644,0.000266,36.926735,0.5963,0.237,5.25113,5.25113
2623.00,5.24949,37.001584,0.000263,36.926755,0.5963,0.237,5.25080,5.25080
2624.00,5.24517,37.001571,0.000265,36.926773,0.5964,0.237,5.25067,5.25067
2625.00,5.24685,37.001590,0.000264,36.926820,0.5965,0.237,5.25044,5.25044
2626.00,5.24849,37.001609,0.000266,36.926827,0.5964,0.237,5.25038,5.25038
2627.00,5.24932,37.001652,0.000265,36.926825,0.5965,0.237,5.25039,5.25039
2628.00,5.24970,37.001651,0.000268,36.926785,0.5965,0.237,5.25164,5.25164
2629.00,5.24970,37.001684,0.000267,36.926784,0.5966,0.237,5.25137,5.25137
2630.00,5.24987,37.001637,0.000267,36.926705,0.5967,0.237,5.25077,5.25077
2631.00,5.25023,37.001573,0.000269,36.926667,0.5968,0.237,5.25165,5.25165
2632.00,5.25016,37.001549,0.000270,36.926689,0.5968,0.237,5.25207,5.25207
2633.00,5.25058,37.001596,0.000270,36.926754,0.5968,0.237,5.25225,5.25225
2634.00,5.25100,37.001494,0.000270,36.926756,0.5969,0.237,5.25308,5.25308
2635.00,5.25126,37.001477,0.000272,36.926857,0.5970,0.237,5.25349,5.25349
2636.00,5.25143,37.001464,0.000272,36.926902,0.5970,0.237,5.25257,5.25257
2637.00,5.25145,37.001417,0.000269,36.926851,0.5971,0.237,5.25181,5.25181
2638.00,5.25150,37.001343,0.000266,36.926804,0.5971,0.237,5.25126,5.25126
2639.00,5.25146,37.001411,0.000268,36.926836,0.5971,0.236,5.25044,5.25044
2640.00,5.25157,37.001442,0.000266,36.926803,0.5972,0.236,5.25076,5.25076
2641.00,5.25180,37.001505,0.000267,36.926811,0.5972,0.236,5.25159,5.25159
2642.00,5.25171,37.001518,0.000266,36.926811,0.5973,0.236,5.25216,5.25216
2643.00,5.25173,37.001540,0.000266,36.926809,0.5974,0.236,5.25185,5.25185
2644.00,5.25192,37.001471,0.000264,36.926727,0.5972,0.237,5.25179,5.25179
2645.00,5.25184,37.001461,0.000269,36.926694,0.5972,0.236,5.25234,5.25234
2646.00,5.25191,37.001371,0.000268,36.926644,0.5971,0.236,5.25212,5.25212
2647.00,5.25208,37.001402,0.000271,36.926655,0.5969,0.236,5.25243,5.25243
2648.00,5.25207,37.001374,0.000268,36.926631,0.5967,0.236,5.25275,5.25275
2649.00,5.25212,37.001398,0.000266,36.926652,0.5967,0.236,5.25357,5.25357
2650.00,5.25234,37.001377,0.000261,36.926666,0.5966,0.236,5.25306,5.25306
2651.00,5.25224,37.001406,0.000257,36.926645,0.5966,0.236,5.25309,5.25309
2652.00,5.25208,37.001374,0.000252,36.926666,0.5966,0.237,5.25255,5.25255
2653.00,5.25205,37.001329,0.000253,36.926654,0.5967,0.237,5.25279,5.25279
2654.00,5.25221,37.001347,0.000254,36.926677,0.5967,0.237,5.25402,5.25402
2655.00,5.25251,37.001355,0.000259,36.926708,0.5967,0.236,5.25471,5.25471
2656.00,5.25281,37.001395,0.000260,36.926765,0.5968,0.236,5.25469,5.25469
2657.00,5.25301,37.001414,0.000262,36.926766,0.5968,0.236,5.25510,5.25510
2658.00,5.25315,37.001397,0.000263,36.926734,0.5968,0.236,5.25566,5.25566
2659.00,5.25337,37.001344,0.000264,36.926712,0.5968,0.236,5.25461,5.25461
2660.00,5.25357,37.001302,0.000260,36.926665,0.5968,0.237,5.25427,5.25427
2661.00,5.25357,37.001271,0.000263,36.926670,0.5968,0.236,5.25444,5.25444
2662.00,5.25364,37.001261,0.000265,36.926687,0.5968,0.236,5.25447,5.25447
2663.00,5.25395,37.001274,0.000266,36.926717,0.5968,0.236,5.25391,5.25391
2664.00,5.25410,37.001269,0.000269,36.926700,0.5969,0.236,5.25431,5.25431
2665.00,5.25405,37.001271,0.000269,36.926693,0.5970,0.236,5.25404,5.25404
2666.00,5.25412,37.001219,0.000269,36.926665,0.5971,0.236,5.25434,5.25434
2667.00,5.25409,37.001196,0.000271,36.926641,0.5971,0.236,5.25454,5.25454
2668.00,5.25427,37.001191,0.000273,36.926648,0.5972,0.236,5.25515,5.25515
2669.00,5.25443,37.001200,0.000270,36.926628,0.5972,0.236,5.25505,5.25505
2670.00,5.25446,37.001134,0.000271,36.926638,0.5973,0.236,5.25466,5.25466
2671.00,5.25436,37.001191,0.000272,36.926661,0.5973,0.236,5.25411,5.25411
2672.00,5.25439,37.001211,0.000272,36.926668,0.5973,0.236,5.25386,5.25386
2673.00,5.25457,37.001203,0.000273,36.926676,0.5973,0.236,5.25340,5.25340
2674.00,5.25437,37.001238,0.000272,36.926742,0.5974,0.236,5.25272,5.25272
2675.00,5.25402,37.001321,0.000270,36.926751,0.5974,0.236,5.25245,5.25245
2676.00,5.25388,37.001318,0.000269,36.926775,0.5975,0.236,5.25173,5.25173
2677.00,5.25375,37.001310,0.000269,36.926798,0.5976,0.236,5.25147,5.25147
2678.00,5.25353,37.001323,0.000268,36.926804,0.5978,0.236,5.25168,5.25168
2679.00,5.25341,37.001261,0.000265,36.926765,0.5977,0.236,5.25230,5.25230
2680.00,5.25350,37.001231,0.000268,36.926738,0.5977,0.236,5.25364,5.25364
2681.00,5.25353,37.001221,0.000269,36.926718,0.5977,0.236,5.25466,5.25466
2682.00,5.25366,37.001173,0.000267,36.926644,0.5977,0.236,5.25481,5.25481
2683.00,5.25357,37.001209,0.000267,36.926648,0.5976,0.236,5.25444,5.25444
2684.00,5.25352,37.001213,0.000268,36.926664,0.5976,0.236,5.25367,5.25367
2685.00,5.25348,37.001162,0.000264,36.926631,0.5976,0.236,5.25280,5.25280
2686.00,5.25320,37.001117,0.000261,36.926570,0.5975,0.236,5.25258,5.25258
2687.00,5.25306,37.001050,0.000260,36.926578,0.5974,0.236,5.25264,5.25264
2688.00,5.25292,37.001003,0.000260,36.926537,0.5975,0.236,5.25326,5.25326
2689.00,5.25306,37.000980,0.000263,36.926550,0.5976,0.236,5.25462,5.25462
2690.00,5.25347,37.000987,0.000269,36.926592,0.5977,0.236,5.25551,5.25551
2691.00,5.25368,37.000944,0.000270,36.926588,0.5978,0.236,5.25573,5.25573
2692.00,5.25373,37.000959,0.000274,36.926638,0.5977,0.235,5.25607,5.25607
2693.00,5.25376,37.000949,0.000272,36.926690,0.5976,0.235,5.25575,5.25575
2694.00,5.25377,37.000979,0.000268,36.926709,0.5975,0.235,5.25462,5.25462
2695.00,5.25390,37.000984,0.000266,36.926759,0.5975,0.235,5.25373,5.25373
2696.00,5.25426,37.001019,0.000264,36.926847,0.5975,0.235,5.25312,5.25312
2697.00,5.25417,37.001066,0.000262,36.926856,0.5977,0.235,5.25262,5.25262
2698.00,5.25395,37.001058,0.000259,36.926822,0.5977,0.236,5.25249,5.25249
2699.00,5.25387,37.001031,0.000259,36.926781,0.5978,0.236,5.25340,5.25340
2700.00,5.25398,37.001028,0.000258,36.926698,0.5979,0.236,5.25382,5.25382
2701.00,5.25403,37.000980,0.000261,36.926631,0.5978,0.236,5.25484,5.25484
2702.00,5.25418,37.000970,0.000262,36.926642,0.5978,0.235,5.25594,5.25594
2703.00,5.25446,37.000952,0.000265,36.926675,0.5979,0.235,5.25673,5.25673
2704.00,5.25472,37.000928,0.000266,36.926691,0.5980,0.235,5.25651,5.25651
2705.00,5.25485,37.000894,0.000269,36.926756,0.5980,0.235,5.25651,5.25651
2706.00,5.25495,37.000923,0.000264,36.926795,0.5980,0.235,5.25539,5.25539
2707.00,5.25492,37.000852,0.000262,36.926757,0.5981,0.235,5.25433,5.25433
2708.00,5.25463,37.000862,0.000261,36.926725,0.5981,0.235,5.25352,5.25352
2709.00,5.25457,37.000904,0.000261,36.926700,0.5981,0.236,5.25361,5.25361
2710.00,5.25450,37.000942,0.000260,36.926674,0.5981,0.236,5.25381,5.25381
2711.00,5.25446,37.000939,0.000263,36.926626,0.5981,0.235,5.25408,5.25408
2712.00,5.25440,37.001015,0.000264,36.926676,0.5980,0.235,5.25392,5.25392
2713.00,5.25467,37.001051,0.000265,36.926733,0.5979,0.235,5.25468,5.25468
2714.00,5.25505,37.001063,0.000267,36.926771,0.5979,0.235,5.25443,5.25443
2715.00,5.25490,37.001056,0.000266,36.926799,0.5980,0.235,5.25464,5.25464
2716.00,5.25501,37.001032,0.000266,36.926838,0.5981,0.235,5.25431,5.25431
2717.00,5.25493,37.000990,0.000264,36.926788,0.5983,0.235,5.25417,5.25417
2718.00,5.25461,37.000909,0.000264,36.926766,0.5984,0.235,5.25332,5.25332
2719.00,5.25443,37.000796,0.000261,36.926708,0.5984,0.235,5.25326,5.25326
2720.00,5.25448,37.000783,0.000259,36.926666,0.5983,0.235,5.25261,5.25261
2721.00,5.25425,37.000788,0.000262,36.926661,0.5982,0.235,5.25348,5.25348
2722.00,5.25398,37.000726,0.000265,36.926665,0.5982,0.235,5.25416,5.25416
2723.00,5.25378,37.000675,0.000264,36.926627,0.5982,0.235,5.25426,5.25426
2724.00,5.25391,37.000704,0.000266,36.926674,0.5983,0.235,5.25102,5.25102
2725.00,5.25408,37.000653,0.000268,36.926676,0.5984,0.235,5.23702,5.23702
2726.00,5.25393,37.000602,0.000267,36.926661,0.5984,0.235,5.20523,5.20523
2727.00,5.25400,37.000631,0.000266,36.926651,0.5985,0.235,5.15014,5.15014
2728.00,5.25377,37.000682,0.000264,36.926627,0.5986,0.235,5.07307,5.07307
2729.00,5.25345,37.000671,0.000262,36.926617,0.5986,0.235,4.98891,4.98891
2730.00,5.25412,37.000704,0.000260,36.926674,0.5986,0.235,4.92027,4.92027
2731.00,5.25430,37.000735,0.000259,36.926746,0.5985,0.235,4.88826,4.88826
2732.00,5.25474,37.000681,0.000259,36.926733,0.5984,0.235,4.90691,4.90691
@16,2.0001,4.0, 2730 
2733.00,5.25415,37.000613,0.000260,36.926766,0.5983,0.235,4.97542,4.97542
2734.00,5.23811,37.000632,0.000261,36.926772,0.5982,0.235,5.07400,5.07400
2735.00,5.18182,37.000577,0.000260,36.926721,0.5982,0.235,5.17788,5.17788
2736.00,5.09580,37.000499,0.000258,36.926662,0.5982,0.235,5.26224,5.26224
2737.00,4.97958,37.000498,0.000259,36.926691,0.5982,0.235,5.31478,5.31478
2738.00,4.86964,37.000476,0.000261,36.926728,0.5982,0.235,5.33394,5.33394
2739.00,4.81849,37.000359,0.000262,36.926698,0.5982,0.235,5.32782,5.32782
2740.00,4.83971,37.000331,0.000263,36.926711,0.5982,0.235,5.30756,5.30756
2741.00,4.93653,37.000370,0.000264,36.926705,0.5983,0.234,5.28530,5.28530
2742.00,5.07273,37.000324,0.000266,36.926640,0.5983,0.234,5.26567,5.26567
2743.00,5.21108,37.000329,0.000264,36.926534,0.5985,0.234,5.25049,5.25049
2744.00,5.31023,37.000374,0.000261,36.926528,0.5985,0.234,5.24036,5.24036
2745.00,5.35786,37.000344,0.000259,36.926480,0.5985,0.234,5.23495,5.23495
2746.00,5.35765,37.000322,0.000259,36.926493,0.5985,0.235,5.23125,5.23125
2747.00,5.33539,37.000355,0.000256,36.926550,0.5984,0.235,5.23034,5.23034
2748.00,5.30738,37.000352,0.000256,36.926610,0.5984,0.235,5.23081,5.23081
2749.00,5.28014,37.000359,0.000260,36.926646,0.5986,0.235,5.23116,5.23116
2750.00,5.25720,37.000376,0.000261,36.926705,0.5987,0.235,5.23135,5.23135
2751.00,5.24664,37.000420,0.000264,36.926730,0.5987,0.234,5.23326,5.23326
2752.00,5.23723,37.000464,0.000263,36.926765,0.5987,0.234,5.23430,5.23430
2753.00,5.23095,37.000497,0.000262,36.926797,0.5988,0.235,5.23590,5.23590
2754.00,5.23023,37.000495,0.000263,36.926769,0.5987,0.235,5.23842,5.23842
2755.00,5.23038,37.000587,0.000268,36.926744,0.5987,0.234,5.24111,5.24111
2756.00,5.23095,37.000538,0.000268,36.926721,0.5987,0.234,5.24268,5.24268
2757.00,5.23173,37.000505,0.000269,36.926722,0.5987,0.234,5.24333,5.24333
2758.00,5.23324,37.000457,0.000272,36.926723,0.5986,0.234,5.24287,5.24287
2759.00,5.23464,37.000438,0.000270,36.926735,0.5986,0.234,5.24265,5.24265
2760.00,5.23553,37.000304,0.000268,36.926756,0.5987,0.234,5.24192,5.24192
2761.00,5.23697,37.000242,0.000269,36.926718,0.5987,0.234,5.24096,5.24096
2762.00,5.23842,37.000213,0.000271,36.926704,0.5987,0.234,5.24221,5.24221
2763.00,5.23900,37.000219,0.000273,36.926685,0.5986,0.234,5.24297,5.24297
2764.00,5.23938,37.000191,0.000271,36.926681,0.5986,0.234,5.24325,5.24325
2765.00,5.23989,37.000256,0.000268,36.926739,0.5985,0.234,5.24462,5.24462
2766.00,5.24044,37.000269,0.000263,36.926797,0.5986,0.234,5.24582,5.24582
2767.00,5.24118,37.000269,0.000259,36.926825,0.5987,0.234,5.24448,5.24448
2768.00,5.24145,37.000228,0.000259,36.926836,0.5987,0.234,5.24490,5.24490
2769.00,5.24198,37.000204,0.000266,36.926882,0.5987,0.234,5.24525,5.24525
2770.00,5.24287,37.000078,0.000268,36.926765,0.5988,0.234,5.24517,5.24517
2771.00,5.24351,37.000028,0.000270,36.926702,0.5988,0.234,5.24575,5.24575
2772.00,5.24404,36.999987,0.000270,36.926650,0.5989,0.234,5.24713,5.24713
2773.00,5.24449,36.999965,0.000268,36.926672,0.5989,0.234,5.24788,5.24788
2774.00,5.24482,36.999974,0.000264,36.926675,0.5990,0.234,5.24887,5.24887
2775.00,5.24497,37.000019,0.000265,36.926723,0.5990,0.234,5.24927,5.24927
2776.00,5.24524,37.000025,0.000266,36.926731,0.5990,0.234,5.24924,5.24924
2777.00,5.24568,36.999985,0.000272,36.926685,0.5989,0.233,5.24954,5.24954
2778.00,5.24623,36.999956,0.000270,36.926624,0.5988,0.233,5.24981,5.24981
2779.00,5.24682,36.999936,0.000267,36.926588,0.5988,0.233,5.24925,5.24925
2780.00,5.24715,36.999907,0.000270,36.926572,0.5988,0.233,5.24832,5.24832
2781.00,5.24712,36.999907,0.000269,36.926590,0.5988,0.233,5.24820,5.24820
2782.00,5.24732,36.999947,0.000266,36.926643,0.5987,0.233,5.24839,5.24839
2783.00,5.24752,36.999992,0.000264,36.926686,0.5986,0.233,5.24812,5.24812
2784.00,5.24777,37.000024,0.000265,36.926724,0.5986,0.233,5.24807,5.24807
2785.00,5.24788,37.000061,0.000260,36.926738,0.5985,0.234,5.24884,5.24884
2786.00,5.24796,37.000096,0.000261,36.926773,0.5983,0.234,5.24925,5.24925
2787.00,5.24843,37.000076,0.000259,36.926816,0.5983,0.234,5.24963,5.24963
2788.00,5.24886,37.000136,0.000261,36.926875,0.5984,0.234,5.25000,5.25000
2789.00,5.24911,37.000147,0.000262,36.926845,0.5984,0.233,5.25070,5.25070
2790.00,5.24935,37.000204,0.000265,36.926895,0.5985,0.233,5.25130,5.25130
2791.00,5.24946,37.000198,0.000264,36.926866,0.5986,0.233,5.25125,5.25125
2792.00,5.24955,37.000241,0.000266,36.926841,0.5988,0.233,5.25010,5.25010
2793.00,5.24949,37.000163,0.000265,36.926743,0.5990,0.233,5.25004,5.25004
2794.00,5.24946,37.000119,0.000267,36.926740,0.5991,0.233,5.25023,5.25023
2795.00,5.24948,37.000072,0.000267,36.926694,0.5991,0.233,5.24989,5.24989
2796.00,5.24962,37.000085,0.000266,36.926717,0.5991,0.233,5.24975,5.24975
2797.00,5.24955,37.000062,0.000268,36.926677,0.5991,0.233,5.25008,5.25008
2798.00,5.24953,37.000059,0.000268,36.926662,0.5990,0.233,5.24991,5.24991
2799.00,5.24958,37.000049,0.000263,36.926610,0.5990,0.233,5.24964,5.24964
2800.00,5.24990,37.000054,0.000259,36.926551,0.5991,0.233,5.24962,5.24962
2801.00,5.24997,37.000076,0.000259,36.926555,0.5991,0.233,5.24959,5.24959
2802.00,5.24994,37.000046,0.000255,36.926518,0.5992,0.233,5.24995,5.24995
2803.00,5.24997,37.000030,0.000255,36.926550,0.5993,0.233,5.24994,5.24994
2804.00,5.25016,37.000026,0.000258,36.926582,0.5993,0.233,5.25034,5.25034
2805.00,5.25031,36.999978,0.000262,36.926623,0.5993,0.233,5.25115,5.25115
2806.00,5.25048,36.999913,0.000266,36.926586,0.5994,0.233,5.25219,5.25219
2807.00,5.25072,36.999887,0.000267,36.926602,0.5994,0.233,5.25320,5.25320
2808.00,5.25094,36.999873,0.000268,36.926623,0.5993,0.233,5.25417,5.25417
2809.00,5.25109,36.999915,0.000270,36.926674,0.5992,0.233,5.25451,5.25451
2810.00,5.25126,36.999947,0.000270,36.926710,0.5991,0.233,5.25471,5.25471
2811.00,5.25138,36.999945,0.000266,36.926668,0.5989,0.233,5.25413,5.25413
2812.00,5.25155,36.999996,0.000267,36.926698,0.5989,0.233,5.25377,5.25377
2813.00,5.25180,36.999990,0.000267,36.926651,0.5989,0.233,5.25343,5.25343
2814.00,5.25189,36.999899,0.000263,36.926580,0.5991,0.233,5.25302,5.25302
2815.00,5.25200,36.999903,0.000262,36.926599,0.5992,0.233,5.25279,5.25279
2816.00,5.25210,36.999863,0.000261,36.926635,0.5992,0.233,5.25278,5.25278
2817.00,5.25225,36.999837,0.000262,36.926651,0.5991,0.233,5.25248,5.25248
2818.00,5.25239,36.999796,0.000260,36.926682,0.5990,0.233,5.25218,5.25218
2819.00,5.25246,36.999841,0.000261,36.926749,0.5990,0.233,5.25222,5.25222
2820.00,5.25261,36.999794,0.000262,36.926718,0.5990,0.233,5.25225,5.25225
2821.00,5.25280,36.999757,0.000261,36.926715,0.5991,0.233,5.25246,5.25246
2822.00,5.25297,36.999709,0.000256,36.926680,0.5992,0.233,5.25273,5.25273
2823.00,5.25312,36.999685,0.000258,36.926659,0.5992,0.233,5.25299,5.25299
2824.00,5.25317,36.999634,0.000258,36.926617,0.5993,0.233,5.25280,5.25280
2825.00,5.25315,36.999609,0.000257,36.926628,0.5993,0.233,5.25259,5.25259
2826.00,5.25292,36.999573,0.000259,36.926570,0.5993,0.233,5.25172,5.25172
2827.00,5.25268,36.999565,0.000260,36.926578,0.5994,0.233,5.25152,5.25152
2828.00,5.25253,36.999596,0.000259,36.926591,0.5995,0.233,5.25121,5.25121
2829.00,5.25241,36.999536,0.000256,36.926570,0.5995,0.233,5.25128,5.25128
2830.00,5.25219,36.999512,0.000255,36.926550,0.5996,0.233,5.25067,5.25067
2831.00,5.25201,36.999521,0.000256,36.926610,0.5996,0.233,5.25097,5.25097
2832.00,5.25206,36.999493,0.000259,36.926606,0.5996,0.233,5.25156,5.25156
2833.00,5.25206,36.999484,0.000260,36.926613,0.5996,0.233,5.25201,5.25201
2834.00,5.25218,36.999503,0.000263,36.926624,0.5996,0.233,5.25255,5.25255
2835.00,5.25219,36.999515,0.000262,36.926565,0.5995,0.232,5.25314,5.25314
2836.00,5.25224,36.999517,0.000265,36.926590,0.5995,0.232,5.25389,5.25389
2837.00,5.25226,36.999473,0.000261,36.926577,0.5995,0.232,5.25308,5.25308
2838.00,5.25219,36.999386,0.000259,36.926561,0.5995,0.232,5.25247,5.25247
2839.00,5.25217,36.999363,0.000254,36.926573,0.5996,0.233,5.25193,5.25193
2840.00,5.25204,36.999255,0.000255,36.926637,0.5997,0.232,5.25158,5.25158
2841.00,5.25192,36.999191,0.000254,36.926615,0.5997,0.232,5.25165,5.25165
2842.00,5.25187,36.999223,0.000258,36.926631,0.5997,0.232,5.25265,5.25265
2843.00,5.25217,36.999277,0.000261,36.926655,0.5998,0.232,5.25407,5.25407
2844.00,5.25255,36.999305,0.000264,36.926673,0.5999,0.232,5.25459,5.25459
2845.00,5.25254,36.999391,0.000263,36.926658,0.5999,0.232,5.25481,5.25481
2846.00,5.25261,36.999448,0.000261,36.926660,0.6000,0.232,5.25418,5.25418
2847.00,5.25267,36.999438,0.000258,36.926692,0.6000,0.232,5.25327,5.25327
2848.00,5.25259,36.999415,0.000258,36.926712,0.5999,0.232,5.25163,5.25163
2849.00,5.25255,36.999367,0.000263,36.926702,0.5999,0.232,5.25087,5.25087
2850.00,5.25278,36.999347,0.000263,36.926736,0.5998,0.232,5.25101,5.25101
2851.00,5.25268,36.999341,0.000261,36.926716,0.5997,0.232,5.25102,5.25102
2852.00,5.25250,36.999367,0.000262,36.926705,0.5995,0.232,5.25124,5.25124
2853.00,5.25241,36.999388,0.000261,36.926692,0.5994,0.232,5.25194,5.25194
2854.00,5.25234,36.999375,0.000263,36.926667,0.5994,0.232,5.25257,5.25257
2855.00,5.25232,36.999345,0.000265,36.926646,0.5994,0.232,5.25232,5.25232
2856.00,5.25241,36.999321,0.000270,36.926701,0.5994,0.232,5.25313,5.25313
2857.00,5.25260,36.999284,0.000276,36.926683,0.5996,0.232,5.25390,5.25390
2858.00,5.25292,36.999239,0.000278,36.926620,0.5998,0.232,5.25443,5.25443
2859.00,5.25307,36.999223,0.000275,36.926652,0.5999,0.232,5.25446,5.25446
2860.00,5.25320,36.999210,0.000272,36.926700,0.6001,0.232,5.25481,5.25481
2861.00,5.25317,36.999215,0.000265,36.926668,0.6002,0.232,5.25405,5.25405
2862.00,5.25300,36.999221,0.000260,36.926683,0.6003,0.232,5.25330,5.25330
2863.00,5.25288,36.999233,0.000262,36.926745,0.6004,0.232,5.25286,5.25286
2864.00,5.25264,36.999236,0.000260,36.926686,0.6004,0.232,5.25249,5.25249
2865.00,5.25259,36.999247,0.000262,36.926632,0.6004,0.232,5.25228,5.25228
2866.00,5.25270,36.999220,0.000270,36.926642,0.6003,0.232,5.25308,5.25308
2867.00,5.25289,36.999245,0.000271,36.926657,0.6003,0.232,5.25335,5.25335
2868.00,5.25304,36.999204,0.000266,36.926616,0.6002,0.232,5.25329,5.25329
2869.00,5.25322,36.999206,0.000264,36.926666,0.6001,0.232,5.25300,5.25300
2870.00,5.25309,36.999249,0.000265,36.926724,0.6001,0.232,5.25302,5.25302
2871.00,5.25315,36.999265,0.000266,36.926750,0.6001,0.232,5.25232,5.25232
2872.00,5.25308,36.999175,0.000263,36.926728,0.6002,0.232,5.25165,5.25165
2873.00,5.25303,36.999151,0.000264,36.926744,0.6003,0.232,5.25131,5.25131
2874.00,5.25291,36.999156,0.000269,36.926769,0.6005,0.231,5.25160,5.25160
2875.00,5.25293,36.999047,0.000269,36.926734,0.6005,0.231,5.25171,5.25171
2876.00,5.25292,36.998966,0.000268,36.926678,0.6006,0.231,5.25202,5.25202
2877.00,5.25274,36.998962,0.000271,36.926699,0.6006,0.231,5.25194,5.25194
2878.00,5.25240,36.998997,0.000271,36.926697,0.6006,0.231,5.25170,5.25170
2879.00,5.25226,36.999013,0.000270,36.926681,0.6005,0.231,5.25187,5.25187
2880.00,5.25223,36.999009,0.000268,36.926629,0.6004,0.231,5.25182,5.25182
2881.00,5.25215,36.999076,0.000266,36.926634,0.6004,0.231,5.25109,5.25109
2882.00,5.25217,36.999062,0.000268,36.926605,0.6003,0.231,5.25204,5.25204
2883.00,5.25231,36.999029,0.000267,36.926601,0.6003,0.232,5.25321,5.25321
2884.00,5.25245,36.999043,0.000267,36.926629,0.6003,0.232,5.25355,5.25355
2885.00,5.25253,36.999052,0.000269,36.926614,0.6003,0.232,5.25379,5.25379
2886.00,5.25256,36.998976,0.000269,36.926615,0.6004,0.231,5.25475,5.25475
2887.00,5.25251,36.998959,0.000266,36.926587,0.6004,0.231,5.25428,5.25428
2888.00,5.25246,36.998956,0.000269,36.926630,0.6005,0.231,5.25357,5.25357
2889.00,5.25249,36.998873,0.000271,36.926590,0.6006,0.231,5.25329,5.25329
2890.00,5.25266,36.998857,0.000274,36.926623,0.6007,0.231,5.25349,5.25349
2891.00,5.25277,36.998886,0.000274,36.926613,0.6008,0.231,5.25291,5.25291
2892.00,5.25298,36.998907,0.000273,36.926632,0.6009,0.231,5.25258,5.25258
2893.00,5.25285,36.998858,0.000271,36.926529,0.6010,0.231,5.25257,5.25257
2894.00,5.25272,36.998854,0.000268,36.926513,0.6011,0.231,5.25191,5.25191
2895.00,5.25260,36.998860,0.000263,36.926506,0.6011,0.231,5.25126,5.25126
2896.00,5.25263,36.998816,0.000263,36.926452,0.6011,0.231,5.25196,5.25196
2897.00,5.25280,36.998823,0.000264,36.926458,0.6011,0.231,5.25297,5.25297
2898.00,5.25311,36.998846,0.000263,36.926501,0.6011,0.231,5.25364,5.25364
2899.00,5.25328,36.998871,0.000264,36.926494,0.6011,0.231,5.25485,5.25485
2900.00,5.25346,36.998861,0.000266,36.926521,0.6012,0.231,5.25552,5.25552
2901.00,5.25373,36.998828,0.000264,36.926553,0.6012,0.231,5.25627,5.25627
2902.00,5.25405,36.998796,0.000268,36.926535,0.6013,0.231,5.25636,5.25636
2903.00,5.25400,36.998751,0.000266,36.926494,0.6014,0.231,5.25610,5.25610
2904.00,5.25390,36.998658,0.000266,36.926433,0.6015,0.231,5.25145,5.25145
2905.00,5.25397,36.998599,0.000265,36.926358,0.6014,0.231,5.23464,5.23464
2906.00,5.25409,36.998619,0.000264,36.926339,0.6014,0.231,5.19839,5.19839
2907.00,5.25436,36.998653,0.000261,36.926356,0.6014,0.231,5.13823,5.13823
2908.00,5.25506,36.998704,0.000265,36.926371,0.6014,0.231,5.05664,5.05664
2909.00,5.25610,36.998756,0.000268,36.926407,0.6014,0.231,4.97015,4.97015
2910.00,5.25646,36.998826,0.000270,36.926492,0.6014,0.231,4.90123,4.90123
2911.00,5.25694,36.998816,0.000273,36.926553,0.6014,0.231,4.87202,4.87202
2912.00,5.25626,36.998760,0.000275,36.926561,0.6014,0.231,4.89651,4.89651
@17,2.0001,4.0, 2910.101 
2913.00,5.25422,36.998718,0.000272,36.926628,0.6013,0.231,4.97120,4.97120
2914.00,5.23258,36.998738,0.000270,36.926672,0.6013,0.231,5.07376,5.07376
2915.00,5.17042,36.998652,0.000264,36.926617,0.6012,0.231,5.17957,5.17957
2916.00,5.07726,36.998664,0.000263,36.926621,0.6012,0.231,5.26467,5.26467
2917.00,4.95555,36.998589,0.000261,36.926535,0.6012,0.231,5.31587,5.31587
2918.00,4.84712,36.998543,0.000263,36.926448,0.6012,0.231,5.33312,5.33312
2919.00,4.80129,36.998464,0.000263,36.926411,0.6014,0.231,5.32591,5.32591
2920.00,4.82694,36.998515,0.000263,36.926395,0.6015,0.231,5.30606,5.30606
2921.00,4.93191,36.998547,0.000263,36.926396,0.6016,0.231,5.28340,5.28340
2922.00,5.07788,36.998565,0.000265,36.926405,0.6018,0.231,5.26377,5.26377
2923.00,5.21932,36.998639,0.000263,36.926437,0.6017,0.231,5.24888,5.24888
2924.00,5.31289,36.998661,0.000264,36.926401,0.6017,0.231,5.23912,5.23912
2925.00,5.35477,36.998593,0.000268,36.926397,0.6017,0.231,5.23287,5.23287
2926.00,5.35670,36.998556,0.000268,36.926357,0.6017,0.231,5.22992,5.22992
2927.00,5.33397,36.998542,0.000266,36.926351,0.6018,0.231,5.22905,5.22905
2928.00,5.30607,36.998428,0.000265,36.926343,0.6018,0.231,5.22897,5.22897
2929.00,5.27749,36.998376,0.000262,36.926358,0.6017,0.230,5.22959,5.22959
2930.00,5.25598,36.998374,0.000259,36.926388,0.6016,0.230,5.23122,5.23122
2931.00,5.24369,36.998326,0.000256,36.926374,0.6015,0.231,5.23317,5.23317
2932.00,5.23590,36.998330,0.000259,36.926440,0.6015,0.231,5.23500,5.23500
2933.00,5.23186,36.998333,0.000260,36.926417,0.6014,0.230,5.23692,5.23692
2934.00,5.22879,36.998322,0.000261,36.926390,0.6014,0.230,5.23935,5.23935
2935.00,5.22914,36.998331,0.000263,36.926345,0.6015,0.230,5.24175,5.24175
2936.00,5.22985,36.998355,0.000263,36.926348,0.6015,0.230,5.24324,5.24324
2937.00,5.23120,36.998311,0.000261,36.926273,0.6015,0.230,5.24442,5.24442
2938.00,5.23296,36.998371,0.000263,36.926322,0.6016,0.230,5.24557,5.24557
2939.00,5.23442,36.998417,0.000266,36.926404,0.6016,0.230,5.24621,5.24621
2940.00,5.23552,36.998411,0.000264,36.926453,0.6017,0.230,5.24638,5.24638
2941.00,5.23739,36.998374,0.000265,36.926483,0.6017,0.230,5.24622,5.24622
2942.00,5.23893,36.998385,0.000266,36.926528,0.6017,0.230,5.24583,5.24583
2943.00,5.24008,36.998303,0.000265,36.926525,0.6017,0.230,5.24515,5.24515
2944.00,5.24076,36.998241,0.000262,36.926527,0.6017,0.230,5.24515,5.24515
2945.00,5.24116,36.998174,0.000263,36.926504,0.6017,0.230,5.24554,5.24554
2946.00,5.24181,36.998120,0.000262,36.926492,0.6018,0.230,5.24604,5.24604
2947.00,5.24258,36.998105,0.000260,36.926507,0.6019,0.230,5.24672,5.24672
2948.00,5.24335,36.998079,0.000258,36.926495,0.6018,0.230,5.24754,5.24754
2949.00,5.24422,36.998042,0.000257,36.926493,0.6018,0.230,5.24796,5.24796
2950.00,5.24496,36.998035,0.000257,36.926511,0.6018,0.230,5.24755,5.24755
2951.00,5.24558,36.998069,0.000255,36.926513,0.6017,0.230,5.24792,5.24792
2952.00,5.24609,36.998087,0.000255,36.926556,0.6017,0.230,5.24826,5.24826
2953.00,5.24656,36.998136,0.000254,36.926562,0.6016,0.230,5.24896,5.24896
2954.00,5.24689,36.998192,0.000253,36.926547,0.6016,0.230,5.24917,5.24917
2955.00,5.24722,36.998226,0.000254,36.926562,0.6014,0.230,5.24955,5.24955
2956.00,5.24730,36.998180,0.000257,36.926528,0.6013,0.230,5.24919,5.24919
2957.00,5.24747,36.998159,0.000257,36.926523,0.6014,0.230,5.24934,5.24934
2958.00,5.24756,36.998157,0.000261,36.926554,0.6015,0.230,5.24868,5.24868
2959.00,5.24760,36.998113,0.000264,36.926513,0.6016,0.230,5.24829,5.24829
2960.00,5.24776,36.998064,0.000262,36.926482,0.6018,0.230,5.24887,5.24887
2961.00,5.24799,36.998102,0.000263,36.926538,0.6018,0.230,5.24888,5.24888
2962.00,5.24814,36.998101,0.000264,36.926552,0.6017,0.230,5.24835,5.24835
2963.00,5.24830,36.998070,0.000263,36.926527,0.6016,0.230,5.24853,5.24853
2964.00,5.24844,36.998052,0.000264,36.926557,0.6016,0.230,5.24796,5.24796
2965.00,5.24832,36.998053,0.000263,36.926593,0.6016,0.230,5.24738,5.24738
2966.00,5.24838,36.997992,0.000262,36.926581,0.6017,0.230,5.24783,5.24783
2967.00,5.24856,36.998008,0.000262,36.926539,0.6017,0.230,5.24870,5.24870
2968.00,5.24882,36.998017,0.000262,36.926505,0.6016,0.230,5.24959,5.24959
2969.00,5.24901,36.998000,0.000260,36.926463,0.6016,0.230,5.25056,5.25056
2970.00,5.24901,36.998045,0.000261,36.926443,0.6016,0.230,5.25039,5.25039
2971.00,5.24906,36.998098,0.000258,36.926442,0.6016,0.230,5.25035,5.25035
2972.00,5.24910,36.998042,0.000258,36.926438,0.6018,0.230,5.25017,5.25017
2973.00,5.24915,36.998042,0.000258,36.926499,0.6020,0.230,5.25021,5.25021
2974.00,5.24914,36.998014,0.000260,36.926516,0.6020,0.230,5.25112,5.25112
2975.00,5.24922,36.997972,0.000257,36.926501,0.6020,0.230,5.25223,5.25223
2976.00,5.24946,36.997955,0.000257,36.926472,0.6020,0.230,5.25290,5.25290
2977.00,5.24990,36.997980,0.000256,36.926478,0.6019,0.230,5.25295,5.25295
2978.00,5.25018,36.997966,0.000254,36.926428,0.6018,0.230,5.25219,5.25219
2979.00,5.25026,36.998027,0.000255,36.926431,0.6019,0.230,5.25119,5.25119
2980.00,5.25044,36.998007,0.000258,36.926442,0.6020,0.230,5.25047,5.25047
2981.00,5.25068,36.997968,0.000261,36.926457,0.6021,0.230,5.24939,5.24939
2982.00,5.25065,36.997919,0.000266,36.926415,0.6022,0.229,5.24880,5.24880
2983.00,5.25040,36.997870,0.000269,36.926410,0.6023,0.229,5.24822,5.24822
2984.00,5.25007,36.997817,0.000270,36.926402,0.6024,0.229,5.24726,5.24726
2985.00,5.25000,36.997820,0.000272,36.926389,0.6025,0.229,5.24691,5.24691
2986.00,5.24994,36.997799,0.000274,36.926377,0.6025,0.229,5.24679,5.24679
2987.00,5.24975,36.997825,0.000275,36.926451,0.6025,0.229,5.24696,5.24696
2988.00,5.24961,36.997831,0.000275,36.926427,0.6024,0.229,5.24735,5.24735
2989.00,5.24936,36.997790,0.000275,36.926389,0.6024,0.229,5.24794,5.24794
2990.00,5.24950,36.997751,0.000269,36.926414,0.6022,0.229,5.24876,5.24876
2991.00,5.24959,36.997756,0.000266,36.926395,0.6021,0.229,5.24910,5.24910
2992.00,5.24947,36.997682,0.000260,36.926329,0.6022,0.229,5.24875,5.24875
2993.00,5.24925,36.997666,0.000259,36.926347,0.6023,0.229,5.24896,5.24896
2994.00,5.24915,36.997696,0.000257,36.926384,0.6023,0.229,5.24987,5.24987
2995.00,5.24894,36.997735,0.000263,36.926309,0.6022,0.229,5.24945,5.24945
2996.00,5.24863,36.997752,0.000264,36.926323,0.6021,0.229,5.24935,5.24935
2997.00,5.24872,36.997784,0.000267,36.926287,0.6022,0.229,5.25076,5.25076
2998.00,5.24894,36.997741,0.000267,36.926301,0.6021,0.229,5.25150,5.25150
2999.00,5.24909,36.997739,0.000265,36.926347,0.6022,0.229,5.25168,5.25168
3000.00,5.24927,36.997656,0.000260,36.926353,0.6025,0.229,5.25218,5.25218
3001.00,5.24938,36.997649,0.000259,36.926369,0.6027,0.229,5.25252,5.25252
3002.00,5.24952,36.997650,0.000260,36.926434,0.6028,0.229,5.25195,5.25195
3003.00,5.24975,36.997713,0.000259,36.926441,0.6029,0.229,5.25200,5.25200
3004.00,5.25017,36.997734,0.000265,36.926438,0.6028,0.229,5.25220,5.25220
3005.00,5.25060,36.997782,0.000268,36.926471,0.6028,0.229,5.25316,5.25316
3006.00,5.25100,36.997751,0.000267,36.926479,0.6028,0.229,5.25385,5.25385
3007.00,5.25130,36.997764,0.000267,36.926473,0.6028,0.229,5.25449,5.25449
3008.00,5.25169,36.997772,0.000264,36.926496,0.6029,0.229,5.25415,5.25415
3009.00,5.25184,36.997774,0.000260,36.926509,0.6031,0.229,5.25338,5.25338
3010.00,5.25178,36.997800,0.000259,36.926522,0.6031,0.229,5.25232,5.25232
3011.00,5.25201,36.997818,0.000259,36.926527,0.6031,0.229,5.25183,5.25183
3012.00,5.25211,36.997856,0.000255,36.926529,0.6030,0.229,5.25117,5.25117
3013.00,5.25223,36.997865,0.000259,36.926481,0.6030,0.229,5.25125,5.25125
3014.00,5.25222,36.997843,0.000259,36.926423,0.6029,0.229,5.25179,5.25179
3015.00,5.25230,36.997848,0.000257,36.926432,0.6029,0.229,5.25166,5.25166
3016.00,5.25240,36.997906,0.000258,36.926453,0.6030,0.229,5.25197,5.25197
3017.00,5.25252,36.997895,0.000263,36.926446,0.6031,0.229,5.25265,5.25265
3018.00,5.25259,36.997887,0.000260,36.926493,0.6031,0.229,5.25286,5.25286
3019.00,5.25257,36.997891,0.000257,36.926508,0.6033,0.229,5.25255,5.25255
3020.00,5.25238,36.997877,0.000262,36.926481,0.6033,0.229,5.25216,5.25216
3021.00,5.25232,36.997795,0.000260,36.926455,0.6033,0.229,5.25175,5.25175
3022.00,5.25228,36.997720,0.000260,36.926455,0.6033,0.229,5.25057,5.25057
3023.00,5.25219,36.997676,0.000266,36.926435,0.6033,0.228,5.25076,5.25076
3024.00,5.25234,36.997647,0.000269,36.926417,0.6034,0.228,5.25159,5.25159
3025.00,5.25220,36.997630,0.000263,36.926420,0.6034,0.228,5.25233,5.25233
3026.00,5.25202,36.997668,0.000265,36.926445,0.6034,0.228,5.25266,5.25266
3027.00,5.25189,36.997734,0.000267,36.926466,0.6034,0.228,5.25283,5.25283
3028.00,5.25202,36.997725,0.000264,36.926466,0.6033,0.228,5.25227,5.25227
3029.00,5.25203,36.997699,0.000265,36.926468,0.6032,0.228,5.25096,5.25096
3030.00,5.25190,36.997726,0.000269,36.926518,0.6032,0.228,5.25080,5.25080
3031.00,5.25187,36.997690,0.000267,36.926464,0.6032,0.228,5.25054,5.25054
3032.00,5.25173,36.997638,0.000264,36.926488,0.6033,0.228,5.25055,5.25055
3033.00,5.25163,36.997592,0.000265,36.926444,0.6034,0.228,5.25028,5.25028
3034.00,5.25158,36.997608,0.000266,36.926475,0.6034,0.228,5.24993,5.24993
3035.00,5.25142,36.997501,0.000263,36.926467,0.6034,0.228,5.24970,5.24970
3036.00,5.25106,36.997502,0.000265,36.926518,0.6033,0.228,5.24920,5.24920
3037.00,5.25085,36.997500,0.000266,36.926470,0.6034,0.228,5.24908,5.24908
3038.00,5.25069,36.997512,0.000266,36.926510,0.6034,0.228,5.24983,5.24983
3039.00,5.25084,36.997520,0.000266,36.926555,0.6034,0.228,5.25116,5.25116
3040.00,5.25104,36.997510,0.000268,36.926482,0.6033,0.228,5.25165,5.25165
3041.00,5.25113,36.997493,0.000267,36.926451,0.6032,0.228,5.25213,5.25213
3042.00,5.25118,36.997444,0.000266,36.926437,0.6032,0.228,5.25261,5.25261
3043.00,5.25123,36.997421,0.000265,36.926452,0.6032,0.228,5.25213,5.25213
3044.00,5.25106,36.997339,0.000265,36.926375,0.6033,0.228,5.25207,5.25207
3045.00,5.25106,36.997307,0.000267,36.926421,0.6034,0.228,5.25232,5.25232
3046.00,5.25104,36.997253,0.000265,36.926435,0.6034,0.228,5.25286,5.25286
3047.00,5.25110,36.997216,0.000265,36.926443,0.6034,0.228,5.25313,5.25313
3048.00,5.25130,36.997186,0.000268,36.926472,0.6033,0.228,5.25346,5.25346
3049.00,5.25151,36.997191,0.000270,36.926502,0.6033,0.228,5.25366,5.25366
3050.00,5.25172,36.997210,0.000269,36.926521,0.6032,0.228,5.25331,5.25331
3051.00,5.25177,36.997133,0.000266,36.926470,0.6031,0.228,5.25289,5.25289
3052.00,5.25181,36.997114,0.000267,36.926467,0.6030,0.228,5.25270,5.25270
3053.00,5.25194,36.997056,0.000264,36.926424,0.6031,0.228,5.25273,5.25273
3054.00,5.25219,36.997036,0.000262,36.926432,0.6031,0.228,5.25251,5.25251
3055.00,5.25236,36.997051,0.000260,36.926442,0.6031,0.228,5.25209,5.25209
3056.00,5.25234,36.997077,0.000262,36.926442,0.6032,0.228,5.25200,5.25200
3057.00,5.25258,36.997069,0.000262,36.926465,0.6030,0.228,5.25229,5.25229
3058.00,5.25268,36.997092,0.000262,36.926463,0.6030,0.228,5.25226,5.25226
3059.00,5.25267,36.997089,0.000262,36.926467,0.6030,0.228,5.25238,5.25238
3060.00,5.25260,36.997026,0.000263,36.926438,0.6031,0.228,5.25274,5.25274
3061.00,5.25259,36.997037,0.000263,36.926499,0.6032,0.228,5.25266,5.25266
3062.00,5.25263,36.997071,0.000264,36.926525,0.6033,0.228,5.25244,5.25244
3063.00,5.25270,36.997062,0.000266,36.926538,0.6033,0.228,5.25265,5.25265
3064.00,5.25272,36.997037,0.000265,36.926522,0.6033,0.228,5.25252,5.25252
3065.00,5.25277,36.997058,0.000266,36.926526,0.6033,0.228,5.25283,5.25283
3066.00,5.25274,36.997035,0.000269,36.926504,0.6033,0.228,5.25348,5.25348
3067.00,5.25270,36.997059,0.000269,36.926473,0.6034,0.228,5.25400,5.25400
3068.00,5.25274,36.997103,0.000268,36.926467,0.6035,0.228,5.25375,5.25375
3069.00,5.25284,36.997166,0.000269,36.926481,0.6035,0.228,5.25384,5.25384
3070.00,5.25283,36.997248,0.000269,36.926522,0.6034,0.228,5.25398,5.25398
3071.00,5.25292,36.997324,0.000271,36.926533,0.6034,0.227,5.25376,5.25376
3072.00,5.25306,36.997319,0.000273,36.926570,0.6033,0.227,5.25381,5.25381
3073.00,5.25322,36.997314,0.000275,36.926579,0.6033,0.227,5.25432,5.25432
3074.00,5.25322,36.997313,0.000271,36.926583,0.6033,0.227,5.25410,5.25410
3075.00,5.25325,36.997254,0.000267,36.926560,0.6034,0.227,5.25374,5.25374
3076.00,5.25337,36.997220,0.000265,36.926526,0.6033,0.227,5.25378,5.25378
3077.00,5.25342,36.997198,0.000261,36.926452,0.6033,0.227,5.25315,5.25315
3078.00,5.25333,36.997221,0.000257,36.926456,0.6033,0.227,5.25249,5.25249
3079.00,5.25322,36.997170,0.000258,36.926437,0.6033,0.227,5.25212,5.25212
3080.00,5.25310,36.997156,0.000259,36.926428,0.6032,0.227,5.25169,5.25169
3081.00,5.25309,36.997132,0.000259,36.926473,0.6032,0.227,5.25167,5.25167
3082.00,5.25320,36.997127,0.000260,36.926525,0.6033,0.227,5.25197,5.25197
3083.00,5.25318,36.997128,0.000264,36.926561,0.6033,0.227,5.25224,5.25224
3084.00,5.25314,36.997150,0.000266,36.926566,0.6034,0.227,5.25105,5.25105
3085.00,5.25300,36.997191,0.000269,36.926628,0.6035,0.227,5.23903,5.23903
3086.00,5.25292,36.997163,0.000271,36.926603,0.6035,0.227,5.20927,5.20927
3087.00,5.25278,36.997152,0.000277,36.926608,0.6035,0.227,5.15482,5.15482
3088.00,5.25232,36.997131,0.000277,36.926571,0.6035,0.227,5.07532,5.07532
3089.00,5.25215,36.997176,0.000277,36.926593,0.6035,0.227,4.98374,4.98374
3090.00,5.25193,36.997162,0.000275,36.926554,0.6034,0.227,4.90412,4.90412
3091.00,5.25225,36.997210,0.000274,36.926643,0.6034,0.227,4.85933,4.85933
3092.00,5.25341,36.997243,0.000267,36.926657,0.6034,0.227,4.86740,4.86740
@18,2.0001,4.0, 3090.047 
3093.00,5.25316,36.997183,0.000266,36.926682,0.6035,0.227,4.93152,4.93152
3094.00,5.24472,36.997104,0.000266,36.926650,0.6035,0.227,5.03280,5.03280
3095.00,5.18969,36.997035,0.000267,36.926624,0.6036,0.227,5.14456,5.14456
3096.00,5.10365,36.996966,0.000267,36.926532,0.6037,0.227,5.24052,5.24052
3097.00,4.98163,36.996951,0.000267,36.926538,0.6038,0.227,5.30460,5.30460
3098.00,4.85633,36.997004,0.000267,36.926550,0.6037,0.227,5.33175,5.33175
3099.00,4.78803,36.996979,0.000267,36.926579,0.6037,0.227,5.32999,5.32999
3100.00,4.79273,36.996956,0.000267,36.926617,0.6037,0.227,5.31210,5.31210
3101.00,4.88058,36.996884,0.000266,36.926623,0.6038,0.227,5.28895,5.28895
3102.00,5.02222,36.996823,0.000269,36.926593,0.6039,0.227,5.26677,5.26677
3103.00,5.17589,36.996732,0.000270,36.926547,0.6039,0.227,5.24902,5.24902
3104.00,5.29301,36.996727,0.000271,36.926549,0.6040,0.226,5.23623,5.23623
3105.00,5.35030,36.996718,0.000270,36.926494,0.6041,0.226,5.22853,5.22853
3106.00,5.35954,36.996755,0.000272,36.926490,0.6041,0.226,5.22525,5.22525
3107.00,5.34229,36.996739,0.000272,36.926490,0.6040,0.226,5.22497,5.22497
3108.00,5.31215,36.996710,0.000272,36.926465,0.6040,0.226,5.22598,5.22598
3109.00,5.28492,36.996676,0.000271,36.926451,0.6040,0.226,5.22828,5.22828
3110.00,5.26129,36.996637,0.000273,36.926424,0.6040,0.226,5.23121,5.23121
3111.00,5.24414,36.996637,0.000272,36.926410,0.6041,0.226,5.23341,5.23341
3112.00,5.23161,36.996656,0.000272,36.926388,0.6041,0.226,5.23410,5.23410
3113.00,5.22355,36.996729,0.000273,36.926468,0.6042,0.226,5.23595,5.23595
3114.00,5.22221,36.996734,0.000272,36.926450,0.6042,0.226,5.23771,5.23771
3115.00,5.22457,36.996778,0.000269,36.926505,0.6043,0.226,5.23870,5.23870
3116.00,5.22637,36.996767,0.000265,36.926527,0.6042,0.226,5.23979,5.23979
3117.00,5.22886,36.996769,0.000266,36.926586,0.6040,0.226,5.24112,5.24112
3118.00,5.23022,36.996769,0.000266,36.926541,0.6038,0.226,5.24176,5.24176
3119.00,5.23206,36.996781,0.000266,36.926545,0.6037,0.226,5.24232,5.24232
3120.00,5.23401,36.996734,0.000267,36.926503,0.6036,0.226,5.24237,5.24237
3121.00,5.23550,36.996718,0.000268,36.926490,0.6035,0.226,5.24231,5.24231
3122.00,5.23643,36.996650,0.000267,36.926406,0.6036,0.226,5.24336,5.24336
3123.00,5.23784,36.996626,0.000266,36.926451,0.6037,0.226,5.24453,5.24453
3124.00,5.23905,36.996639,0.000265,36.926482,0.6038,0.226,5.24459,5.24459
3125.00,5.23975,36.996657,0.000264,36.926551,0.6039,0.226,5.24509,5.24509
3126.00,5.24054,36.996690,0.000265,36.926549,0.6039,0.226,5.24564,5.24564
3127.00,5.24105,36.996789,0.000267,36.926649,0.6039,0.226,5.24621,5.24621
3128.00,5.24172,36.996766,0.000263,36.926587,0.6039,0.226,5.24634,5.24634
3129.00,5.24251,36.996749,0.000265,36.926559,0.6039,0.226,5.24653,5.24653
3130.00,5.24301,36.996699,0.000267,36.926492,0.6038,0.226,5.24681,5.24681
3131.00,5.24346,36.996696,0.000267,36.926487,0.6038,0.226,5.24631,5.24631
3132.00,5.24422,36.996615,0.000267,36.926425,0.6039,0.226,5.24575,5.24575
3133.00,5.24442,36.996645,0.000270,36.926433,0.6039,0.226,5.24539,5.24539
3134.00,5.24468,36.996579,0.000267,36.926412,0.6038,0.226,5.24583,5.24583
3135.00,5.24486,36.996593,0.000266,36.926428,0.6038,0.226,5.24532,5.24532
3136.00,5.24495,36.996564,0.000266,36.926434,0.6039,0.226,5.24582,5.24582
3137.00,5.24519,36.996516,0.000265,36.926393,0.6039,0.226,5.24607,5.24607
3138.00,5.24562,36.996402,0.000260,36.926357,0.6040,0.226,5.24719,5.24719
3139.00,5.24605,36.996406,0.000257,36.926373,0.6042,0.226,5.24788,5.24788
3140.00,5.24636,36.996426,0.000258,36.926424,0.6043,0.226,5.24891,5.24891
3141.00,5.24665,36.996437,0.000257,36.926434,0.6043,0.226,5.24921,5.24921
3142.00,5.24676,36.996503,0.000258,36.926468,0.6043,0.226,5.24915,5.24915
3143.00,5.24682,36.996575,0.000264,36.926504,0.6043,0.226,5.24831,5.24831
3144.00,5.24687,36.996574,0.000268,36.926491,0.6044,0.226,5.24725,5.24725
3145.00,5.24703,36.996593,0.000269,36.926474,0.6045,0.225,5.24725,5.24725
3146.00,5.24697,36.996602,0.000267,36.926510,0.6046,0.226,5.24716,5.24716
3147.00,5.24702,36.996556,0.000263,36.926519,0.6047,0.226,5.24741,5.24741
3148.00,5.24712,36.996584,0.000263,36.926540,0.6047,0.226,5.24793,5.24793
3149.00,5.24724,36.996652,0.000262,36.926610,0.6046,0.226,5.24883,5.24883
3150.00,5.24750,36.996577,0.000261,36.926587,0.6045,0.226,5.24808,5.24808
3151.00,5.24747,36.996516,0.000262,36.926551,0.6044,0.226,5.24814,5.24814
3152.00,5.24764,36.996511,0.000264,36.926566,0.6043,0.226,5.24802,5.24802
3153.00,5.24765,36.996495,0.000265,36.926546,0.6042,0.226,5.24720,5.24720
3154.00,5.24773,36.996461,0.000265,36.926476,0.6043,0.225,5.24740,5.24740
3155.00,5.24795,36.996510,0.000265,36.926510,0.6043,0.225,5.24801,5.24801
3156.00,5.24808,36.996550,0.000263,36.926568,0.6044,0.225,5.24789,5.24789
3157.00,5.24809,36.996596,0.000264,36.926613,0.6044,0.225,5.24768,5.24768
3158.00,5.24787,36.996547,0.000262,36.926619,0.6044,0.225,5.24785,5.24785
3159.00,5.24775,36.996544,0.000262,36.926641,0.6044,0.225,5.24751,5.24751
3160.00,5.24778,36.996489,0.000262,36.926613,0.6044,0.225,5.24781,5.24781
3161.00,5.24785,36.996424,0.000260,36.926539,0.6044,0.225,5.24844,5.24844
3162.00,5.24799,36.996376,0.000258,36.926511,0.6044,0.225,5.24885,5.24885
3163.00,5.24794,36.996413,0.000260,36.926510,0.6045,0.225,5.24884,5.24884
3164.00,5.24799,36.996369,0.000264,36.926458,0.6046,0.225,5.24849,5.24849
3165.00,5.24799,36.996399,0.000267,36.926469,0.6045,0.225,5.24787,5.24787
3166.00,5.24800,36.996378,0.000272,36.926471,0.6045,0.225,5.24735,5.24735
3167.00,5.24799,36.996320,0.000271,36.926454,0.6045,0.225,5.24772,5.24772
3168.00,5.24806,36.996236,0.000267,36.926476,0.6046,0.225,5.24856,5.24856
3169.00,5.24801,36.996237,0.000267,36.926562,0.6045,0.225,5.24876,5.24876
3170.00,5.24819,36.996174,0.000262,36.926550,0.6046,0.225,5.24906,5.24906
3171.00,5.24824,36.996169,0.000260,36.926586,0.6047,0.225,5.24914,5.24914
3172.00,5.24816,36.996111,0.000262,36.926563,0.6047,0.225,5.24777,5.24777
3173.00,5.24805,36.996115,0.000262,36.926543,0.6048,0.225,5.24733,5.24733
3174.00,5.24814,36.996069,0.000260,36.926497,0.6050,0.225,5.24758,5.24758
3175.00,5.24816,36.996065,0.000262,36.926502,0.6050,0.225,5.24817,5.24817
3176.00,5.24818,36.996044,0.000265,36.926444,0.6050,0.225,5.24767,5.24767
3177.00,5.24823,36.996098,0.000262,36.926471,0.6050,0.225,5.24880,5.24880
3178.00,5.24835,36.996042,0.000258,36.926428,0.6049,0.225,5.24894,5.24894
3179.00,5.24847,36.996015,0.000256,36.926478,0.6048,0.225,5.24908,5.24908
3180.00,5.24835,36.996076,0.000252,36.926505,0.6048,0.225,5.24883,5.24883
3181.00,5.24832,36.996122,0.000249,36.926549,0.6050,0.225,5.24904,5.24904
3182.00,5.24850,36.996093,0.000249,36.926514,0.6051,0.225,5.24905,5.24905
3183.00,5.24865,36.996145,0.000250,36.926582,0.6051,0.225,5.24947,5.24947
3184.00,5.24860,36.996198,0.000253,36.926570,0.6052,0.225,5.24930,5.24930
3185.00,5.24862,36.996122,0.000257,36.926509,0.6052,0.225,5.24996,5.24996
3186.00,5.24886,36.996168,0.000259,36.926559,0.6052,0.225,5.25087,5.25087
3187.00,5.24903,36.996181,0.000262,36.926598,0.6052,0.224,5.25115,5.25115
3188.00,5.24913,36.996167,0.000267,36.926577,0.6052,0.224,5.25073,5.25073
3189.00,5.24913,36.996133,0.000266,36.926566,0.6053,0.224,5.25080,5.25080
3190.00,5.24924,36.996121,0.000266,36.926598,0.6052,0.224,5.25011,5.25011
3191.00,5.24931,36.996056,0.000262,36.926586,0.6052,0.224,5.24986,5.24986
3192.00,5.24953,36.996068,0.000260,36.926637,0.6052,0.224,5.25001,5.25001
3193.00,5.24979,36.996038,0.000260,36.926662,0.6051,0.224,5.24966,5.24966
3194.00,5.24969,36.996051,0.000259,36.926723,0.6051,0.224,5.24952,5.24952
3195.00,5.24969,36.996073,0.000259,36.926734,0.6052,0.224,5.24996,5.24996
3196.00,5.24989,36.996040,0.000263,36.926713,0.6053,0.224,5.24957,5.24957
3197.00,5.24993,36.996022,0.000260,36.926701,0.6055,0.224,5.24943,5.24943
3198.00,5.24999,36.996004,0.000257,36.926692,0.6057,0.224,5.25043,5.25043
3199.00,5.25005,36.995930,0.000256,36.926600,0.6058,0.224,5.25054,5.25054
3200.00,5.25003,36.995906,0.000258,36.926602,0.6058,0.224,5.24996,5.24996
3201.00,5.25011,36.995908,0.000259,36.926585,0.6057,0.224,5.25004,5.25004
3202.00,5.25016,36.995921,0.000260,36.926588,0.6056,0.224,5.25028,5.25028
3203.00,5.25027,36.995977,0.000259,36.926571,0.6056,0.224,5.25032,5.25032
3204.00,5.25032,36.996046,0.000262,36.926612,0.6056,0.224,5.25065,5.25065
3205.00,5.25046,36.996046,0.000263,36.926633,0.6056,0.224,5.25185,5.25185
3206.00,5.25051,36.996047,0.000262,36.926649,0.6057,0.224,5.25271,5.25271
3207.00,5.25052,36.996041,0.000265,36.926621,0.6057,0.224,5.25228,5.25228
3208.00,5.25058,36.995972,0.000267,36.926597,0.6056,0.224,5.25236,5.25236
3209.00,5.25078,36.995899,0.000263,36.926554,0.6056,0.224,5.25270,5.25270
3210.00,5.25090,36.995876,0.000259,36.926518,0.6056,0.224,5.25194,5.25194
3211.00,5.25102,36.995909,0.000259,36.926509,0.6057,0.224,5.25208,5.25208
3212.00,5.25118,36.995877,0.000259,36.926495,0.6059,0.224,5.25287,5.25287
3213.00,5.25130,36.995862,0.000264,36.926487,0.6060,0.224,5.25193,5.25193
3214.00,5.25125,36.995836,0.000266,36.926450,0.6060,0.223,5.25103,5.25103
3215.00,5.25119,36.995828,0.000265,36.926458,0.6060,0.223,5.25107,5.25107
3216.00,5.25126,36.995760,0.000264,36.926465,0.6059,0.223,5.25032,5.25032
3217.00,5.25132,36.995735,0.000261,36.926447,0.6058,0.224,5.24943,5.24943
3218.00,5.25114,36.995692,0.000255,36.926443,0.6056,0.224,5.24981,5.24981
3219.00,5.25115,36.995721,0.000252,36.926511,0.6054,0.224,5.25048,5.25048
3220.00,5.25131,36.995657,0.000252,36.926471,0.6054,0.224,5.25062,5.25062
3221.00,5.25147,36.995635,0.000253,36.926451,0.6053,0.224,5.25103,5.25103
3222.00,5.25148,36.995632,0.000251,36.926469,0.6053,0.224,5.25174,5.25174
3223.00,5.25156,36.995674,0.000255,36.926544,0.6053,0.224,5.25246,5.25246
3224.00,5.25178,36.995687,0.000260,36.926513,0.6054,0.223,5.25314,5.25314
3225.00,5.25179,36.995717,0.000261,36.926480,0.6054,0.223,5.25336,5.25336
3226.00,5.25172,36.995714,0.000259,36.926482,0.6055,0.224,5.25380,5.25380
3227.00,5.25171,36.995680,0.000261,36.926444,0.6057,0.224,5.25411,5.25411
3228.00,5.25175,36.995610,0.000260,36.926347,0.6058,0.224,5.25306,5.25306
3229.00,5.25177,36.995558,0.000257,36.926374,0.6058,0.224,5.25210,5.25210
3230.00,5.25165,36.995565,0.000256,36.926454,0.6057,0.224,5.25151,5.25151
3231.00,5.25161,36.995533,0.000259,36.926418,0.6057,0.224,5.25118,5.25118
3232.00,5.25154,36.995553,0.000262,36.926476,0.6057,0.223,5.25121,5.25121
3233.00,5.25177,36.995610,0.000264,36.926523,0.6057,0.223,5.25240,5.25240
3234.00,5.25213,36.995572,0.000264,36.926482,0.6056,0.223,5.25347,5.25347
3235.00,5.25238,36.995603,0.000265,36.926494,0.6056,0.223,5.25396,5.25396
3236.00,5.25250,36.995644,0.000265,36.926527,0.6055,0.223,5.25363,5.25363
3237.00,5.25275,36.995667,0.000262,36.926476,0.6055,0.223,5.25289,5.25289
3238.00,5.25261,36.995646,0.000262,36.926422,0.6055,0.223,5.25259,5.25259
3239.00,5.25259,36.995694,0.000264,36.926461,0.6055,0.223,5.25148,5.25148
3240.00,5.25252,36.995649,0.000264,36.926414,0.6054,0.223,5.25048,5.25048
3241.00,5.25227,36.995615,0.000265,36.926399,0.6053,0.223,5.24994,5.24994
3242.00,5.25218,36.995493,0.000265,36.926336,0.6051,0.223,5.25004,5.25004
3243.00,5.25194,36.995469,0.000264,36.926390,0.6050,0.223,5.24953,5.24953
3244.00,5.25170,36.995430,0.000258,36.926360,0.6049,0.223,5.24971,5.24971
3245.00,5.25150,36.995402,0.000256,36.926325,0.6050,0.223,5.25039,5.25039
3246.00,5.25134,36.995356,0.000253,36.926285,0.6051,0.223,5.25120,5.25120
3247.00,5.25138,36.995369,0.000253,36.926295,0.6053,0.223,5.25159,5.25159
3248.00,5.25145,36.995371,0.000253,36.926263,0.6054,0.223,5.25147,5.25147
3249.00,5.25154,36.995433,0.000258,36.926276,0.6054,0.223,5.25149,5.25149
3250.00,5.25158,36.995431,0.000262,36.926291,0.6053,0.223,5.25198,5.25198
3251.00,5.25169,36.995465,0.000264,36.926314,0.6054,0.223,5.25224,5.25224
3252.00,5.25177,36.995539,0.000262,36.926370,0.6054,0.223,5.25260,5.25260
3253.00,5.25177,36.995533,0.000259,36.926377,0.6055,0.223,5.25326,5.25326
3254.00,5.25171,36.995471,0.000262,36.926352,0.6056,0.223,5.25396,5.25396
3255.00,5.25160,36.995476,0.000259,36.926347,0.6058,0.223,5.25345,5.25345
3256.00,5.25167,36.995487,0.000261,36.926352,0.6057,0.223,5.25349,5.25349
3257.00,5.25179,36.995504,0.000264,36.926349,0.6057,0.223,5.25315,5.25315
3258.00,5.25182,36.995542,0.000265,36.926358,0.6056,0.223,5.25274,5.25274
3259.00,5.25173,36.995548,0.000262,36.926378,0.6056,0.223,5.25170,5.25170
3260.00,5.25180,36.995485,0.000259,36.926376,0.6055,0.223,5.25196,5.25196
3261.00,5.25202,36.995486,0.000257,36.926416,0.6054,0.223,5.25123,5.25123
3262.00,5.25199,36.995415,0.000258,36.926382,0.6054,0.223,5.25079,5.25079
3263.00,5.25215,36.995396,0.000263,36.926400,0.6053,0.223,5.25175,5.25175
3264.00,5.25230,36.995348,0.000264,36.926385,0.6053,0.223,5.25199,5.25199
3265.00,5.25227,36.995414,0.000272,36.926470,0.6053,0.223,5.24182,5.24182
3266.00,5.25242,36.995363,0.000274,36.926453,0.6054,0.222,5.21545,5.21545
3267.00,5.25230,36.995358,0.000270,36.926486,0.6054,0.223,5.16585,5.16585
3268.00,5.25197,36.995353,0.000267,36.926489,0.6056,0.223,5.08875,5.08875
3269.00,5.25158,36.995348,0.000268,36.926485,0.6057,0.223,4.99533,4.99533
3270.00,5.25115,36.995288,0.000267,36.926460,0.6058,0.223,4.90875,4.90875
3271.00,5.25123,36.995297,0.000266,36.926548,0.6058,0.223,4.85390,4.85390
3272.00,5.25149,36.995308,0.000268,36.926671,0.6058,0.223,4.84918,4.84918
@19,2.0001,4.0, 3270.04 
3273.00,5.25570,36.995237,0.000269,36.926720,0.6058,0.222,4.90248,4.90248
3274.00,5.25061,36.995251,0.000269,36.926827,0.6058,0.222,4.99913,4.99913
3275.00,5.20132,36.995248,0.000265,36.926833,0.6059,0.223,5.11330,5.11330
3276.00,5.11763,36.995169,0.000262,36.926744,0.6059,0.223,5.21747,5.21747
3277.00,5.00261,36.995109,0.000265,36.926602,0.6059,0.222,5.29156,5.29156
3278.00,4.87073,36.995179,0.000264,36.926576,0.6060,0.222,5.32788,5.32788
3279.00,4.78469,36.995173,0.000265,36.926526,0.6060,0.222,5.33258,5.33258
3280.00,4.76970,36.995182,0.000267,36.926508,0.6060,0.222,5.31756,5.31756
3281.00,4.84436,36.995193,0.000268,36.926507,0.6062,0.222,5.29399,5.29399
3282.00,4.97946,36.995203,0.000268,36.926521,0.6063,0.222,5.27101,5.27101
3283.00,5.13644,36.995106,0.000268,36.926491,0.6064,0.222,5.25324,5.25324
3284.00,5.26653,36.995115,0.000269,36.926457,0.6064,0.222,5.24025,5.24025
3285.00,5.33914,36.995143,0.000270,36.926495,0.6062,0.222,5.23212,5.23212
3286.00,5.36427,36.995192,0.000272,36.926493,0.6061,0.222,5.22721,5.22721
3287.00,5.34946,36.995186,0.000270,36.926506,0.6060,0.222,5.22545,5.22545
3288.00,5.31836,36.995232,0.000273,36.926561,0.6059,0.222,5.22497,5.22497
3289.00,5.29078,36.995217,0.000268,36.926557,0.6060,0.222,5.22560,5.22560
3290.00,5.26458,36.995205,0.000265,36.926537,0.6062,0.222,5.22685,5.22685
3291.00,5.24680,36.995211,0.000265,36.926513,0.6063,0.222,5.22870,5.22870
3292.00,5.23482,36.995248,0.000269,36.926527,0.6064,0.222,5.23093,5.23093
3293.00,5.22967,36.995305,0.000270,36.926481,0.6065,0.222,5.23286,5.23286
3294.00,5.22602,36.995307,0.000273,36.926477,0.6065,0.222,5.23438,5.23438
3295.00,5.22501,36.995281,0.000275,36.926458,0.6065,0.222,5.23518,5.23518
3296.00,5.22579,36.995285,0.000278,36.926533,0.6065,0.222,5.23632,5.23632
3297.00,5.22692,36.995266,0.000275,36.926510,0.6066,0.222,5.23678,5.23678
3298.00,5.22862,36.995231,0.000273,36.926492,0.6066,0.222,5.23805,5.23805
3299.00,5.22980,36.995255,0.000275,36.926512,0.6066,0.222,5.23907,5.23907
3300.00,5.23062,36.995270,0.000273,36.926527,0.6065,0.222,5.24062,5.24062
3301.00,5.23155,36.995207,0.000274,36.926466,0.6065,0.221,5.24114,5.24114
3302.00,5.23303,36.995161,0.000271,36.926478,0.6065,0.221,5.24112,5.24112
3303.00,5.23416,36.995068,0.000265,36.926487,0.6064,0.222,5.24088,5.24088
3304.00,5.23506,36.994998,0.000264,36.926480,0.6064,0.222,5.24062,5.24062
3305.00,5.23642,36.994944,0.000265,36.926471,0.6064,0.222,5.24086,5.24086
3306.00,5.23771,36.994968,0.000264,36.926496,0.6064,0.222,5.24194,5.24194
3307.00,5.23866,36.994929,0.000269,36.926472,0.6065,0.222,5.24356,5.24356
3308.00,5.23907,36.994951,0.000274,36.926472,0.6066,0.221,5.24455,5.24455
3309.00,5.23981,36.994949,0.000273,36.926488,0.6067,0.221,5.24523,5.24523
3310.00,5.24053,36.994975,0.000274,36.926496,0.6066,0.221,5.24589,5.24589
3311.00,5.24102,36.994986,0.000274,36.926488,0.6066,0.221,5.24582,5.24582
3312.00,5.24159,36.995057,0.000270,36.926538,0.6066,0.221,5.24626,5.24626
3313.00,5.24225,36.995045,0.000266,36.926555,0.6066,0.222,5.24676,5.24676
3314.00,5.24298,36.995078,0.000266,36.926584,0.6066,0.222,5.24719,5.24719
3315.00,5.24368,36.995035,0.000266,36.926578,0.6067,0.222,5.24730,5.24730
3316.00,5.24403,36.994985,0.000265,36.926561,0.6068,0.221,5.24799,5.24799
3317.00,5.24435,36.994918,0.000266,36.926531,0.6067,0.221,5.24754,5.24754
3318.00,5.24473,36.994928,0.000265,36.926506,0.6067,0.221,5.24763,5.24763
3319.00,5.24515,36.994854,0.000262,36.926472,0.6066,0.221,5.24849,5.24849
3320.00,5.24563,36.994818,0.000261,36.926451,0.6064,0.221,5.24865,5.24865
3321.00,5.24629,36.994809,0.000258,36.926495,0.6062,0.222,5.24870,5.24870
3322.00,5.24655,36.994798,0.000258,36.926538,0.6061,0.222,5.24898,5.24898
3323.00,5.24682,36.994747,0.000260,36.926558,0.6060,0.221,5.24876,5.24876
3324.00,5.24710,36.994761,0.000264,36.926597,0.6059,0.221,5.24807,5.24807
3325.00,5.24736,36.994795,0.000265,36.926642,0.6059,0.221,5.24817,5.24817
3326.00,5.24761,36.994786,0.000263,36.926611,0.6059,0.221,5.24851,5.24851
3327.00,5.24785,36.994803,0.000260,36.926585,0.6061,0.221,5.24883,5.24883
3328.00,5.24798,36.994797,0.000260,36.926589,0.6063,0.221,5.24896,5.24896
3329.00,5.24814,36.994692,0.000257,36.926495,0.6065,0.221,5.24941,5.24941
3330.00,5.24838,36.994628,0.000253,36.926438,0.6067,0.221,5.24986,5.24986
3331.00,5.24864,36.994597,0.000257,36.926478,0.6067,0.221,5.24979,5.24979
3332.00,5.24872,36.994533,0.000263,36.926475,0.6067,0.221,5.24919,5.24919
3333.00,5.24860,36.994493,0.000262,36.926469,0.6067,0.221,5.24899,5.24899
3334.00,5.24868,36.994508,0.000260,36.926505,0.6066,0.221,5.24927,5.24927
3335.00,5.24890,36.994553,0.000262,36.926574,0.6065,0.221,5.24902,5.24902
3336.00,5.24896,36.994512,0.000262,36.926561,0.6065,0.221,5.24909,5.24909
3337.00,5.24914,36.994517,0.000255,36.926583,0.6064,0.221,5.24975,5.24975
3338.00,5.24912,36.994467,0.000256,36.926531,0.6063,0.221,5.24948,5.24948
3339.00,5.24903,36.994484,0.000257,36.926520,0.6062,0.221,5.24934,5.24934
3340.00,5.24900,36.994429,0.000259,36.926447,0.6061,0.221,5.24871,5.24871
3341.00,5.24890,36.994444,0.000260,36.926421,0.6061,0.221,5.24821,5.24821
3342.00,5.24894,36.994420,0.000263,36.926390,0.6061,0.221,5.24815,5.24815
3343.00,5.24896,36.994506,0.000266,36.926442,0.6061,0.221,5.24833,5.24833
3344.00,5.24887,36.994535,0.000269,36.926439,0.6061,0.221,5.24728,5.24728
3345.00,5.24873,36.994541,0.000268,36.926430,0.6061,0.221,5.24708,5.24708
3346.00,5.24855,36.994549,0.000269,36.926436,0.6061,0.221,5.24650,5.24650
3347.00,5.24836,36.994557,0.000270,36.926458,0.6061,0.221,5.24636,5.24636
3348.00,5.24848,36.994566,0.000267,36.926512,0.6061,0.221,5.24752,5.24752
3349.00,5.24859,36.994556,0.000265,36.926550,0.6062,0.221,5.24828,5.24828
3350.00,5.24845,36.994484,0.000264,36.926550,0.6063,0.221,5.24843,5.24843
3351.00,5.24820,36.994440,0.000263,36.926506,0.6064,0.221,5.24882,5.24882
3352.00,5.24819,36.994438,0.000261,36.926505,0.6064,0.221,5.24899,5.24899
3353.00,5.24803,36.994349,0.000260,36.926393,0.6064,0.221,5.24824,5.24824
3354.00,5.24781,36.994285,0.000262,36.926339,0.6064,0.221,5.24818,5.24818
3355.00,5.24764,36.994306,0.000261,36.926359,0.6064,0.221,5.24868,5.24868
3356.00,5.24765,36.994315,0.000259,36.926409,0.6064,0.221,5.24951,5.24951
3357.00,5.24800,36.994325,0.000258,36.926412,0.6064,0.221,5.24950,5.24950
3358.00,5.24810,36.994331,0.000258,36.926450,0.6064,0.221,5.24958,5.24958
3359.00,5.24804,36.994308,0.000256,36.926521,0.6063,0.221,5.24960,5.24960
3360.00,5.24823,36.994286,0.000258,36.926521,0.6062,0.221,5.24945,5.24945
3361.00,5.24839,36.994280,0.000259,36.926554,0.6063,0.221,5.24913,5.24913
3362.00,5.24836,36.994213,0.000260,36.926500,0.6063,0.221,5.24889,5.24889
3363.00,5.24847,36.994237,0.000260,36.926536,0.6063,0.221,5.24881,5.24881
3364.00,5.24876,36.994238,0.000258,36.926503,0.6062,0.220,5.24963,5.24963
3365.00,5.24914,36.994257,0.000261,36.926534,0.6062,0.220,5.25053,5.25053
3366.00,5.24930,36.994225,0.000265,36.926489,0.6062,0.220,5.24994,5.24994
3367.00,5.24932,36.994255,0.000265,36.926537,0.6061,0.220,5.24943,5.24943
3368.00,5.24898,36.994256,0.000267,36.926564,0.6061,0.220,5.24842,5.24842
3369.00,5.24876,36.994292,0.000268,36.926591,0.6061,0.220,5.24807,5.24807
3370.00,5.24901,36.994310,0.000264,36.926571,0.6062,0.220,5.24805,5.24805
3371.00,5.24930,36.994366,0.000258,36.926586,0.6062,0.220,5.24890,5.24890
3372.00,5.24933,36.994387,0.000259,36.926552,0.6062,0.220,5.24921,5.24921
3373.00,5.24926,36.994397,0.000258,36.926492,0.6063,0.220,5.25017,5.25017
3374.00,5.24936,36.994366,0.000257,36.926449,0.6064,0.220,5.24987,5.24987
3375.00,5.24921,36.994317,0.000254,36.926407,0.6065,0.220,5.24931,5.24931
3376.00,5.24912,36.994223,0.000254,36.926360,0.6064,0.220,5.24921,5.24921
3377.00,5.24929,36.994173,0.000253,36.926368,0.6065,0.220,5.24931,5.24931
3378.00,5.24931,36.994075,0.000252,36.926338,0.6064,0.220,5.24926,5.24926
3379.00,5.24935,36.994059,0.000250,36.926358,0.6064,0.220,5.24959,5.24959
3380.00,5.24936,36.994027,0.000251,36.926402,0.6064,0.220,5.25008,5.25008
3381.00,5.24948,36.994057,0.000251,36.926416,0.6062,0.220,5.25024,5.25024
3382.00,5.24963,36.994012,0.000250,36.926390,0.6061,0.220,5.25064,5.25064
3383.00,5.24955,36.993981,0.000252,36.926388,0.6060,0.220,5.24991,5.24991
3384.00,5.24937,36.994048,0.000257,36.926445,0.6059,0.220,5.24979,5.24979
3385.00,5.24933,36.994063,0.000258,36.926402,0.6058,0.220,5.24977,5.24977
3386.00,5.24931,36.994029,0.000262,36.926399,0.6057,0.220,5.24923,5.24923
3387.00,5.24946,36.994057,0.000262,36.926441,0.6057,0.220,5.24895,5.24895
3388.00,5.24955,36.994100,0.000263,36.926478,0.6056,0.220,5.24920,5.24920
3389.00,5.24972,36.994015,0.000263,36.926431,0.6055,0.220,5.24962,5.24962
3390.00,5.24966,36.994006,0.000264,36.926457,0.6054,0.220,5.24931,5.24931
3391.00,5.24957,36.994039,0.000260,36.926479,0.6055,0.220,5.25043,5.25043
3392.00,5.24979,36.994082,0.000257,36.926468,0.6056,0.220,5.25097,5.25097
3393.00,5.24998,36.994128,0.000252,36.926504,0.6057,0.220,5.25157,5.25157
3394.00,5.25004,36.994167,0.000248,36.926507,0.6057,0.220,5.25165,5.25165
3395.00,5.25019,36.994204,0.000247,36.926548,0.6057,0.220,5.25234,5.25234
3396.00,5.25034,36.994203,0.000250,36.926529,0.6056,0.220,5.25134,5.25134
3397.00,5.25048,36.994166,0.000252,36.926558,0.6055,0.220,5.25132,5.25132
3398.00,5.25051,36.994155,0.000258,36.926527,0.6056,0.220,5.25185,5.25185
3399.00,5.25048,36.994087,0.000257,36.926483,0.6056,0.220,5.25143,5.25143
3400.00,5.25058,36.994083,0.000260,36.926463,0.6057,0.220,5.25060,5.25060
3401.00,5.25052,36.994052,0.000262,36.926509,0.6057,0.219,5.25120,5.25120
3402.00,5.25055,36.994000,0.000260,36.926513,0.6056,0.219,5.25097,5.25097
3403.00,5.25057,36.993935,0.000260,36.926544,0.6055,0.220,5.24980,5.24980
3404.00,5.25054,36.993964,0.000266,36.926618,0.6053,0.219,5.24930,5.24930
3405.00,5.25046,36.993915,0.000265,36.926622,0.6053,0.219,5.24959,5.24959
3406.00,5.25055,36.993893,0.000262,36.926606,0.6053,0.219,5.24970,5.24970
3407.00,5.25075,36.993902,0.000265,36.926583,0.6053,0.219,5.25028,5.25028
3408.00,5.25103,36.993894,0.000264,36.926583,0.6055,0.219,5.25095,5.25095
3409.00,5.25104,36.993786,0.000261,36.926489,0.6056,0.219,5.25179,5.25179
3410.00,5.25099,36.993745,0.000262,36.926492,0.6056,0.219,5.25106,5.25106
3411.00,5.25075,36.993704,0.000268,36.926488,0.6057,0.219,5.25025,5.25025
3412.00,5.25055,36.993697,0.000270,36.926485,0.6058,0.219,5.24945,5.24945
3413.00,5.25051,36.993685,0.000267,36.926402,0.6058,0.219,5.24950,5.24950
3414.00,5.25034,36.993807,0.000267,36.926450,0.6057,0.219,5.24886,5.24886
3415.00,5.25025,36.993853,0.000267,36.926443,0.6058,0.219,5.24942,5.24942
3416.00,5.25010,36.993865,0.000264,36.926428,0.6059,0.219,5.24987,5.24987
3417.00,5.25000,36.993813,0.000262,36.926367,0.6059,0.219,5.25006,5.25006
3418.00,5.25001,36.993823,0.000263,36.926382,0.6059,0.219,5.24996,5.24996
3419.00,5.25010,36.993733,0.000266,36.926330,0.6059,0.219,5.24975,5.24975
3420.00,5.25002,36.993635,0.000265,36.926285,0.6059,0.219,5.24939,5.24939
3421.00,5.24976,36.993578,0.000268,36.926266,0.6058,0.219,5.24880,5.24880
3422.00,5.24954,36.993576,0.000267,36.926311,0.6058,0.219,5.24819,5.24819
3423.00,5.24957,36.993498,0.000267,36.926300,0.6059,0.219,5.24823,5.24823
3424.00,5.24968,36.993488,0.000263,36.926338,0.6059,0.219,5.24842,5.24842
3425.00,5.24970,36.993512,0.000262,36.926372,0.6059,0.219,5.24883,5.24883
3426.00,5.24954,36.993535,0.000260,36.926364,0.6058,0.219,5.24861,5.24861
3427.00,5.24923,36.993561,0.000262,36.926360,0.6058,0.219,5.24857,5.24857
3428.00,5.24910,36.993630,0.000264,36.926446,0.6057,0.219,5.24895,5.24895
3429.00,5.24907,36.993643,0.000266,36.926482,0.6058,0.219,5.24896,5.24896
3430.00,5.24907,36.993675,0.000268,36.926500,0.6058,0.219,5.24898,5.24898
3431.00,5.24919,36.993694,0.000266,36.926572,0.6059,0.219,5.24942,5.24942
3432.00,5.24921,36.993672,0.000263,36.926603,0.6060,0.219,5.25024,5.25024
3433.00,5.24935,36.993617,0.000261,36.926543,0.6061,0.219,5.25060,5.25060
3434.00,5.24953,36.993615,0.000260,36.926498,0.6060,0.219,5.25145,5.25145
3435.00,5.24974,36.993612,0.000259,36.926497,0.6060,0.219,5.25195,5.25195
3436.00,5.24978,36.993606,0.000260,36.926446,0.6059,0.219,5.25217,5.25217
3437.00,5.24966,36.993634,0.000263,36.926459,0.6058,0.219,5.25123,5.25123
3438.00,5.24951,36.993679,0.000262,36.926518,0.6058,0.219,5.25012,5.25012
3439.00,5.24955,36.993705,0.000264,36.926544,0.6059,0.218,5.25011,5.25011
3440.00,5.24987,36.993678,0.000265,36.926543,0.6060,0.218,5.25152,5.25152
3441.00,5.25025,36.993622,0.000265,36.926528,0.6062,0.218,5.25349,5.25349
3442.00,5.25035,36.993586,0.000267,36.926534,0.6063,0.218,5.25532,5.25532
3443.00,5.25061,36.993553,0.000269,36.926496,0.6064,0.218,5.25714,5.25714
3444.00,5.25094,36.993514,0.000267,36.926487,0.6064,0.218,5.25641,5.25641
3445.00,5.25115,36.993545,0.000267,36.926470,0.6064,0.218,5.25395,5.25395
3446.00,5.25145,36.993612,0.000266,36.926499,0.6063,0.219,5.25134,5.25134
3447.00,5.25086,36.993624,0.000264,36.926510,0.6062,0.219,5.25002,5.25002
3448.00,5.25044,36.993588,0.000264,36.926495,0.6061,0.218,5.24920,5.24920
3449.00,5.25345,36.993608,0.000266,36.926519,0.6061,0.218,5.24909,5.24909
3450.00,5.25619,36.993562,0.000264,36.926576,0.6062,0.218,5.24970,5.24970
3451.00,5.25583,36.993544,0.000266,36.926646,0.6062,0.218,5.25032,5.25032
3452.00,5.25382,36.993518,0.000264,36.926603,0.6063,0.218,5.24995,5.24995
