# Supplementary material for: Structural Insights into the Protein Mannosyltransferase from Mycobacterium tuberculosis reveal a WW-Domain-Like Protein Motif in Bacteria
Source: Commun Biol. 2025 Aug 7;8:1175. doi: 10.1038/s42003-025-08593-9 (PMC12331936; doi:10.1038/s42003-025-08593-9)
Supplement: Supplementary file 9 — Supplementary Data 6 [file 42003_2025_8593_MOESM9_ESM.txt]

$ITC
$ 19 
$NOT
$ 37 
$ 60 
$ 500 
$ 10 
$ 2 
$ADCGainCode:  0 
$False,True,True
$ 0.4 , 0.8 , 150 , 5 
$ 2 , 4 , 180 , 5 
$ 2 , 4 , 180 , 5 
$ 2 , 4 , 180 , 5 
$ 2 , 4 , 180 , 5 
$ 2 , 4 , 180 , 5 
$ 2 , 4 , 180 , 5 
$ 2 , 4 , 180 , 5 
$ 2 , 4 , 180 , 5 
$ 2 , 4 , 180 , 5 
$ 2 , 4 , 180 , 5 
$ 2 , 4 , 180 , 5 
$ 2 , 4 , 180 , 5 
$ 2 , 4 , 180 , 5 
$ 2 , 4 , 180 , 5 
$ 2 , 4 , 180 , 5 
$ 2 , 4 , 180 , 5 
$ 2 , 4 , 180 , 5 
$ 2 , 4 , 180 , 5 
# 0 
# 0.288 
# 0.025 
# 0.2068 
# 37 
# 3.9835 
# 7.83 
# 1 
?
% MICROCALITC_MAL1146159
% 0.2068 
% 3.9835 
%-0.545258 , 29.63793 
%-0.200552 , 29.23327 
% 0.8333333 
% 168130 , 168140 
% 0.25 , 81 
%-0.01032 ,-0.034137 
%-20 , 8 
% 0 , 0 
% 0 
% 128000       128000 
% 43.1 
% 500 , 750 , 1000 , 750 
% 0.04257 ,-0.00249 , 0.000047734 ,-0.000000435026 , 0.00000000201917 
% MicroCalITC Ver: 1.30.4 Run time:10/20/2021 2:01:39 PM
@0
5.00,10.23393,37.038002,0.000195,36.934179,-0.0712,0.254,10.23408,10.23408
6.00,10.23354,37.037941,0.000196,36.934108,-0.0708,0.254,10.23526,10.23526
7.00,10.23357,37.038028,0.000197,36.934138,-0.0704,0.254,10.23536,10.23536
8.00,10.23324,37.038105,0.000197,36.934197,-0.0699,0.254,10.23436,10.23436
9.00,10.23291,37.038006,0.000198,36.934148,-0.0695,0.254,10.23370,10.23370
10.00,10.23274,37.038009,0.000200,36.934160,-0.0692,0.254,10.23316,10.23316
11.00,10.23272,37.038034,0.000198,36.934223,-0.0688,0.254,10.23256,10.23256
12.00,10.23283,37.037975,0.000199,36.934228,-0.0684,0.254,10.23313,10.23313
13.00,10.23306,37.037923,0.000201,36.934229,-0.0679,0.254,10.23424,10.23424
14.00,10.23328,37.037949,0.000202,36.934303,-0.0674,0.255,10.23438,10.23438
15.00,10.23345,37.037936,0.000201,36.934306,-0.0670,0.255,10.23431,10.23431
16.00,10.23348,37.037972,0.000204,36.934295,-0.0666,0.255,10.23439,10.23439
17.00,10.23368,37.038058,0.000204,36.934358,-0.0662,0.255,10.23372,10.23372
18.00,10.23377,37.038186,0.000205,36.934412,-0.0657,0.255,10.23316,10.23316
19.00,10.23371,37.038129,0.000206,36.934393,-0.0654,0.255,10.23327,10.23327
20.00,10.23367,37.038084,0.000207,36.934385,-0.0650,0.255,10.23323,10.23323
21.00,10.23377,37.038047,0.000205,36.934390,-0.0645,0.255,10.23328,10.23328
22.00,10.23399,37.037976,0.000206,36.934318,-0.0642,0.255,10.23436,10.23436
23.00,10.23425,37.037825,0.000206,36.934222,-0.0639,0.255,10.23529,10.23529
24.00,10.23418,37.037835,0.000203,36.934157,-0.0636,0.255,10.23486,10.23486
25.00,10.23397,37.037892,0.000203,36.934153,-0.0632,0.255,10.23485,10.23485
26.00,10.23384,37.037899,0.000205,36.934109,-0.0629,0.255,10.23492,10.23492
27.00,10.23387,37.037978,0.000207,36.934128,-0.0626,0.255,10.23467,10.23467
28.00,10.23413,37.038083,0.000207,36.934179,-0.0621,0.255,10.23456,10.23456
29.00,10.23446,37.038118,0.000210,36.934185,-0.0617,0.255,10.23581,10.23581
30.00,10.23462,37.038085,0.000210,36.934168,-0.0614,0.255,10.23604,10.23604
31.00,10.23454,37.038012,0.000205,36.934081,-0.0610,0.255,10.23556,10.23556
32.00,10.23452,37.037928,0.000202,36.934084,-0.0606,0.255,10.23536,10.23536
33.00,10.23461,37.037833,0.000200,36.934039,-0.0603,0.256,10.23589,10.23589
34.00,10.23477,37.037792,0.000198,36.934048,-0.0599,0.256,10.23470,10.23470
35.00,10.23475,37.037831,0.000197,36.934050,-0.0595,0.256,10.23375,10.23375
36.00,10.23429,37.037947,0.000201,36.934153,-0.0591,0.256,10.23254,10.23254
37.00,10.23394,37.038020,0.000204,36.934182,-0.0588,0.256,10.23111,10.23111
38.00,10.23378,37.038147,0.000204,36.934262,-0.0584,0.256,10.22915,10.22915
39.00,10.23358,37.038161,0.000205,36.934255,-0.0581,0.256,10.22863,10.22863
40.00,10.23341,37.038168,0.000205,36.934301,-0.0577,0.256,10.22847,10.22847
41.00,10.23319,37.038100,0.000206,36.934234,-0.0574,0.256,10.22971,10.22971
42.00,10.23286,37.038070,0.000206,36.934188,-0.0570,0.256,10.23122,10.23122
43.00,10.23275,37.038017,0.000205,36.934129,-0.0566,0.256,10.23260,10.23260
44.00,10.23244,37.038040,0.000208,36.934158,-0.0562,0.256,10.23403,10.23403
45.00,10.23249,37.038080,0.000211,36.934174,-0.0558,0.256,10.23552,10.23552
46.00,10.23292,37.038119,0.000211,36.934298,-0.0554,0.256,10.23648,10.23648
47.00,10.23339,37.038125,0.000212,36.934344,-0.0550,0.256,10.23668,10.23668
48.00,10.23356,37.038127,0.000211,36.934305,-0.0545,0.256,10.23644,10.23644
49.00,10.23353,37.038225,0.000210,36.934346,-0.0541,0.256,10.23640,10.23640
50.00,10.23339,37.038216,0.000206,36.934334,-0.0537,0.256,10.23629,10.23629
51.00,10.23354,37.038244,0.000206,36.934292,-0.0534,0.256,10.23663,10.23663
52.00,10.23335,37.038267,0.000204,36.934262,-0.0532,0.256,10.23412,10.23412
53.00,10.23348,37.038259,0.000208,36.934307,-0.0530,0.256,10.23052,10.23052
54.00,10.23434,37.038219,0.000204,36.934353,-0.0527,0.257,10.22281,10.22281
55.00,10.23530,37.038194,0.000205,36.934342,-0.0523,0.257,10.21087,10.21087
56.00,10.23621,37.038211,0.000205,36.934408,-0.0519,0.257,10.19637,10.19637
57.00,10.23647,37.038246,0.000208,36.934491,-0.0515,0.257,10.18504,10.18504
58.00,10.23636,37.038234,0.000206,36.934502,-0.0510,0.257,10.17819,10.17819
59.00,10.23608,37.038225,0.000209,36.934489,-0.0506,0.257,10.17941,10.17941
60.00,10.23706,37.038211,0.000210,36.934528,-0.0502,0.257,10.18923,10.18923
@1,0.4000,0.8, 60.0599999999977 
61.00,10.23913,37.038241,0.000213,36.934524,-0.0499,0.257,10.20475,10.20475
62.00,10.22387,37.038259,0.000211,36.934468,-0.0495,0.257,10.22344,10.22344
63.00,10.21611,37.038364,0.000210,36.934505,-0.0492,0.257,10.24028,10.24028
64.00,10.19811,37.038324,0.000210,36.934414,-0.0489,0.257,10.25254,10.25254
65.00,10.17685,37.038313,0.000212,36.934363,-0.0486,0.257,10.25982,10.25982
66.00,10.16714,37.038348,0.000212,36.934324,-0.0483,0.257,10.26216,10.26216
67.00,10.16705,37.038412,0.000214,36.934378,-0.0480,0.257,10.26039,10.26039
68.00,10.18223,37.038390,0.000215,36.934347,-0.0476,0.257,10.25580,10.25580
69.00,10.20427,37.038421,0.000217,36.934359,-0.0472,0.257,10.24995,10.24995
70.00,10.22574,37.038441,0.000215,36.934367,-0.0468,0.257,10.24308,10.24308
71.00,10.24462,37.038384,0.000214,36.934351,-0.0464,0.257,10.23510,10.23510
72.00,10.26024,37.038257,0.000214,36.934279,-0.0460,0.257,10.22714,10.22714
73.00,10.26547,37.038225,0.000213,36.934299,-0.0458,0.257,10.22046,10.22046
74.00,10.26394,37.038202,0.000213,36.934295,-0.0456,0.257,10.21517,10.21517
75.00,10.26020,37.038204,0.000214,36.934305,-0.0454,0.257,10.21216,10.21216
76.00,10.25639,37.038235,0.000215,36.934346,-0.0452,0.257,10.21227,10.21227
77.00,10.25098,37.038330,0.000216,36.934411,-0.0448,0.257,10.21376,10.21376
78.00,10.24335,37.038361,0.000218,36.934356,-0.0445,0.257,10.21654,10.21654
79.00,10.23646,37.038467,0.000217,36.934463,-0.0442,0.257,10.21990,10.21990
80.00,10.22765,37.038405,0.000215,36.934415,-0.0440,0.257,10.22267,10.22267
81.00,10.21661,37.038363,0.000216,36.934402,-0.0437,0.257,10.22441,10.22441
82.00,10.21240,37.038220,0.000214,36.934305,-0.0434,0.257,10.22565,10.22565
83.00,10.21168,37.038163,0.000212,36.934320,-0.0431,0.257,10.22625,10.22625
84.00,10.21333,37.038121,0.000210,36.934221,-0.0428,0.257,10.22620,10.22620
85.00,10.21586,37.038170,0.000209,36.934249,-0.0423,0.257,10.22640,10.22640
86.00,10.21788,37.038224,0.000202,36.934204,-0.0419,0.257,10.22713,10.22713
87.00,10.21918,37.038396,0.000197,36.934245,-0.0417,0.258,10.22770,10.22770
88.00,10.22029,37.038410,0.000196,36.934215,-0.0415,0.258,10.22861,10.22861
89.00,10.22131,37.038442,0.000198,36.934246,-0.0411,0.258,10.22953,10.22953
90.00,10.22233,37.038489,0.000200,36.934239,-0.0408,0.258,10.23026,10.23026
91.00,10.22325,37.038458,0.000204,36.934280,-0.0403,0.258,10.23111,10.23111
92.00,10.22423,37.038475,0.000209,36.934323,-0.0398,0.258,10.23201,10.23201
93.00,10.22527,37.038544,0.000205,36.934373,-0.0392,0.258,10.23195,10.23195
94.00,10.22635,37.038561,0.000206,36.934401,-0.0388,0.258,10.23187,10.23187
95.00,10.22733,37.038557,0.000210,36.934386,-0.0385,0.258,10.23208,10.23208
96.00,10.22828,37.038584,0.000213,36.934351,-0.0381,0.258,10.23218,10.23218
97.00,10.22913,37.038508,0.000209,36.934277,-0.0378,0.258,10.23280,10.23280
98.00,10.22978,37.038527,0.000210,36.934251,-0.0376,0.258,10.23290,10.23290
99.00,10.22999,37.038485,0.000206,36.934147,-0.0372,0.258,10.23265,10.23265
100.00,10.23023,37.038472,0.000206,36.934126,-0.0368,0.259,10.23313,10.23313
101.00,10.23070,37.038464,0.000206,36.934099,-0.0364,0.259,10.23317,10.23317
102.00,10.23108,37.038463,0.000213,36.934140,-0.0361,0.258,10.23260,10.23260
103.00,10.23146,37.038437,0.000216,36.934153,-0.0357,0.258,10.23301,10.23301
104.00,10.23173,37.038444,0.000216,36.934173,-0.0353,0.258,10.23339,10.23339
105.00,10.23198,37.038458,0.000210,36.934262,-0.0349,0.259,10.23275,10.23275
106.00,10.23227,37.038429,0.000205,36.934323,-0.0345,0.259,10.23258,10.23258
107.00,10.23239,37.038415,0.000202,36.934330,-0.0341,0.259,10.23238,10.23238
108.00,10.23251,37.038399,0.000204,36.934329,-0.0338,0.259,10.23231,10.23231
109.00,10.23258,37.038392,0.000207,36.934392,-0.0336,0.259,10.23264,10.23264
110.00,10.23266,37.038302,0.000208,36.934291,-0.0334,0.259,10.23249,10.23249
111.00,10.23257,37.038363,0.000211,36.934300,-0.0332,0.259,10.23219,10.23219
112.00,10.23255,37.038452,0.000214,36.934272,-0.0330,0.259,10.23271,10.23271
113.00,10.23281,37.038426,0.000213,36.934228,-0.0327,0.259,10.23372,10.23372
114.00,10.23307,37.038471,0.000212,36.934178,-0.0323,0.259,10.23400,10.23400
115.00,10.23334,37.038647,0.000213,36.934245,-0.0320,0.259,10.23549,10.23549
116.00,10.23353,37.038671,0.000211,36.934228,-0.0315,0.259,10.23619,10.23619
117.00,10.23336,37.038660,0.000208,36.934236,-0.0311,0.259,10.23516,10.23516
118.00,10.23319,37.038726,0.000206,36.934319,-0.0308,0.259,10.23396,10.23396
119.00,10.23335,37.038692,0.000206,36.934317,-0.0305,0.259,10.23375,10.23375
120.00,10.23350,37.038652,0.000207,36.934319,-0.0302,0.259,10.23320,10.23320
121.00,10.23346,37.038632,0.000206,36.934276,-0.0299,0.259,10.23275,10.23275
122.00,10.23345,37.038674,0.000209,36.934313,-0.0297,0.259,10.23374,10.23374
123.00,10.23346,37.038701,0.000215,36.934293,-0.0294,0.259,10.23385,10.23385
124.00,10.23358,37.038689,0.000215,36.934301,-0.0291,0.259,10.23430,10.23430
125.00,10.23378,37.038686,0.000214,36.934290,-0.0288,0.259,10.23448,10.23448
126.00,10.23397,37.038699,0.000212,36.934294,-0.0285,0.259,10.23548,10.23548
127.00,10.23422,37.038766,0.000213,36.934304,-0.0282,0.259,10.23559,10.23559
128.00,10.23440,37.038710,0.000210,36.934246,-0.0279,0.259,10.23588,10.23588
129.00,10.23444,37.038751,0.000210,36.934246,-0.0276,0.259,10.23565,10.23565
130.00,10.23453,37.038823,0.000214,36.934268,-0.0272,0.259,10.23562,10.23562
131.00,10.23470,37.038828,0.000216,36.934264,-0.0268,0.259,10.23441,10.23441
132.00,10.23472,37.038724,0.000215,36.934214,-0.0264,0.259,10.23431,10.23431
133.00,10.23463,37.038760,0.000212,36.934203,-0.0260,0.259,10.23445,10.23445
134.00,10.23446,37.038840,0.000210,36.934233,-0.0258,0.259,10.23368,10.23368
135.00,10.23410,37.038778,0.000205,36.934199,-0.0255,0.260,10.23222,10.23222
136.00,10.23376,37.038739,0.000205,36.934192,-0.0253,0.260,10.23230,10.23230
137.00,10.23380,37.038748,0.000204,36.934219,-0.0252,0.260,10.23166,10.23166
138.00,10.23393,37.038720,0.000206,36.934242,-0.0251,0.260,10.23119,10.23119
139.00,10.23381,37.038655,0.000207,36.934213,-0.0249,0.260,10.23169,10.23169
140.00,10.23384,37.038645,0.000210,36.934186,-0.0247,0.260,10.23296,10.23296
141.00,10.23387,37.038660,0.000212,36.934179,-0.0244,0.260,10.23346,10.23346
142.00,10.23400,37.038649,0.000212,36.934090,-0.0241,0.260,10.23471,10.23471
143.00,10.23410,37.038695,0.000212,36.934104,-0.0238,0.260,10.23486,10.23486
144.00,10.23400,37.038645,0.000210,36.934050,-0.0235,0.260,10.23477,10.23477
145.00,10.23390,37.038663,0.000211,36.934057,-0.0232,0.260,10.23472,10.23472
146.00,10.23371,37.038712,0.000210,36.934070,-0.0228,0.260,10.23471,10.23471
147.00,10.23378,37.038769,0.000210,36.934125,-0.0225,0.260,10.23467,10.23467
148.00,10.23390,37.038752,0.000209,36.934088,-0.0222,0.260,10.23549,10.23549
149.00,10.23408,37.038757,0.000208,36.934160,-0.0218,0.260,10.23639,10.23639
150.00,10.23409,37.038696,0.000208,36.934087,-0.0216,0.261,10.23602,10.23602
151.00,10.23408,37.038635,0.000210,36.934099,-0.0213,0.260,10.23560,10.23560
152.00,10.23400,37.038538,0.000213,36.934052,-0.0210,0.260,10.23482,10.23482
153.00,10.23394,37.038522,0.000213,36.934035,-0.0207,0.260,10.23412,10.23412
154.00,10.23407,37.038633,0.000215,36.934043,-0.0203,0.260,10.23316,10.23316
155.00,10.23417,37.038710,0.000217,36.934111,-0.0199,0.260,10.23296,10.23296
156.00,10.23425,37.038755,0.000216,36.934103,-0.0195,0.260,10.23332,10.23332
157.00,10.23437,37.038785,0.000213,36.934137,-0.0193,0.261,10.23307,10.23307
158.00,10.23440,37.038818,0.000214,36.934171,-0.0190,0.261,10.23312,10.23312
159.00,10.23441,37.038771,0.000213,36.934145,-0.0189,0.261,10.23308,10.23308
160.00,10.23429,37.038902,0.000210,36.934238,-0.0187,0.261,10.23354,10.23354
161.00,10.23435,37.038962,0.000211,36.934221,-0.0185,0.261,10.23368,10.23368
162.00,10.23429,37.039003,0.000211,36.934218,-0.0183,0.261,10.23443,10.23443
163.00,10.23433,37.039046,0.000211,36.934226,-0.0181,0.261,10.23503,10.23503
164.00,10.23454,37.039068,0.000210,36.934120,-0.0178,0.261,10.23573,10.23573
165.00,10.23465,37.039013,0.000208,36.934045,-0.0175,0.261,10.23649,10.23649
166.00,10.23483,37.038956,0.000206,36.933981,-0.0173,0.261,10.23674,10.23674
167.00,10.23487,37.038978,0.000206,36.933937,-0.0170,0.261,10.23710,10.23710
168.00,10.23485,37.038944,0.000205,36.933893,-0.0167,0.261,10.23687,10.23687
169.00,10.23480,37.038969,0.000211,36.934023,-0.0165,0.261,10.23734,10.23734
170.00,10.23487,37.038939,0.000213,36.933989,-0.0164,0.261,10.23671,10.23671
171.00,10.23494,37.038968,0.000214,36.934049,-0.0163,0.261,10.23609,10.23609
172.00,10.23498,37.038975,0.000218,36.934112,-0.0161,0.261,10.23552,10.23552
173.00,10.23511,37.038961,0.000218,36.934163,-0.0160,0.261,10.23578,10.23578
174.00,10.23527,37.038959,0.000216,36.934147,-0.0158,0.261,10.23518,10.23518
175.00,10.23536,37.038933,0.000218,36.934167,-0.0155,0.261,10.23494,10.23494
176.00,10.23548,37.038923,0.000217,36.934202,-0.0151,0.261,10.23579,10.23579
177.00,10.23568,37.038890,0.000208,36.934185,-0.0148,0.261,10.23612,10.23612
178.00,10.23587,37.038947,0.000204,36.934180,-0.0145,0.261,10.23621,10.23621
179.00,10.23610,37.038924,0.000202,36.934144,-0.0141,0.262,10.23670,10.23670
180.00,10.23633,37.039000,0.000199,36.934149,-0.0138,0.262,10.23724,10.23724
181.00,10.23637,37.039025,0.000201,36.934132,-0.0135,0.262,10.23687,10.23687
182.00,10.23639,37.039075,0.000210,36.934190,-0.0132,0.261,10.23679,10.23679
183.00,10.23632,37.039082,0.000213,36.934182,-0.0130,0.261,10.23608,10.23608
184.00,10.23626,37.039083,0.000215,36.934227,-0.0128,0.261,10.23599,10.23599
185.00,10.23630,37.039017,0.000214,36.934229,-0.0126,0.261,10.23628,10.23628
186.00,10.23628,37.039041,0.000213,36.934242,-0.0123,0.261,10.23631,10.23631
187.00,10.23625,37.039003,0.000208,36.934179,-0.0120,0.262,10.23652,10.23652
188.00,10.23625,37.039030,0.000207,36.934210,-0.0117,0.262,10.23712,10.23712
189.00,10.23636,37.039025,0.000203,36.934153,-0.0113,0.262,10.23782,10.23782
190.00,10.23660,37.039059,0.000205,36.934239,-0.0109,0.262,10.23859,10.23859
191.00,10.23691,37.039092,0.000206,36.934273,-0.0106,0.262,10.23930,10.23930
192.00,10.23722,37.039135,0.000208,36.934328,-0.0103,0.262,10.23992,10.23992
193.00,10.23742,37.039117,0.000212,36.934363,-0.0102,0.262,10.24048,10.24048
194.00,10.23759,37.039172,0.000215,36.934430,-0.0100,0.262,10.24049,10.24049
195.00,10.23795,37.039169,0.000214,36.934369,-0.0097,0.262,10.24037,10.24037
196.00,10.23817,37.039215,0.000215,36.934408,-0.0095,0.262,10.24025,10.24025
197.00,10.23832,37.039265,0.000216,36.934415,-0.0093,0.262,10.24083,10.24083
198.00,10.23853,37.039305,0.000216,36.934417,-0.0089,0.262,10.24011,10.24011
199.00,10.23844,37.039345,0.000216,36.934430,-0.0086,0.262,10.23961,10.23961
200.00,10.23844,37.039378,0.000217,36.934447,-0.0084,0.262,10.23851,10.23851
201.00,10.23852,37.039332,0.000215,36.934431,-0.0083,0.262,10.23855,10.23855
202.00,10.23883,37.039333,0.000215,36.934468,-0.0081,0.262,10.23784,10.23784
203.00,10.23911,37.039328,0.000216,36.934503,-0.0080,0.262,10.23438,10.23438
204.00,10.23942,37.039251,0.000213,36.934461,-0.0078,0.262,10.21976,10.21976
205.00,10.23963,37.039282,0.000210,36.934488,-0.0075,0.262,10.18483,10.18483
206.00,10.23937,37.039279,0.000207,36.934393,-0.0073,0.262,10.12459,10.12459
207.00,10.23917,37.039255,0.000203,36.934361,-0.0070,0.262,10.04325,10.04325
208.00,10.23865,37.039275,0.000203,36.934321,-0.0067,0.262,9.95692,9.95692
209.00,10.23753,37.039357,0.000203,36.934403,-0.0065,0.263,9.89087,9.89087
210.00,10.23680,37.039345,0.000204,36.934417,-0.0062,0.263,9.86839,9.86839
@2,2.0001,4.0, 210.102999999996 
211.00,10.23938,37.039327,0.000205,36.934478,-0.0059,0.263,9.89929,9.89929
212.00,10.23941,37.039273,0.000207,36.934453,-0.0057,0.263,9.97795,9.97795
213.00,10.21882,37.039225,0.000206,36.934406,-0.0055,0.263,10.08771,10.08771
214.00,10.16436,37.039132,0.000209,36.934390,-0.0054,0.263,10.20132,10.20132
215.00,10.06112,37.039021,0.000208,36.934319,-0.0052,0.263,10.29780,10.29780
216.00,9.93810,37.039019,0.000209,36.934358,-0.0051,0.263,10.36523,10.36523
217.00,9.83363,37.039007,0.000208,36.934337,-0.0048,0.263,10.40039,10.40039
218.00,9.78847,37.039022,0.000210,36.934366,-0.0046,0.263,10.40595,10.40595
219.00,9.83527,37.039124,0.000211,36.934360,-0.0044,0.263,10.39004,10.39004
220.00,9.94923,37.039279,0.000211,36.934385,-0.0041,0.263,10.36059,10.36059
221.00,10.09226,37.039287,0.000209,36.934325,-0.0040,0.263,10.32426,10.32426
222.00,10.22607,37.039350,0.000207,36.934347,-0.0038,0.263,10.28614,10.28614
223.00,10.33583,37.039329,0.000206,36.934331,-0.0037,0.263,10.25114,10.25114
224.00,10.40221,37.039311,0.000206,36.934312,-0.0035,0.263,10.22075,10.22075
225.00,10.43102,37.039236,0.000209,36.934295,-0.0033,0.263,10.19600,10.19600
226.00,10.42946,37.039193,0.000210,36.934287,-0.0031,0.263,10.17782,10.17782
227.00,10.40191,37.039168,0.000213,36.934301,-0.0029,0.263,10.16664,10.16664
228.00,10.36407,37.039229,0.000213,36.934359,-0.0026,0.263,10.16000,10.16000
229.00,10.32312,37.039281,0.000212,36.934379,-0.0024,0.263,10.15837,10.15837
230.00,10.28421,37.039224,0.000212,36.934328,-0.0022,0.263,10.15862,10.15862
231.00,10.24789,37.039281,0.000216,36.934361,-0.0019,0.263,10.15999,10.15999
232.00,10.21159,37.039300,0.000215,36.934327,-0.0015,0.263,10.16300,10.16300
233.00,10.18906,37.039254,0.000212,36.934252,-0.0013,0.263,10.16686,10.16686
234.00,10.17118,37.039165,0.000210,36.934207,-0.0011,0.263,10.17045,10.17045
235.00,10.16061,37.039205,0.000208,36.934246,-0.0009,0.263,10.17468,10.17468
236.00,10.15696,37.039214,0.000205,36.934238,-0.0008,0.263,10.17949,10.17949
237.00,10.15553,37.039255,0.000205,36.934264,-0.0007,0.263,10.18430,10.18430
238.00,10.15611,37.039355,0.000209,36.934342,-0.0004,0.263,10.18902,10.18902
239.00,10.16279,37.039435,0.000210,36.934358,-0.0002,0.263,10.19350,10.19350
240.00,10.16176,37.039513,0.000211,36.934361,0.0001,0.263,10.19852,10.19852
241.00,10.16380,37.039602,0.000208,36.934395,0.0004,0.263,10.20298,10.20298
242.00,10.17016,37.039679,0.000209,36.934413,0.0007,0.263,10.20686,10.20686
243.00,10.17537,37.039668,0.000206,36.934364,0.0008,0.263,10.21163,10.21163
244.00,10.17957,37.039637,0.000203,36.934341,0.0009,0.264,10.21539,10.21539
245.00,10.18435,37.039643,0.000201,36.934335,0.0011,0.264,10.21916,10.21916
246.00,10.18910,37.039596,0.000205,36.934334,0.0013,0.264,10.22290,10.22290
247.00,10.19367,37.039583,0.000205,36.934356,0.0016,0.264,10.22675,10.22675
248.00,10.19790,37.039545,0.000207,36.934314,0.0019,0.263,10.22960,10.22960
249.00,10.20236,37.039622,0.000209,36.934371,0.0023,0.263,10.23383,10.23383
250.00,10.20648,37.039639,0.000212,36.934425,0.0026,0.263,10.23700,10.23700
251.00,10.21106,37.039707,0.000209,36.934416,0.0029,0.264,10.23944,10.23944
252.00,10.21505,37.039729,0.000205,36.934385,0.0033,0.264,10.23879,10.23879
253.00,10.21872,37.039764,0.000206,36.934441,0.0036,0.264,10.23499,10.23499
254.00,10.22238,37.039702,0.000207,36.934397,0.0039,0.264,10.23024,10.23024
255.00,10.22578,37.039691,0.000206,36.934365,0.0043,0.264,10.22548,10.22548
256.00,10.22947,37.039645,0.000205,36.934337,0.0046,0.264,10.22236,10.22236
257.00,10.23313,37.039668,0.000205,36.934364,0.0049,0.264,10.22358,10.22358
258.00,10.23631,37.039639,0.000202,36.934319,0.0053,0.264,10.22954,10.22954
259.00,10.23973,37.039634,0.000198,36.934283,0.0055,0.264,10.23529,10.23529
260.00,10.24224,37.039667,0.000200,36.934297,0.0057,0.265,10.24178,10.24178
261.00,10.24085,37.039692,0.000202,36.934341,0.0059,0.265,10.24690,10.24690
262.00,10.23001,37.039627,0.000202,36.934288,0.0061,0.264,10.25062,10.25062
263.00,10.21928,37.039668,0.000205,36.934355,0.0063,0.264,10.25332,10.25332
264.00,10.21918,37.039717,0.000208,36.934417,0.0065,0.264,10.25550,10.25550
265.00,10.22019,37.039673,0.000208,36.934431,0.0068,0.264,10.25659,10.25659
266.00,10.22547,37.039691,0.000208,36.934439,0.0070,0.264,10.25803,10.25803
267.00,10.23613,37.039635,0.000209,36.934412,0.0072,0.264,10.25935,10.25935
268.00,10.24655,37.039654,0.000210,36.934410,0.0073,0.264,10.25885,10.25885
269.00,10.24899,37.039621,0.000211,36.934377,0.0075,0.265,10.25753,10.25753
270.00,10.25078,37.039667,0.000213,36.934373,0.0076,0.264,10.25612,10.25612
271.00,10.25327,37.039594,0.000212,36.934280,0.0078,0.264,10.25439,10.25439
272.00,10.25432,37.039670,0.000212,36.934363,0.0080,0.265,10.25145,10.25145
273.00,10.25523,37.039673,0.000211,36.934353,0.0084,0.265,10.24877,10.24877
274.00,10.25471,37.039676,0.000211,36.934318,0.0087,0.265,10.24698,10.24698
275.00,10.25380,37.039647,0.000212,36.934273,0.0090,0.265,10.24595,10.24595
276.00,10.25321,37.039639,0.000210,36.934241,0.0093,0.265,10.24520,10.24520
277.00,10.25371,37.039643,0.000208,36.934220,0.0096,0.265,10.24380,10.24380
278.00,10.25399,37.039587,0.000208,36.934150,0.0097,0.265,10.24290,10.24290
279.00,10.25292,37.039625,0.000205,36.934189,0.0100,0.265,10.24165,10.24165
280.00,10.25162,37.039675,0.000205,36.934252,0.0103,0.265,10.24068,10.24068
281.00,10.25012,37.039717,0.000209,36.934327,0.0105,0.265,10.23965,10.23965
282.00,10.24901,37.039748,0.000212,36.934321,0.0108,0.265,10.23990,10.23990
283.00,10.24802,37.039768,0.000210,36.934307,0.0111,0.265,10.23949,10.23949
284.00,10.24701,37.039702,0.000211,36.934281,0.0113,0.265,10.23998,10.23998
285.00,10.24612,37.039644,0.000211,36.934241,0.0115,0.265,10.24000,10.24000
286.00,10.24493,37.039593,0.000208,36.934196,0.0117,0.265,10.23961,10.23961
287.00,10.24331,37.039599,0.000207,36.934201,0.0118,0.265,10.23904,10.23904
288.00,10.24254,37.039609,0.000209,36.934255,0.0119,0.265,10.23841,10.23841
289.00,10.24184,37.039693,0.000211,36.934293,0.0121,0.265,10.23734,10.23734
290.00,10.24114,37.039740,0.000212,36.934302,0.0123,0.265,10.23663,10.23663
291.00,10.24058,37.039791,0.000214,36.934267,0.0126,0.265,10.23696,10.23696
292.00,10.24009,37.039705,0.000212,36.934163,0.0129,0.265,10.23628,10.23628
293.00,10.23952,37.039698,0.000210,36.934118,0.0132,0.266,10.23643,10.23643
294.00,10.23914,37.039742,0.000211,36.934133,0.0134,0.265,10.23709,10.23709
295.00,10.23883,37.039718,0.000212,36.934116,0.0136,0.266,10.23699,10.23699
296.00,10.23830,37.039712,0.000211,36.934165,0.0137,0.266,10.23604,10.23604
297.00,10.23798,37.039680,0.000213,36.934196,0.0138,0.266,10.23652,10.23652
298.00,10.23781,37.039672,0.000218,36.934225,0.0140,0.265,10.23738,10.23738
299.00,10.23778,37.039591,0.000219,36.934176,0.0143,0.265,10.23721,10.23721
300.00,10.23780,37.039566,0.000218,36.934161,0.0145,0.266,10.23735,10.23735
301.00,10.23771,37.039577,0.000219,36.934164,0.0147,0.265,10.23784,10.23784
302.00,10.23742,37.039683,0.000220,36.934210,0.0149,0.265,10.23723,10.23723
303.00,10.23713,37.039772,0.000220,36.934225,0.0150,0.266,10.23590,10.23590
304.00,10.23691,37.039826,0.000221,36.934246,0.0152,0.266,10.23552,10.23552
305.00,10.23666,37.039915,0.000223,36.934278,0.0153,0.266,10.23506,10.23506
306.00,10.23638,37.039956,0.000217,36.934310,0.0155,0.266,10.23098,10.23098
307.00,10.23658,37.039831,0.000212,36.934247,0.0157,0.266,10.21629,10.21629
308.00,10.23641,37.039776,0.000211,36.934259,0.0159,0.266,10.18786,10.18786
309.00,10.23647,37.039721,0.000209,36.934245,0.0161,0.266,10.15063,10.15063
310.00,10.23643,37.039736,0.000206,36.934264,0.0164,0.266,10.11004,10.11004
311.00,10.23633,37.039720,0.000211,36.934190,0.0166,0.266,10.07205,10.07205
312.00,10.23558,37.039772,0.000214,36.934163,0.0168,0.266,10.04928,10.04928
313.00,10.23463,37.039768,0.000212,36.934096,0.0170,0.266,10.04502,10.04502
314.00,10.23520,37.039838,0.000214,36.934111,0.0172,0.266,10.05436,10.05436
315.00,10.23407,37.039809,0.000217,36.934057,0.0174,0.266,10.07102,10.07102
316.00,10.21728,37.039862,0.000217,36.934137,0.0176,0.266,10.09214,10.09214
317.00,10.16036,37.039986,0.000215,36.934203,0.0179,0.266,10.11196,10.11196
318.00,10.09222,37.040112,0.000212,36.934297,0.0181,0.266,10.12952,10.12952
319.00,10.04916,37.040107,0.000212,36.934264,0.0182,0.266,10.14328,10.14328
320.00,10.03124,37.040108,0.000209,36.934279,0.0183,0.266,10.15423,10.15423
321.00,10.02806,37.040089,0.000209,36.934265,0.0184,0.266,10.16229,10.16229
322.00,10.04669,37.040055,0.000216,36.934278,0.0185,0.266,10.16883,10.16883
323.00,10.07063,37.039995,0.000220,36.934237,0.0187,0.266,10.17306,10.17306
324.00,10.09552,37.039987,0.000217,36.934243,0.0190,0.266,10.17596,10.17596
325.00,10.11451,37.040013,0.000218,36.934245,0.0193,0.266,10.17792,10.17792
326.00,10.13329,37.040013,0.000218,36.934263,0.0196,0.266,10.17907,10.17907
327.00,10.14571,37.040041,0.000212,36.934309,0.0198,0.266,10.17993,10.17993
328.00,10.15838,37.040014,0.000211,36.934320,0.0199,0.267,10.18079,10.18079
329.00,10.16439,37.039917,0.000209,36.934270,0.0200,0.267,10.18187,10.18187
330.00,10.16900,37.039906,0.000211,36.934281,0.0201,0.267,10.18281,10.18281
331.00,10.17320,37.039922,0.000210,36.934281,0.0202,0.267,10.18385,10.18385
332.00,10.17693,37.039853,0.000211,36.934215,0.0203,0.267,10.18477,10.18477
333.00,10.17841,37.039877,0.000212,36.934226,0.0205,0.267,10.18507,10.18507
334.00,10.17903,37.040022,0.000214,36.934306,0.0208,0.267,10.18530,10.18530
335.00,10.17934,37.040001,0.000211,36.934272,0.0210,0.267,10.18568,10.18568
336.00,10.18037,37.039994,0.000210,36.934240,0.0212,0.267,10.18581,10.18581
337.00,10.18187,37.040112,0.000213,36.934314,0.0214,0.267,10.18518,10.18518
338.00,10.18275,37.040145,0.000214,36.934324,0.0216,0.267,10.18457,10.18457
339.00,10.18389,37.040126,0.000216,36.934311,0.0217,0.267,10.18435,10.18435
340.00,10.18474,37.040154,0.000218,36.934331,0.0219,0.267,10.18377,10.18377
341.00,10.18499,37.040193,0.000220,36.934377,0.0222,0.267,10.18395,10.18395
342.00,10.18527,37.040158,0.000217,36.934344,0.0224,0.267,10.18452,10.18452
343.00,10.18559,37.040188,0.000218,36.934378,0.0227,0.267,10.18529,10.18529
344.00,10.18556,37.040177,0.000216,36.934389,0.0230,0.267,10.18555,10.18555
345.00,10.18515,37.040142,0.000218,36.934382,0.0231,0.267,10.18603,10.18603
346.00,10.18463,37.040130,0.000219,36.934405,0.0233,0.267,10.18572,10.18572
347.00,10.18434,37.040121,0.000220,36.934404,0.0234,0.267,10.18586,10.18586
348.00,10.18382,37.040050,0.000217,36.934329,0.0235,0.267,10.18621,10.18621
349.00,10.18418,37.040050,0.000214,36.934343,0.0236,0.267,10.18691,10.18691
350.00,10.18459,37.040104,0.000211,36.934350,0.0237,0.267,10.18711,10.18711
351.00,10.18506,37.040142,0.000211,36.934329,0.0239,0.267,10.18709,10.18709
352.00,10.18540,37.040117,0.000210,36.934272,0.0240,0.267,10.18742,10.18742
353.00,10.18568,37.040111,0.000211,36.934286,0.0241,0.267,10.18694,10.18694
354.00,10.18590,37.040148,0.000214,36.934288,0.0243,0.267,10.18579,10.18579
355.00,10.18599,37.040162,0.000216,36.934313,0.0243,0.267,10.18589,10.18589
356.00,10.18630,37.040185,0.000215,36.934333,0.0245,0.267,10.18661,10.18661
357.00,10.18672,37.040223,0.000218,36.934402,0.0247,0.267,10.18575,10.18575
358.00,10.18662,37.040268,0.000217,36.934361,0.0249,0.267,10.18660,10.18660
359.00,10.18700,37.040331,0.000219,36.934415,0.0251,0.267,10.18728,10.18728
360.00,10.18730,37.040370,0.000222,36.934460,0.0253,0.267,10.18705,10.18705
361.00,10.18688,37.040293,0.000219,36.934390,0.0255,0.267,10.18715,10.18715
362.00,10.18615,37.040229,0.000213,36.934313,0.0256,0.267,10.18757,10.18757
363.00,10.18594,37.040213,0.000216,36.934353,0.0257,0.267,10.18624,10.18624
364.00,10.18640,37.040150,0.000215,36.934319,0.0258,0.267,10.18557,10.18557
365.00,10.18622,37.040049,0.000213,36.934221,0.0259,0.267,10.18583,10.18583
366.00,10.18659,37.040046,0.000211,36.934249,0.0260,0.268,10.18622,10.18622
367.00,10.18699,37.040088,0.000214,36.934312,0.0262,0.267,10.18655,10.18655
368.00,10.18725,37.040075,0.000209,36.934356,0.0264,0.268,10.18758,10.18758
369.00,10.18728,37.040105,0.000206,36.934351,0.0266,0.268,10.18842,10.18842
370.00,10.18728,37.040180,0.000205,36.934401,0.0269,0.268,10.18853,10.18853
371.00,10.18637,37.040246,0.000210,36.934385,0.0272,0.268,10.18702,10.18702
372.00,10.18552,37.040279,0.000210,36.934356,0.0274,0.268,10.18687,10.18687
373.00,10.18555,37.040303,0.000212,36.934313,0.0275,0.268,10.18739,10.18739
374.00,10.18612,37.040324,0.000215,36.934327,0.0274,0.268,10.18744,10.18744
375.00,10.18660,37.040316,0.000213,36.934302,0.0274,0.268,10.18802,10.18802
376.00,10.18697,37.040251,0.000214,36.934276,0.0275,0.268,10.18930,10.18930
377.00,10.18769,37.040254,0.000217,36.934281,0.0276,0.268,10.18909,10.18909
378.00,10.18799,37.040253,0.000215,36.934289,0.0279,0.268,10.18810,10.18810
379.00,10.18735,37.040217,0.000215,36.934220,0.0282,0.268,10.18796,10.18796
380.00,10.18738,37.040259,0.000215,36.934223,0.0285,0.268,10.18743,10.18743
381.00,10.18733,37.040287,0.000212,36.934286,0.0287,0.268,10.18726,10.18726
382.00,10.18767,37.040289,0.000212,36.934322,0.0289,0.268,10.18616,10.18616
383.00,10.18810,37.040330,0.000212,36.934339,0.0290,0.268,10.18133,10.18133
384.00,10.18849,37.040394,0.000209,36.934371,0.0291,0.268,10.16722,10.16722
385.00,10.18851,37.040353,0.000210,36.934359,0.0293,0.268,10.13260,10.13260
386.00,10.18828,37.040459,0.000214,36.934369,0.0294,0.268,10.07431,10.07431
387.00,10.18794,37.040471,0.000213,36.934360,0.0295,0.268,9.99579,9.99579
388.00,10.18749,37.040493,0.000214,36.934374,0.0295,0.268,9.90901,9.90901
389.00,10.18705,37.040547,0.000214,36.934421,0.0297,0.268,9.83447,9.83447
390.00,10.18752,37.040591,0.000210,36.934451,0.0298,0.268,9.79850,9.79850
@3,2.0001,4.0, 390.061000000002 
391.00,10.18853,37.040565,0.000209,36.934445,0.0300,0.268,9.81231,9.81231
392.00,10.18150,37.040616,0.000205,36.934457,0.0303,0.268,9.87489,9.87489
393.00,10.16142,37.040664,0.000207,36.934497,0.0305,0.268,9.97333,9.97333
394.00,10.11604,37.040598,0.000208,36.934481,0.0306,0.268,10.08444,10.08444
395.00,10.01434,37.040646,0.000214,36.934519,0.0308,0.268,10.18600,10.18600
396.00,9.89712,37.040685,0.000217,36.934569,0.0309,0.268,10.26305,10.26305
397.00,9.78964,37.040695,0.000220,36.934575,0.0309,0.268,10.30959,10.30959
398.00,9.72859,37.040552,0.000217,36.934441,0.0310,0.268,10.32635,10.32635
399.00,9.74473,37.040556,0.000220,36.934432,0.0313,0.268,10.31902,10.31902
400.00,9.83484,37.040567,0.000223,36.934454,0.0315,0.268,10.29434,10.29434
401.00,9.96627,37.040526,0.000219,36.934408,0.0316,0.268,10.25955,10.25955
402.00,10.10192,37.040508,0.000219,36.934420,0.0317,0.268,10.22128,10.22128
403.00,10.21950,37.040634,0.000221,36.934539,0.0320,0.268,10.18465,10.18465
404.00,10.29917,37.040604,0.000214,36.934522,0.0321,0.269,10.15227,10.15227
405.00,10.34200,37.040535,0.000212,36.934458,0.0321,0.269,10.12579,10.12579
406.00,10.35108,37.040520,0.000213,36.934476,0.0322,0.269,10.10661,10.10661
407.00,10.33460,37.040436,0.000216,36.934427,0.0324,0.268,10.09440,10.09440
408.00,10.30370,37.040419,0.000218,36.934406,0.0326,0.268,10.08749,10.08749
409.00,10.26282,37.040502,0.000219,36.934479,0.0328,0.268,10.08543,10.08543
410.00,10.21888,37.040528,0.000215,36.934494,0.0331,0.269,10.08760,10.08760
411.00,10.17758,37.040595,0.000215,36.934488,0.0334,0.269,10.09229,10.09229
412.00,10.14356,37.040731,0.000215,36.934542,0.0336,0.269,10.09954,10.09954
413.00,10.12069,37.040733,0.000212,36.934527,0.0337,0.269,10.10833,10.10833
414.00,10.10094,37.040715,0.000212,36.934485,0.0339,0.269,10.11788,10.11788
415.00,10.08660,37.040711,0.000211,36.934484,0.0341,0.269,10.12861,10.12861
416.00,10.08161,37.040615,0.000211,36.934398,0.0342,0.269,10.14018,10.14018
417.00,10.08232,37.040603,0.000208,36.934349,0.0344,0.269,10.15017,10.15017
418.00,10.08614,37.040602,0.000214,36.934301,0.0345,0.269,10.15900,10.15900
419.00,10.09073,37.040642,0.000216,36.934282,0.0345,0.269,10.16703,10.16703
420.00,10.09732,37.040642,0.000217,36.934253,0.0346,0.269,10.17359,10.17359
421.00,10.10506,37.040663,0.000216,36.934299,0.0347,0.269,10.17766,10.17766
422.00,10.11862,37.040656,0.000218,36.934308,0.0348,0.269,10.18110,10.18110
423.00,10.13004,37.040684,0.000211,36.934281,0.0350,0.269,10.18415,10.18415
424.00,10.13844,37.040607,0.000208,36.934198,0.0352,0.269,10.18676,10.18676
425.00,10.15088,37.040613,0.000208,36.934169,0.0354,0.269,10.18888,10.18888
426.00,10.16281,37.040685,0.000209,36.934157,0.0356,0.269,10.19147,10.19147
427.00,10.16890,37.040665,0.000207,36.934152,0.0358,0.269,10.19365,10.19365
428.00,10.17380,37.040568,0.000209,36.934120,0.0360,0.269,10.19618,10.19618
429.00,10.17772,37.040574,0.000212,36.934167,0.0361,0.269,10.19916,10.19916
430.00,10.18053,37.040587,0.000214,36.934246,0.0363,0.269,10.20089,10.20089
431.00,10.18329,37.040580,0.000212,36.934224,0.0365,0.270,10.20268,10.20268
432.00,10.18578,37.040601,0.000215,36.934208,0.0368,0.269,10.20467,10.20467
433.00,10.18847,37.040743,0.000217,36.934315,0.0370,0.269,10.20659,10.20659
434.00,10.19065,37.040739,0.000217,36.934318,0.0373,0.270,10.20706,10.20706
435.00,10.19285,37.040746,0.000214,36.934260,0.0374,0.270,10.20803,10.20803
436.00,10.19557,37.040698,0.000212,36.934252,0.0375,0.270,10.20857,10.20857
437.00,10.19791,37.040677,0.000213,36.934246,0.0375,0.270,10.20987,10.20987
438.00,10.19982,37.040581,0.000213,36.934205,0.0376,0.270,10.21054,10.21054
439.00,10.20134,37.040579,0.000216,36.934197,0.0377,0.270,10.21199,10.21199
440.00,10.20280,37.040573,0.000217,36.934179,0.0378,0.270,10.21372,10.21372
441.00,10.20449,37.040575,0.000219,36.934195,0.0379,0.269,10.21508,10.21508
442.00,10.20620,37.040579,0.000219,36.934254,0.0380,0.269,10.21562,10.21562
443.00,10.20789,37.040621,0.000216,36.934241,0.0381,0.270,10.21602,10.21602
444.00,10.20931,37.040605,0.000215,36.934254,0.0381,0.270,10.21600,10.21600
445.00,10.21022,37.040609,0.000218,36.934333,0.0382,0.270,10.21562,10.21562
446.00,10.21101,37.040661,0.000219,36.934357,0.0383,0.270,10.21650,10.21650
447.00,10.21220,37.040703,0.000220,36.934320,0.0384,0.270,10.21757,10.21757
448.00,10.21302,37.040646,0.000223,36.934275,0.0385,0.270,10.21840,10.21840
449.00,10.21367,37.040695,0.000225,36.934270,0.0388,0.270,10.21974,10.21974
450.00,10.21453,37.040718,0.000223,36.934198,0.0390,0.270,10.22046,10.22046
451.00,10.21519,37.040726,0.000221,36.934179,0.0392,0.270,10.22089,10.22089
452.00,10.21609,37.040742,0.000217,36.934133,0.0394,0.270,10.22058,10.22058
453.00,10.21673,37.040804,0.000214,36.934164,0.0395,0.270,10.22023,10.22023
454.00,10.21737,37.040862,0.000210,36.934161,0.0396,0.270,10.21950,10.21950
455.00,10.21801,37.040945,0.000209,36.934176,0.0398,0.270,10.21939,10.21939
456.00,10.21876,37.040984,0.000212,36.934212,0.0398,0.270,10.21827,10.21827
457.00,10.21894,37.041016,0.000215,36.934272,0.0399,0.270,10.21729,10.21729
458.00,10.21966,37.041059,0.000216,36.934220,0.0400,0.270,10.21531,10.21531
459.00,10.22059,37.041067,0.000218,36.934195,0.0400,0.270,10.21316,10.21316
460.00,10.22050,37.040983,0.000218,36.934171,0.0400,0.270,10.21118,10.21118
461.00,10.22024,37.040932,0.000216,36.934085,0.0402,0.270,10.20971,10.20971
462.00,10.21962,37.040878,0.000216,36.934012,0.0403,0.270,10.20810,10.20810
463.00,10.21872,37.040953,0.000220,36.934134,0.0404,0.270,10.20721,10.20721
464.00,10.21800,37.040920,0.000217,36.934115,0.0407,0.270,10.20691,10.20691
465.00,10.21645,37.041008,0.000219,36.934163,0.0409,0.270,10.20562,10.20562
466.00,10.21473,37.041044,0.000220,36.934173,0.0411,0.270,10.20444,10.20444
467.00,10.21328,37.041130,0.000220,36.934206,0.0411,0.271,10.20349,10.20349
468.00,10.21195,37.041138,0.000217,36.934184,0.0413,0.271,10.20245,10.20245
469.00,10.21072,37.041158,0.000219,36.934179,0.0414,0.271,10.20127,10.20127
470.00,10.20931,37.041110,0.000218,36.934138,0.0415,0.271,10.20114,10.20114
471.00,10.20771,37.041135,0.000220,36.934156,0.0417,0.270,10.20057,10.20057
472.00,10.20653,37.041085,0.000219,36.934140,0.0418,0.270,10.20017,10.20017
473.00,10.20531,37.041012,0.000218,36.934082,0.0418,0.270,10.19973,10.19973
474.00,10.20442,37.041085,0.000222,36.934172,0.0419,0.270,10.19861,10.19861
475.00,10.20375,37.041077,0.000220,36.934176,0.0421,0.271,10.19741,10.19741
476.00,10.20309,37.041109,0.000221,36.934245,0.0423,0.271,10.19673,10.19673
477.00,10.20231,37.041122,0.000224,36.934304,0.0426,0.271,10.19616,10.19616
478.00,10.20141,37.041171,0.000225,36.934380,0.0429,0.271,10.19662,10.19662
479.00,10.20055,37.041161,0.000222,36.934331,0.0430,0.271,10.19695,10.19695
480.00,10.19953,37.041226,0.000223,36.934399,0.0431,0.271,10.19809,10.19809
481.00,10.19897,37.041169,0.000221,36.934359,0.0431,0.271,10.19776,10.19776
482.00,10.19871,37.041212,0.000219,36.934355,0.0432,0.271,10.19724,10.19724
483.00,10.19841,37.041172,0.000217,36.934330,0.0432,0.271,10.19571,10.19571
484.00,10.19836,37.041132,0.000217,36.934369,0.0432,0.271,10.19477,10.19477
485.00,10.19797,37.041092,0.000214,36.934327,0.0434,0.271,10.19365,10.19365
486.00,10.19750,37.041086,0.000215,36.934343,0.0436,0.271,10.19445,10.19445
487.00,10.19691,37.041020,0.000219,36.934309,0.0438,0.271,10.19441,10.19441
488.00,10.19637,37.041020,0.000221,36.934320,0.0441,0.271,10.19448,10.19448
489.00,10.19576,37.041004,0.000220,36.934298,0.0443,0.271,10.19413,10.19413
490.00,10.19578,37.040983,0.000222,36.934279,0.0444,0.271,10.19343,10.19343
491.00,10.19588,37.041021,0.000221,36.934277,0.0445,0.271,10.19171,10.19171
492.00,10.19575,37.041075,0.000217,36.934329,0.0445,0.271,10.19058,10.19058
493.00,10.19524,37.041130,0.000216,36.934379,0.0445,0.271,10.18946,10.18946
494.00,10.19479,37.041162,0.000217,36.934373,0.0446,0.271,10.18980,10.18980
495.00,10.19415,37.041157,0.000217,36.934361,0.0447,0.271,10.19025,10.19025
496.00,10.19322,37.041203,0.000217,36.934431,0.0449,0.271,10.19098,10.19098
497.00,10.19243,37.041158,0.000218,36.934387,0.0450,0.271,10.19201,10.19201
498.00,10.19213,37.041153,0.000218,36.934359,0.0451,0.271,10.19286,10.19286
499.00,10.19216,37.041146,0.000217,36.934352,0.0452,0.271,10.19230,10.19230
500.00,10.19219,37.041267,0.000219,36.934419,0.0453,0.271,10.19207,10.19207
501.00,10.19231,37.041277,0.000219,36.934434,0.0455,0.271,10.19176,10.19176
502.00,10.19212,37.041328,0.000220,36.934466,0.0457,0.271,10.19161,10.19161
503.00,10.19158,37.041347,0.000221,36.934426,0.0459,0.271,10.19171,10.19171
504.00,10.19113,37.041364,0.000224,36.934444,0.0461,0.271,10.19196,10.19196
505.00,10.19117,37.041324,0.000226,36.934453,0.0461,0.271,10.19214,10.19214
506.00,10.19132,37.041285,0.000228,36.934412,0.0462,0.271,10.19226,10.19226
507.00,10.19143,37.041311,0.000230,36.934430,0.0462,0.271,10.19187,10.19187
508.00,10.19162,37.041331,0.000229,36.934457,0.0463,0.271,10.19191,10.19191
509.00,10.19187,37.041373,0.000228,36.934520,0.0466,0.271,10.19197,10.19197
510.00,10.19227,37.041339,0.000225,36.934499,0.0468,0.271,10.19199,10.19199
511.00,10.19212,37.041293,0.000224,36.934462,0.0470,0.271,10.19218,10.19218
512.00,10.19194,37.041274,0.000224,36.934442,0.0472,0.271,10.19273,10.19273
513.00,10.19180,37.041249,0.000224,36.934460,0.0472,0.271,10.19264,10.19264
514.00,10.19174,37.041277,0.000222,36.934444,0.0471,0.271,10.19236,10.19236
515.00,10.19204,37.041318,0.000221,36.934461,0.0472,0.271,10.19134,10.19134
516.00,10.19220,37.041391,0.000220,36.934513,0.0472,0.271,10.19006,10.19006
517.00,10.19231,37.041354,0.000218,36.934481,0.0473,0.271,10.18926,10.18926
518.00,10.19221,37.041390,0.000220,36.934481,0.0474,0.271,10.18934,10.18934
519.00,10.19202,37.041396,0.000219,36.934476,0.0476,0.271,10.18964,10.18964
520.00,10.19192,37.041382,0.000219,36.934459,0.0477,0.271,10.18998,10.18998
521.00,10.19131,37.041436,0.000217,36.934420,0.0477,0.271,10.19077,10.19077
522.00,10.19101,37.041447,0.000215,36.934417,0.0478,0.272,10.19068,10.19068
523.00,10.19100,37.041366,0.000214,36.934354,0.0480,0.271,10.19038,10.19038
524.00,10.19097,37.041364,0.000217,36.934347,0.0481,0.271,10.19064,10.19064
525.00,10.19091,37.041449,0.000219,36.934395,0.0483,0.271,10.19136,10.19136
526.00,10.19075,37.041361,0.000216,36.934374,0.0485,0.271,10.19175,10.19175
527.00,10.19029,37.041402,0.000220,36.934423,0.0487,0.271,10.19305,10.19305
528.00,10.18994,37.041429,0.000221,36.934455,0.0488,0.272,10.19419,10.19419
529.00,10.18998,37.041397,0.000220,36.934475,0.0489,0.272,10.19446,10.19446
530.00,10.19039,37.041313,0.000217,36.934431,0.0490,0.272,10.19370,10.19370
531.00,10.19101,37.041348,0.000218,36.934426,0.0490,0.272,10.19338,10.19338
532.00,10.19159,37.041312,0.000213,36.934397,0.0491,0.272,10.19272,10.19272
533.00,10.19214,37.041354,0.000213,36.934471,0.0492,0.272,10.19218,10.19218
534.00,10.19242,37.041380,0.000212,36.934474,0.0494,0.272,10.19197,10.19197
535.00,10.19283,37.041402,0.000212,36.934492,0.0495,0.272,10.19299,10.19299
536.00,10.19283,37.041409,0.000214,36.934495,0.0497,0.272,10.19351,10.19351
537.00,10.19311,37.041450,0.000215,36.934495,0.0499,0.272,10.19346,10.19346
538.00,10.19322,37.041436,0.000214,36.934430,0.0501,0.272,10.19315,10.19315
539.00,10.19334,37.041441,0.000215,36.934384,0.0503,0.272,10.19293,10.19293
540.00,10.19331,37.041470,0.000217,36.934354,0.0505,0.272,10.19288,10.19288
541.00,10.19333,37.041468,0.000219,36.934360,0.0507,0.272,10.19310,10.19310
542.00,10.19313,37.041470,0.000222,36.934339,0.0509,0.272,10.19364,10.19364
543.00,10.19269,37.041505,0.000224,36.934356,0.0509,0.272,10.19455,10.19455
544.00,10.19266,37.041531,0.000227,36.934409,0.0509,0.272,10.19518,10.19518
545.00,10.19299,37.041506,0.000227,36.934405,0.0510,0.271,10.19475,10.19475
546.00,10.19300,37.041439,0.000225,36.934351,0.0512,0.271,10.19433,10.19433
547.00,10.19333,37.041409,0.000221,36.934382,0.0514,0.272,10.19420,10.19420
548.00,10.19355,37.041364,0.000219,36.934338,0.0516,0.272,10.19397,10.19397
549.00,10.19376,37.041315,0.000219,36.934257,0.0519,0.272,10.19377,10.19377
550.00,10.19388,37.041355,0.000217,36.934242,0.0520,0.272,10.19346,10.19346
551.00,10.19421,37.041468,0.000216,36.934302,0.0522,0.272,10.19309,10.19309
552.00,10.19429,37.041525,0.000217,36.934305,0.0523,0.272,10.19299,10.19299
553.00,10.19454,37.041569,0.000216,36.934340,0.0524,0.272,10.19257,10.19257
554.00,10.19442,37.041614,0.000208,36.934368,0.0523,0.272,10.19216,10.19216
555.00,10.19448,37.041594,0.000207,36.934359,0.0523,0.272,10.19242,10.19242
556.00,10.19427,37.041551,0.000206,36.934309,0.0522,0.272,10.19247,10.19247
557.00,10.19351,37.041557,0.000204,36.934278,0.0522,0.272,10.19236,10.19236
558.00,10.19307,37.041509,0.000203,36.934209,0.0524,0.272,10.19189,10.19189
559.00,10.19318,37.041513,0.000207,36.934222,0.0527,0.272,10.19237,10.19237
560.00,10.19313,37.041545,0.000207,36.934273,0.0530,0.272,10.19286,10.19286
561.00,10.19284,37.041550,0.000208,36.934323,0.0533,0.273,10.19384,10.19384
562.00,10.19226,37.041510,0.000209,36.934283,0.0534,0.273,10.19405,10.19405
563.00,10.19219,37.041546,0.000210,36.934337,0.0536,0.273,10.19150,10.19150
564.00,10.19241,37.041543,0.000210,36.934313,0.0537,0.273,10.18078,10.18078
565.00,10.19236,37.041540,0.000208,36.934252,0.0537,0.273,10.15284,10.15284
566.00,10.19234,37.041610,0.000207,36.934248,0.0537,0.273,10.10207,10.10207
567.00,10.19257,37.041695,0.000206,36.934343,0.0538,0.273,10.02920,10.02920
568.00,10.19306,37.041705,0.000207,36.934304,0.0539,0.273,9.94495,9.94495
569.00,10.19356,37.041747,0.000203,36.934334,0.0540,0.273,9.86803,9.86803
570.00,10.19474,37.041775,0.000205,36.934444,0.0541,0.273,9.82404,9.82404
@4,2.0001,4.0, 570.044000000002 
571.00,10.19636,37.041762,0.000205,36.934471,0.0543,0.273,9.82627,9.82627
572.00,10.19379,37.041682,0.000202,36.934441,0.0545,0.273,9.87705,9.87705
573.00,10.17818,37.041632,0.000203,36.934483,0.0546,0.274,9.96727,9.96727
574.00,10.13984,37.041547,0.000205,36.934438,0.0547,0.273,10.07621,10.07621
575.00,10.05465,37.041541,0.000209,36.934411,0.0549,0.273,10.18034,10.18034
576.00,9.94261,37.041479,0.000210,36.934338,0.0549,0.273,10.26378,10.26378
577.00,9.83029,37.041490,0.000213,36.934303,0.0548,0.273,10.31837,10.31837
578.00,9.75759,37.041580,0.000216,36.934322,0.0548,0.273,10.34247,10.34247
579.00,9.75668,37.041647,0.000217,36.934387,0.0547,0.273,10.33975,10.33975
580.00,9.83541,37.041626,0.000212,36.934317,0.0547,0.273,10.31693,10.31693
581.00,9.95372,37.041676,0.000209,36.934328,0.0548,0.273,10.28247,10.28247
582.00,10.08383,37.041733,0.000207,36.934376,0.0549,0.273,10.24383,10.24383
583.00,10.20770,37.041765,0.000208,36.934399,0.0550,0.273,10.20582,10.20582
584.00,10.30009,37.041742,0.000209,36.934326,0.0551,0.273,10.17144,10.17144
585.00,10.35524,37.041737,0.000208,36.934338,0.0553,0.273,10.14304,10.14304
586.00,10.37060,37.041721,0.000211,36.934329,0.0555,0.273,10.12238,10.12238
587.00,10.35667,37.041778,0.000211,36.934288,0.0558,0.273,10.10769,10.10769
588.00,10.32834,37.041706,0.000205,36.934171,0.0561,0.274,10.09782,10.09782
589.00,10.28687,37.041719,0.000204,36.934189,0.0563,0.274,10.09421,10.09421
590.00,10.24172,37.041735,0.000206,36.934181,0.0564,0.274,10.09503,10.09503
591.00,10.19863,37.041821,0.000206,36.934197,0.0564,0.274,10.09855,10.09855
592.00,10.16370,37.041778,0.000209,36.934196,0.0565,0.274,10.10533,10.10533
593.00,10.13838,37.041825,0.000209,36.934258,0.0565,0.274,10.11464,10.11464
594.00,10.11506,37.041854,0.000209,36.934258,0.0565,0.274,10.12431,10.12431
595.00,10.09970,37.041904,0.000208,36.934280,0.0566,0.274,10.13413,10.13413
596.00,10.09532,37.041874,0.000208,36.934313,0.0568,0.274,10.14379,10.14379
597.00,10.09009,37.041932,0.000209,36.934346,0.0570,0.274,10.15307,10.15307
598.00,10.08934,37.041958,0.000213,36.934347,0.0572,0.274,10.16129,10.16129
599.00,10.09683,37.041949,0.000212,36.934322,0.0574,0.274,10.16878,10.16878
600.00,10.10371,37.041933,0.000214,36.934277,0.0574,0.274,10.17524,10.17524
601.00,10.11291,37.041899,0.000213,36.934240,0.0575,0.274,10.18053,10.18053
602.00,10.12397,37.041783,0.000208,36.934150,0.0575,0.274,10.18454,10.18454
603.00,10.13576,37.041724,0.000204,36.934130,0.0575,0.274,10.18766,10.18766
604.00,10.14527,37.041734,0.000207,36.934176,0.0575,0.274,10.19033,10.19033
605.00,10.15276,37.041733,0.000207,36.934233,0.0576,0.274,10.19314,10.19314
606.00,10.16119,37.041739,0.000207,36.934198,0.0577,0.274,10.19565,10.19565
607.00,10.17029,37.041736,0.000206,36.934192,0.0579,0.274,10.19757,10.19757
608.00,10.17713,37.041746,0.000212,36.934197,0.0581,0.274,10.19949,10.19949
609.00,10.18129,37.041634,0.000209,36.934074,0.0582,0.274,10.20048,10.20048
610.00,10.18432,37.041598,0.000209,36.934013,0.0584,0.274,10.20164,10.20164
611.00,10.18717,37.041653,0.000212,36.934100,0.0585,0.274,10.20295,10.20295
612.00,10.18981,37.041712,0.000216,36.934160,0.0586,0.274,10.20500,10.20500
613.00,10.19178,37.041698,0.000214,36.934123,0.0587,0.274,10.20726,10.20726
614.00,10.19356,37.041782,0.000219,36.934190,0.0588,0.274,10.21028,10.21028
615.00,10.19561,37.041783,0.000218,36.934159,0.0588,0.274,10.21254,10.21254
616.00,10.19782,37.041770,0.000213,36.934106,0.0588,0.274,10.21451,10.21451
617.00,10.19972,37.041722,0.000210,36.933991,0.0589,0.274,10.21554,10.21554
618.00,10.20175,37.041781,0.000207,36.934003,0.0589,0.274,10.21633,10.21633
619.00,10.20393,37.041803,0.000202,36.933948,0.0590,0.274,10.21674,10.21674
620.00,10.20594,37.041811,0.000203,36.933975,0.0591,0.274,10.21699,10.21699
621.00,10.20776,37.041804,0.000205,36.933984,0.0592,0.274,10.21752,10.21752
622.00,10.20916,37.041886,0.000210,36.934132,0.0594,0.274,10.21929,10.21929
623.00,10.21037,37.041862,0.000210,36.934153,0.0596,0.274,10.22070,10.22070
624.00,10.21170,37.041923,0.000211,36.934244,0.0598,0.274,10.22207,10.22207
625.00,10.21316,37.041986,0.000211,36.934284,0.0599,0.274,10.22292,10.22292
626.00,10.21461,37.042008,0.000211,36.934260,0.0599,0.274,10.22355,10.22355
627.00,10.21572,37.042014,0.000210,36.934201,0.0599,0.275,10.22289,10.22289
628.00,10.21707,37.042027,0.000211,36.934171,0.0599,0.274,10.22260,10.22260
629.00,10.21813,37.042019,0.000210,36.934159,0.0598,0.274,10.22276,10.22276
630.00,10.21897,37.042059,0.000212,36.934169,0.0599,0.274,10.22291,10.22291
631.00,10.21987,37.042078,0.000214,36.934192,0.0600,0.274,10.22271,10.22271
632.00,10.22052,37.042115,0.000214,36.934264,0.0602,0.274,10.22230,10.22230
633.00,10.22103,37.042135,0.000214,36.934246,0.0603,0.274,10.22180,10.22180
634.00,10.22140,37.042094,0.000214,36.934218,0.0605,0.274,10.22011,10.22011
635.00,10.22141,37.042117,0.000213,36.934252,0.0607,0.275,10.21942,10.21942
636.00,10.22166,37.042044,0.000211,36.934190,0.0608,0.275,10.21899,10.21899
637.00,10.22151,37.042016,0.000210,36.934128,0.0609,0.275,10.21849,10.21849
638.00,10.22175,37.042052,0.000211,36.934152,0.0610,0.275,10.21762,10.21762
639.00,10.22186,37.042052,0.000211,36.934122,0.0611,0.275,10.21631,10.21631
640.00,10.22125,37.041976,0.000209,36.934076,0.0612,0.275,10.21454,10.21454
641.00,10.22054,37.041983,0.000208,36.934097,0.0613,0.275,10.21281,10.21281
642.00,10.21955,37.041984,0.000208,36.934163,0.0615,0.275,10.21208,10.21208
643.00,10.21881,37.041955,0.000209,36.934197,0.0617,0.275,10.21173,10.21173
644.00,10.21812,37.041981,0.000210,36.934253,0.0619,0.275,10.21181,10.21181
645.00,10.21763,37.042030,0.000212,36.934271,0.0621,0.275,10.21181,10.21181
646.00,10.21709,37.042104,0.000213,36.934299,0.0622,0.275,10.21153,10.21153
647.00,10.21631,37.042126,0.000215,36.934262,0.0623,0.275,10.20949,10.20949
648.00,10.21527,37.042186,0.000217,36.934285,0.0623,0.275,10.20705,10.20705
649.00,10.21399,37.042205,0.000218,36.934251,0.0623,0.275,10.20489,10.20489
650.00,10.21281,37.042169,0.000219,36.934155,0.0624,0.275,10.20303,10.20303
651.00,10.21170,37.042192,0.000221,36.934227,0.0624,0.275,10.20059,10.20059
652.00,10.21063,37.042224,0.000221,36.934277,0.0625,0.275,10.20031,10.20031
653.00,10.20954,37.042223,0.000219,36.934277,0.0627,0.275,10.19989,10.19989
654.00,10.20859,37.042199,0.000220,36.934279,0.0629,0.275,10.20012,10.20012
655.00,10.20736,37.042245,0.000216,36.934339,0.0631,0.275,10.19960,10.19960
656.00,10.20629,37.042295,0.000213,36.934314,0.0633,0.275,10.19935,10.19935
657.00,10.20560,37.042273,0.000213,36.934226,0.0634,0.275,10.19933,10.19933
658.00,10.20473,37.042256,0.000211,36.934170,0.0635,0.275,10.19879,10.19879
659.00,10.20404,37.042339,0.000210,36.934210,0.0637,0.275,10.19860,10.19860
660.00,10.20365,37.042309,0.000213,36.934170,0.0638,0.275,10.19957,10.19957
661.00,10.20335,37.042298,0.000216,36.934168,0.0638,0.275,10.20115,10.20115
662.00,10.20274,37.042312,0.000217,36.934211,0.0640,0.275,10.20153,10.20153
663.00,10.20166,37.042302,0.000219,36.934209,0.0641,0.275,10.20212,10.20212
664.00,10.20145,37.042283,0.000219,36.934210,0.0641,0.275,10.20248,10.20248
665.00,10.20146,37.042318,0.000222,36.934288,0.0641,0.275,10.20292,10.20292
666.00,10.20110,37.042329,0.000223,36.934292,0.0640,0.275,10.20244,10.20244
667.00,10.20082,37.042353,0.000221,36.934301,0.0641,0.275,10.20188,10.20188
668.00,10.20065,37.042367,0.000218,36.934299,0.0641,0.275,10.20154,10.20154
669.00,10.20057,37.042371,0.000217,36.934265,0.0643,0.275,10.20095,10.20095
670.00,10.20051,37.042418,0.000212,36.934231,0.0645,0.275,10.19932,10.19932
671.00,10.20054,37.042366,0.000209,36.934157,0.0648,0.275,10.19893,10.19893
672.00,10.20049,37.042310,0.000210,36.934111,0.0649,0.276,10.19914,10.19914
673.00,10.20050,37.042333,0.000213,36.934164,0.0650,0.276,10.19957,10.19957
674.00,10.20046,37.042289,0.000211,36.934165,0.0650,0.276,10.19970,10.19970
675.00,10.20059,37.042160,0.000211,36.934147,0.0651,0.276,10.20054,10.20054
676.00,10.20086,37.042157,0.000211,36.934147,0.0652,0.276,10.20088,10.20088
677.00,10.20091,37.042214,0.000211,36.934174,0.0652,0.276,10.20078,10.20078
678.00,10.20092,37.042217,0.000210,36.934164,0.0653,0.276,10.20051,10.20051
679.00,10.20084,37.042213,0.000213,36.934141,0.0654,0.276,10.19962,10.19962
680.00,10.20055,37.042274,0.000212,36.934084,0.0655,0.276,10.19890,10.19890
681.00,10.20021,37.042258,0.000215,36.934063,0.0655,0.276,10.19774,10.19774
682.00,10.19979,37.042278,0.000213,36.934059,0.0656,0.276,10.19666,10.19666
683.00,10.19952,37.042278,0.000214,36.934029,0.0657,0.276,10.19618,10.19618
684.00,10.19937,37.042309,0.000213,36.934047,0.0657,0.276,10.19703,10.19703
685.00,10.19924,37.042356,0.000216,36.934133,0.0658,0.276,10.19779,10.19779
686.00,10.19907,37.042387,0.000213,36.934142,0.0660,0.276,10.19843,10.19843
687.00,10.19889,37.042386,0.000215,36.934112,0.0661,0.276,10.19869,10.19869
688.00,10.19874,37.042385,0.000215,36.934083,0.0661,0.276,10.19849,10.19849
689.00,10.19861,37.042380,0.000215,36.934052,0.0661,0.276,10.19784,10.19784
690.00,10.19859,37.042340,0.000213,36.933996,0.0661,0.276,10.19722,10.19722
691.00,10.19854,37.042381,0.000217,36.934054,0.0661,0.276,10.19704,10.19704
692.00,10.19830,37.042363,0.000216,36.934099,0.0662,0.276,10.19761,10.19761
693.00,10.19825,37.042342,0.000214,36.934139,0.0663,0.276,10.19850,10.19850
694.00,10.19835,37.042299,0.000215,36.934138,0.0665,0.276,10.19910,10.19910
695.00,10.19827,37.042223,0.000217,36.934099,0.0667,0.276,10.19942,10.19942
696.00,10.19814,37.042155,0.000215,36.934106,0.0669,0.276,10.19952,10.19952
697.00,10.19815,37.042191,0.000215,36.934142,0.0671,0.276,10.19987,10.19987
698.00,10.19830,37.042264,0.000220,36.934171,0.0672,0.276,10.20039,10.20039
699.00,10.19843,37.042329,0.000223,36.934233,0.0672,0.276,10.19996,10.19996
700.00,10.19836,37.042429,0.000224,36.934315,0.0672,0.276,10.19842,10.19842
701.00,10.19819,37.042444,0.000224,36.934290,0.0672,0.276,10.19791,10.19791
702.00,10.19825,37.042376,0.000221,36.934225,0.0672,0.276,10.19720,10.19720
703.00,10.19843,37.042320,0.000218,36.934221,0.0671,0.276,10.19663,10.19663
704.00,10.19847,37.042381,0.000215,36.934242,0.0672,0.276,10.19651,10.19651
705.00,10.19831,37.042439,0.000213,36.934265,0.0673,0.276,10.19807,10.19807
706.00,10.19830,37.042419,0.000210,36.934215,0.0675,0.276,10.19864,10.19864
707.00,10.19848,37.042465,0.000210,36.934239,0.0677,0.276,10.19972,10.19972
708.00,10.19865,37.042514,0.000209,36.934273,0.0679,0.276,10.20023,10.20023
709.00,10.19872,37.042501,0.000209,36.934235,0.0680,0.276,10.20185,10.20185
710.00,10.19901,37.042514,0.000209,36.934236,0.0681,0.277,10.20144,10.20144
711.00,10.19940,37.042633,0.000214,36.934313,0.0681,0.277,10.20113,10.20113
712.00,10.19930,37.042656,0.000218,36.934308,0.0681,0.277,10.19998,10.19998
713.00,10.19904,37.042643,0.000218,36.934251,0.0681,0.277,10.19833,10.19833
714.00,10.19886,37.042672,0.000219,36.934304,0.0682,0.277,10.19718,10.19718
715.00,10.19883,37.042590,0.000219,36.934261,0.0684,0.276,10.19749,10.19749
716.00,10.19887,37.042541,0.000214,36.934194,0.0684,0.277,10.19797,10.19797
717.00,10.19866,37.042530,0.000212,36.934142,0.0685,0.277,10.19792,10.19792
718.00,10.19878,37.042500,0.000212,36.934154,0.0686,0.277,10.19865,10.19865
719.00,10.19904,37.042417,0.000211,36.934107,0.0686,0.277,10.19814,10.19814
720.00,10.19903,37.042470,0.000214,36.934092,0.0687,0.277,10.19720,10.19720
721.00,10.19887,37.042472,0.000218,36.934129,0.0688,0.277,10.19691,10.19691
722.00,10.19872,37.042523,0.000219,36.934190,0.0689,0.277,10.19714,10.19714
723.00,10.19861,37.042530,0.000220,36.934125,0.0689,0.277,10.19693,10.19693
724.00,10.19857,37.042564,0.000220,36.934121,0.0690,0.277,10.19709,10.19709
725.00,10.19852,37.042602,0.000222,36.934188,0.0690,0.277,10.19753,10.19753
726.00,10.19842,37.042592,0.000223,36.934162,0.0691,0.277,10.19739,10.19739
727.00,10.19822,37.042610,0.000225,36.934160,0.0691,0.277,10.19715,10.19715
728.00,10.19795,37.042663,0.000220,36.934218,0.0693,0.277,10.19743,10.19743
729.00,10.19768,37.042626,0.000221,36.934177,0.0695,0.277,10.19785,10.19785
730.00,10.19765,37.042576,0.000216,36.934123,0.0698,0.277,10.19868,10.19868
731.00,10.19773,37.042602,0.000212,36.934124,0.0700,0.277,10.19866,10.19866
732.00,10.19776,37.042594,0.000214,36.934171,0.0702,0.277,10.19882,10.19882
733.00,10.19777,37.042609,0.000219,36.934200,0.0703,0.277,10.19809,10.19809
734.00,10.19765,37.042629,0.000218,36.934224,0.0704,0.277,10.19700,10.19700
735.00,10.19739,37.042626,0.000221,36.934230,0.0704,0.277,10.19574,10.19574
736.00,10.19713,37.042594,0.000221,36.934217,0.0705,0.277,10.19497,10.19497
737.00,10.19697,37.042557,0.000218,36.934125,0.0706,0.277,10.19493,10.19493
738.00,10.19697,37.042549,0.000220,36.934091,0.0707,0.277,10.19492,10.19492
739.00,10.19679,37.042590,0.000222,36.934130,0.0708,0.277,10.19446,10.19446
740.00,10.19663,37.042648,0.000222,36.934122,0.0709,0.277,10.19468,10.19468
741.00,10.19658,37.042720,0.000224,36.934174,0.0709,0.277,10.19467,10.19467
742.00,10.19639,37.042643,0.000222,36.934102,0.0709,0.277,10.19394,10.19394
743.00,10.19626,37.042638,0.000220,36.934106,0.0709,0.277,10.19169,10.19169
744.00,10.19614,37.042645,0.000217,36.934085,0.0710,0.277,10.18478,10.18478
745.00,10.19585,37.042633,0.000213,36.934066,0.0711,0.277,10.16284,10.16284
746.00,10.19508,37.042637,0.000212,36.934044,0.0713,0.277,10.11900,10.11900
747.00,10.19456,37.042735,0.000214,36.934130,0.0715,0.277,10.05359,10.05359
748.00,10.19455,37.042763,0.000210,36.934127,0.0716,0.277,9.97242,9.97242
749.00,10.19452,37.042812,0.000212,36.934195,0.0717,0.277,9.89283,9.89283
750.00,10.19417,37.042852,0.000214,36.934287,0.0717,0.277,9.83952,9.83952
@5,2.0001,4.0, 750.017 
751.00,10.19329,37.042852,0.000215,36.934368,0.0718,0.277,9.83031,9.83031
752.00,10.19332,37.042889,0.000213,36.934409,0.0717,0.277,9.86982,9.86982
753.00,10.18341,37.042777,0.000215,36.934383,0.0717,0.277,9.95381,9.95381
754.00,10.15697,37.042737,0.000214,36.934324,0.0717,0.277,10.06179,10.06179
755.00,10.08599,37.042703,0.000217,36.934279,0.0718,0.277,10.16973,10.16973
756.00,9.97405,37.042652,0.000218,36.934241,0.0719,0.277,10.25981,10.25981
757.00,9.86679,37.042586,0.000219,36.934189,0.0721,0.277,10.32130,10.32130
758.00,9.77832,37.042602,0.000215,36.934166,0.0724,0.277,10.35025,10.35025
759.00,9.76037,37.042581,0.000213,36.934119,0.0725,0.277,10.35059,10.35059
760.00,9.82042,37.042537,0.000209,36.934073,0.0727,0.277,10.33010,10.33010
761.00,9.92800,37.042550,0.000208,36.934008,0.0728,0.278,10.29708,10.29708
762.00,10.06433,37.042557,0.000212,36.934009,0.0729,0.278,10.25796,10.25796
763.00,10.19708,37.042635,0.000214,36.934045,0.0730,0.278,10.21884,10.21884
764.00,10.29903,37.042636,0.000219,36.934079,0.0731,0.278,10.18353,10.18353
765.00,10.35924,37.042686,0.000220,36.934120,0.0732,0.277,10.15336,10.15336
766.00,10.37804,37.042677,0.000221,36.934162,0.0733,0.277,10.12995,10.12995
767.00,10.37139,37.042699,0.000219,36.934218,0.0733,0.278,10.11364,10.11364
768.00,10.34218,37.042697,0.000221,36.934262,0.0733,0.278,10.10336,10.10336
769.00,10.30100,37.042737,0.000220,36.934299,0.0734,0.278,10.09878,10.09878
770.00,10.25719,37.042803,0.000218,36.934347,0.0735,0.278,10.09967,10.09967
771.00,10.21329,37.042883,0.000220,36.934351,0.0736,0.278,10.10395,10.10395
772.00,10.17626,37.042908,0.000220,36.934342,0.0738,0.278,10.11087,10.11087
773.00,10.14664,37.042930,0.000219,36.934327,0.0738,0.278,10.11900,10.11900
774.00,10.12451,37.042925,0.000215,36.934249,0.0739,0.278,10.12824,10.12824
775.00,10.10646,37.042950,0.000216,36.934226,0.0739,0.278,10.13776,10.13776
776.00,10.09623,37.042931,0.000213,36.934223,0.0739,0.278,10.14730,10.14730
777.00,10.09464,37.042960,0.000211,36.934201,0.0738,0.278,10.15626,10.15626
778.00,10.09522,37.043017,0.000212,36.934170,0.0738,0.278,10.16476,10.16476
779.00,10.10162,37.043027,0.000215,36.934194,0.0738,0.278,10.17128,10.17128
780.00,10.11084,37.042932,0.000212,36.934139,0.0738,0.278,10.17729,10.17729
781.00,10.11751,37.042887,0.000210,36.934066,0.0738,0.278,10.18277,10.18277
782.00,10.12913,37.042852,0.000214,36.934064,0.0738,0.278,10.18752,10.18752
783.00,10.13590,37.042819,0.000213,36.934092,0.0739,0.278,10.19196,10.19196
784.00,10.14788,37.042778,0.000214,36.934059,0.0740,0.278,10.19616,10.19616
785.00,10.15829,37.042868,0.000220,36.934136,0.0741,0.278,10.19918,10.19918
786.00,10.16535,37.042912,0.000220,36.934189,0.0741,0.278,10.20181,10.20181
787.00,10.17347,37.042852,0.000213,36.934104,0.0742,0.278,10.20394,10.20394
788.00,10.17767,37.042840,0.000210,36.934054,0.0742,0.278,10.20565,10.20565
789.00,10.18271,37.042955,0.000207,36.934110,0.0743,0.278,10.20757,10.20757
790.00,10.18770,37.042932,0.000207,36.934045,0.0744,0.278,10.20964,10.20964
791.00,10.19190,37.042970,0.000210,36.934069,0.0746,0.278,10.21105,10.21105
792.00,10.19487,37.043096,0.000215,36.934185,0.0746,0.278,10.21243,10.21243
793.00,10.19756,37.043123,0.000220,36.934234,0.0747,0.278,10.21369,10.21369
794.00,10.19987,37.043070,0.000217,36.934181,0.0747,0.278,10.21462,10.21462
795.00,10.20192,37.043090,0.000212,36.934184,0.0746,0.278,10.21523,10.21523
796.00,10.20367,37.043097,0.000211,36.934154,0.0747,0.278,10.21654,10.21654
797.00,10.20519,37.043081,0.000207,36.934080,0.0748,0.278,10.21817,10.21817
798.00,10.20692,37.043128,0.000203,36.934029,0.0749,0.279,10.22020,10.22020
799.00,10.20928,37.043189,0.000205,36.934053,0.0750,0.279,10.22229,10.22229
800.00,10.21140,37.043105,0.000205,36.934024,0.0752,0.279,10.22382,10.22382
801.00,10.21307,37.043117,0.000201,36.934083,0.0753,0.279,10.22501,10.22501
802.00,10.21451,37.043135,0.000199,36.934116,0.0753,0.279,10.22586,10.22586
803.00,10.21598,37.043141,0.000202,36.934153,0.0753,0.279,10.22593,10.22593
804.00,10.21737,37.043195,0.000203,36.934227,0.0753,0.279,10.22630,10.22630
805.00,10.21865,37.043189,0.000205,36.934156,0.0753,0.279,10.22742,10.22742
806.00,10.21985,37.043195,0.000211,36.934116,0.0753,0.279,10.22699,10.22699
807.00,10.22107,37.043136,0.000213,36.934051,0.0754,0.278,10.22627,10.22627
808.00,10.22224,37.043080,0.000214,36.933988,0.0755,0.278,10.22604,10.22604
809.00,10.22319,37.043030,0.000215,36.933902,0.0756,0.278,10.22529,10.22529
810.00,10.22353,37.043120,0.000214,36.933985,0.0758,0.279,10.22436,10.22436
811.00,10.22420,37.043103,0.000211,36.934006,0.0759,0.279,10.22484,10.22484
812.00,10.22495,37.043128,0.000213,36.934027,0.0760,0.279,10.22464,10.22464
813.00,10.22539,37.043102,0.000212,36.933999,0.0761,0.279,10.22494,10.22494
814.00,10.22575,37.043026,0.000213,36.934021,0.0762,0.279,10.22485,10.22485
815.00,10.22578,37.043058,0.000214,36.934104,0.0762,0.279,10.22403,10.22403
816.00,10.22561,37.043095,0.000219,36.934105,0.0762,0.278,10.22345,10.22345
817.00,10.22553,37.043139,0.000218,36.934136,0.0764,0.278,10.22299,10.22299
818.00,10.22534,37.043217,0.000218,36.934208,0.0765,0.278,10.22146,10.22146
819.00,10.22507,37.043273,0.000218,36.934211,0.0765,0.278,10.22010,10.22010
820.00,10.22469,37.043219,0.000216,36.934154,0.0765,0.279,10.21899,10.21899
821.00,10.22420,37.043159,0.000212,36.934100,0.0765,0.279,10.21763,10.21763
822.00,10.22338,37.043178,0.000215,36.934142,0.0766,0.279,10.21597,10.21597
823.00,10.22266,37.043184,0.000215,36.934127,0.0767,0.279,10.21483,10.21483
824.00,10.22195,37.043186,0.000215,36.934062,0.0769,0.279,10.21334,10.21334
825.00,10.22108,37.043229,0.000215,36.934057,0.0770,0.279,10.21219,10.21219
826.00,10.22038,37.043256,0.000213,36.934032,0.0771,0.279,10.21175,10.21175
827.00,10.21933,37.043211,0.000209,36.933972,0.0771,0.279,10.21128,10.21128
828.00,10.21852,37.043195,0.000208,36.934023,0.0772,0.279,10.21027,10.21027
829.00,10.21763,37.043223,0.000207,36.934097,0.0773,0.279,10.20977,10.20977
830.00,10.21658,37.043168,0.000208,36.933984,0.0772,0.279,10.20907,10.20907
831.00,10.21565,37.043188,0.000209,36.933972,0.0771,0.279,10.20721,10.20721
832.00,10.21458,37.043205,0.000209,36.933971,0.0770,0.279,10.20625,10.20625
833.00,10.21345,37.043133,0.000208,36.933852,0.0770,0.279,10.20542,10.20542
834.00,10.21243,37.043158,0.000211,36.933869,0.0770,0.279,10.20444,10.20444
835.00,10.21138,37.043153,0.000212,36.933941,0.0772,0.279,10.20330,10.20330
836.00,10.21024,37.043158,0.000215,36.933966,0.0774,0.279,10.20314,10.20314
837.00,10.20938,37.043227,0.000217,36.934007,0.0777,0.279,10.20239,10.20239
838.00,10.20860,37.043276,0.000218,36.934063,0.0778,0.279,10.20228,10.20228
839.00,10.20781,37.043227,0.000217,36.934060,0.0779,0.279,10.20211,10.20211
840.00,10.20705,37.043257,0.000218,36.934112,0.0780,0.279,10.20220,10.20220
841.00,10.20633,37.043270,0.000219,36.934193,0.0781,0.279,10.20185,10.20185
842.00,10.20571,37.043174,0.000218,36.934148,0.0781,0.279,10.20173,10.20173
843.00,10.20515,37.043198,0.000220,36.934207,0.0782,0.279,10.20149,10.20149
844.00,10.20470,37.043206,0.000217,36.934196,0.0782,0.280,10.20209,10.20209
845.00,10.20451,37.043236,0.000217,36.934179,0.0781,0.280,10.20256,10.20256
846.00,10.20399,37.043279,0.000218,36.934178,0.0780,0.280,10.20243,10.20243
847.00,10.20341,37.043358,0.000221,36.934203,0.0781,0.280,10.20224,10.20224
848.00,10.20295,37.043448,0.000221,36.934205,0.0781,0.280,10.20172,10.20172
849.00,10.20247,37.043450,0.000222,36.934175,0.0781,0.280,10.20010,10.20010
850.00,10.20193,37.043456,0.000223,36.934154,0.0782,0.280,10.19891,10.19891
851.00,10.20166,37.043380,0.000224,36.934089,0.0784,0.279,10.19896,10.19896
852.00,10.20150,37.043389,0.000223,36.934093,0.0785,0.279,10.19919,10.19919
853.00,10.20134,37.043373,0.000225,36.934059,0.0785,0.279,10.19977,10.19977
854.00,10.20124,37.043456,0.000227,36.934088,0.0787,0.279,10.20030,10.20030
855.00,10.20108,37.043504,0.000226,36.934076,0.0788,0.279,10.20053,10.20053
856.00,10.20101,37.043566,0.000225,36.934089,0.0789,0.279,10.20050,10.20050
857.00,10.20085,37.043609,0.000226,36.934142,0.0789,0.279,10.19987,10.19987
858.00,10.20061,37.043583,0.000225,36.934144,0.0791,0.279,10.19887,10.19887
859.00,10.20035,37.043608,0.000224,36.934166,0.0791,0.279,10.19806,10.19806
860.00,10.19998,37.043639,0.000226,36.934209,0.0791,0.279,10.19740,10.19740
861.00,10.19977,37.043677,0.000225,36.934191,0.0791,0.279,10.19701,10.19701
862.00,10.19964,37.043645,0.000224,36.934147,0.0790,0.280,10.19707,10.19707
863.00,10.19956,37.043679,0.000224,36.934146,0.0790,0.279,10.19750,10.19750
864.00,10.19935,37.043614,0.000223,36.934148,0.0790,0.279,10.19856,10.19856
865.00,10.19933,37.043551,0.000221,36.934133,0.0791,0.279,10.20076,10.20076
866.00,10.19945,37.043519,0.000221,36.934125,0.0793,0.279,10.20121,10.20121
867.00,10.19942,37.043537,0.000220,36.934160,0.0794,0.279,10.20157,10.20157
868.00,10.19934,37.043505,0.000220,36.934171,0.0795,0.279,10.20088,10.20088
869.00,10.19919,37.043515,0.000219,36.934169,0.0795,0.279,10.20012,10.20012
870.00,10.19933,37.043495,0.000218,36.934159,0.0796,0.279,10.19862,10.19862
871.00,10.19923,37.043407,0.000219,36.934162,0.0796,0.280,10.19784,10.19784
872.00,10.19913,37.043391,0.000219,36.934113,0.0798,0.280,10.19812,10.19812
873.00,10.19894,37.043354,0.000218,36.934066,0.0798,0.280,10.19898,10.19898
874.00,10.19904,37.043353,0.000222,36.934016,0.0798,0.280,10.20051,10.20051
875.00,10.19898,37.043445,0.000223,36.934003,0.0798,0.280,10.20145,10.20145
876.00,10.19917,37.043623,0.000223,36.934058,0.0798,0.280,10.20204,10.20204
877.00,10.19972,37.043723,0.000224,36.934111,0.0799,0.280,10.20197,10.20197
878.00,10.20011,37.043795,0.000222,36.934164,0.0800,0.280,10.20217,10.20217
879.00,10.20020,37.043733,0.000218,36.934148,0.0800,0.280,10.20134,10.20134
880.00,10.20025,37.043717,0.000217,36.934203,0.0801,0.280,10.20039,10.20039
881.00,10.20040,37.043668,0.000219,36.934197,0.0800,0.280,10.20097,10.20097
882.00,10.20065,37.043566,0.000219,36.934160,0.0800,0.280,10.20133,10.20133
883.00,10.20078,37.043522,0.000222,36.934158,0.0800,0.280,10.20139,10.20139
884.00,10.20086,37.043618,0.000222,36.934227,0.0800,0.280,10.20118,10.20118
885.00,10.20052,37.043642,0.000223,36.934231,0.0801,0.280,10.20106,10.20106
886.00,10.20030,37.043628,0.000219,36.934213,0.0802,0.280,10.20052,10.20052
887.00,10.20033,37.043619,0.000217,36.934237,0.0803,0.280,10.19995,10.19995
888.00,10.20043,37.043653,0.000215,36.934225,0.0804,0.280,10.19961,10.19961
889.00,10.20066,37.043609,0.000214,36.934211,0.0804,0.280,10.19976,10.19976
890.00,10.20075,37.043563,0.000216,36.934230,0.0804,0.280,10.20045,10.20045
891.00,10.20103,37.043565,0.000218,36.934291,0.0804,0.280,10.20123,10.20123
892.00,10.20126,37.043538,0.000220,36.934232,0.0804,0.280,10.20194,10.20194
893.00,10.20133,37.043533,0.000221,36.934251,0.0805,0.280,10.20226,10.20226
894.00,10.20122,37.043561,0.000221,36.934259,0.0806,0.280,10.20200,10.20200
895.00,10.20091,37.043565,0.000219,36.934202,0.0807,0.280,10.20142,10.20142
896.00,10.20081,37.043604,0.000220,36.934154,0.0808,0.280,10.20040,10.20040
897.00,10.20071,37.043637,0.000219,36.934158,0.0808,0.280,10.19944,10.19944
898.00,10.20054,37.043615,0.000218,36.934069,0.0807,0.280,10.19830,10.19830
899.00,10.20027,37.043635,0.000218,36.934054,0.0806,0.280,10.19774,10.19774
900.00,10.20016,37.043621,0.000218,36.934105,0.0805,0.280,10.19797,10.19797
901.00,10.20013,37.043530,0.000215,36.934098,0.0805,0.280,10.19790,10.19790
902.00,10.19985,37.043464,0.000212,36.934029,0.0806,0.280,10.19764,10.19764
903.00,10.19971,37.043444,0.000212,36.934078,0.0807,0.280,10.19832,10.19832
904.00,10.19971,37.043469,0.000214,36.934131,0.0808,0.280,10.19955,10.19955
905.00,10.19975,37.043477,0.000212,36.934082,0.0810,0.281,10.19935,10.19935
906.00,10.19981,37.043498,0.000215,36.934082,0.0811,0.281,10.19942,10.19942
907.00,10.19966,37.043589,0.000218,36.934191,0.0811,0.281,10.19930,10.19930
908.00,10.19955,37.043677,0.000222,36.934237,0.0813,0.280,10.19941,10.19941
909.00,10.19959,37.043649,0.000222,36.934185,0.0815,0.280,10.19891,10.19891
910.00,10.19947,37.043667,0.000224,36.934246,0.0817,0.280,10.19875,10.19875
911.00,10.19919,37.043671,0.000221,36.934237,0.0819,0.280,10.19829,10.19829
912.00,10.19891,37.043673,0.000221,36.934195,0.0821,0.280,10.19897,10.19897
913.00,10.19888,37.043714,0.000221,36.934202,0.0821,0.281,10.19960,10.19960
914.00,10.19904,37.043751,0.000221,36.934198,0.0821,0.281,10.20052,10.20052
915.00,10.19923,37.043751,0.000218,36.934129,0.0821,0.281,10.20070,10.20070
916.00,10.19919,37.043809,0.000221,36.934172,0.0821,0.281,10.20117,10.20117
917.00,10.19923,37.043823,0.000222,36.934215,0.0822,0.281,10.20128,10.20128
918.00,10.19957,37.043753,0.000222,36.934152,0.0823,0.280,10.20215,10.20215
919.00,10.20019,37.043722,0.000218,36.934118,0.0825,0.280,10.20280,10.20280
920.00,10.20050,37.043702,0.000222,36.934130,0.0825,0.280,10.20329,10.20329
921.00,10.20058,37.043661,0.000220,36.934081,0.0825,0.280,10.20389,10.20389
922.00,10.20085,37.043590,0.000218,36.934038,0.0825,0.281,10.20410,10.20410
923.00,10.20095,37.043594,0.000215,36.934121,0.0825,0.281,10.20074,10.20074
924.00,10.20116,37.043574,0.000214,36.934169,0.0824,0.281,10.19138,10.19138
925.00,10.20157,37.043579,0.000209,36.934166,0.0825,0.281,10.16861,10.16861
926.00,10.20213,37.043629,0.000211,36.934189,0.0825,0.281,10.12430,10.12430
927.00,10.20273,37.043783,0.000211,36.934253,0.0826,0.281,10.05942,10.05942
928.00,10.20279,37.043854,0.000212,36.934256,0.0827,0.281,9.97963,9.97963
929.00,10.20399,37.043921,0.000215,36.934307,0.0827,0.281,9.90209,9.90209
930.00,10.20356,37.043985,0.000218,36.934378,0.0828,0.281,9.85151,9.85151
@6,2.0001,4.0, 930.106 
931.00,10.20270,37.043986,0.000217,36.934427,0.0828,0.281,9.84505,9.84505
932.00,10.20212,37.043917,0.000216,36.934408,0.0829,0.281,9.88599,9.88599
933.00,10.19035,37.043877,0.000217,36.934356,0.0829,0.281,9.97004,9.97004
934.00,10.15960,37.043866,0.000216,36.934320,0.0830,0.281,10.07726,10.07726
935.00,10.08758,37.043892,0.000217,36.934283,0.0829,0.281,10.18434,10.18434
936.00,9.98108,37.043934,0.000217,36.934289,0.0829,0.281,10.27291,10.27291
937.00,9.87776,37.043969,0.000217,36.934279,0.0829,0.281,10.33290,10.33290
938.00,9.79213,37.044032,0.000217,36.934335,0.0829,0.281,10.36053,10.36053
939.00,9.77337,37.044028,0.000218,36.934286,0.0829,0.281,10.36049,10.36049
940.00,9.83550,37.044005,0.000218,36.934301,0.0828,0.281,10.33890,10.33890
941.00,9.94885,37.044023,0.000217,36.934262,0.0828,0.281,10.30371,10.30371
942.00,10.08236,37.044038,0.000217,36.934287,0.0829,0.281,10.26327,10.26327
943.00,10.21123,37.044030,0.000216,36.934291,0.0829,0.281,10.22365,10.22365
944.00,10.30826,37.044062,0.000215,36.934327,0.0831,0.281,10.18753,10.18753
945.00,10.36995,37.044122,0.000216,36.934311,0.0833,0.281,10.15782,10.15782
946.00,10.39133,37.044120,0.000215,36.934297,0.0834,0.281,10.13548,10.13548
947.00,10.38206,37.044154,0.000215,36.934251,0.0835,0.281,10.11961,10.11961
948.00,10.34969,37.044105,0.000217,36.934199,0.0836,0.281,10.10927,10.10927
949.00,10.30829,37.044115,0.000217,36.934242,0.0837,0.281,10.10460,10.10460
950.00,10.26236,37.044064,0.000217,36.934232,0.0837,0.281,10.10484,10.10484
951.00,10.21592,37.044059,0.000221,36.934250,0.0838,0.281,10.10841,10.10841
952.00,10.18015,37.044054,0.000222,36.934300,0.0838,0.281,10.11427,10.11427
953.00,10.15178,37.044103,0.000218,36.934283,0.0838,0.281,10.12297,10.12297
954.00,10.12777,37.044045,0.000213,36.934177,0.0839,0.281,10.13237,10.13237
955.00,10.11394,37.044058,0.000213,36.934198,0.0839,0.282,10.14155,10.14155
956.00,10.10404,37.044063,0.000211,36.934194,0.0839,0.282,10.15081,10.15081
957.00,10.10073,37.044026,0.000211,36.934161,0.0840,0.282,10.16043,10.16043
958.00,10.10008,37.044032,0.000213,36.934260,0.0840,0.282,10.16829,10.16829
959.00,10.10455,37.044055,0.000214,36.934279,0.0840,0.282,10.17561,10.17561
960.00,10.11498,37.044074,0.000214,36.934307,0.0841,0.282,10.18169,10.18169
961.00,10.12187,37.044082,0.000215,36.934330,0.0842,0.282,10.18716,10.18716
962.00,10.13008,37.044131,0.000217,36.934371,0.0843,0.281,10.19115,10.19115
963.00,10.14332,37.044118,0.000216,36.934270,0.0843,0.281,10.19478,10.19478
964.00,10.15159,37.044186,0.000220,36.934299,0.0843,0.281,10.19786,10.19786
965.00,10.16083,37.044266,0.000219,36.934273,0.0843,0.282,10.20028,10.20028
966.00,10.16824,37.044305,0.000218,36.934277,0.0844,0.282,10.20302,10.20302
967.00,10.17777,37.044272,0.000216,36.934223,0.0844,0.282,10.20636,10.20636
968.00,10.18312,37.044267,0.000219,36.934252,0.0844,0.282,10.20924,10.20924
969.00,10.18728,37.044245,0.000220,36.934251,0.0845,0.282,10.21143,10.21143
970.00,10.19089,37.044143,0.000220,36.934183,0.0846,0.282,10.21399,10.21399
971.00,10.19381,37.044107,0.000221,36.934130,0.0847,0.282,10.21478,10.21478
972.00,10.19694,37.044148,0.000222,36.934143,0.0847,0.282,10.21438,10.21438
973.00,10.19987,37.044203,0.000219,36.934096,0.0848,0.282,10.21489,10.21489
974.00,10.20230,37.044277,0.000219,36.934141,0.0848,0.282,10.21556,10.21556
975.00,10.20535,37.044333,0.000219,36.934191,0.0847,0.282,10.21594,10.21594
976.00,10.20798,37.044387,0.000217,36.934197,0.0848,0.282,10.21733,10.21733
977.00,10.20918,37.044419,0.000217,36.934200,0.0848,0.282,10.21920,10.21920
978.00,10.21044,37.044470,0.000217,36.934270,0.0849,0.282,10.22038,10.22038
979.00,10.21163,37.044400,0.000212,36.934185,0.0849,0.282,10.22174,10.22174
980.00,10.21297,37.044396,0.000211,36.934177,0.0851,0.282,10.22275,10.22275
981.00,10.21405,37.044347,0.000214,36.934123,0.0853,0.282,10.22323,10.22323
982.00,10.21518,37.044313,0.000213,36.934103,0.0853,0.282,10.22334,10.22334
983.00,10.21653,37.044295,0.000213,36.934069,0.0852,0.282,10.22396,10.22396
984.00,10.21773,37.044348,0.000216,36.934120,0.0852,0.282,10.22475,10.22475
985.00,10.21906,37.044395,0.000214,36.934125,0.0852,0.282,10.22561,10.22561
986.00,10.22011,37.044485,0.000211,36.934178,0.0853,0.282,10.22687,10.22687
987.00,10.22082,37.044508,0.000210,36.934175,0.0855,0.282,10.22774,10.22774
988.00,10.22154,37.044520,0.000210,36.934193,0.0857,0.282,10.22825,10.22825
989.00,10.22219,37.044555,0.000214,36.934186,0.0857,0.282,10.22916,10.22916
990.00,10.22314,37.044530,0.000213,36.934186,0.0858,0.282,10.22957,10.22957
991.00,10.22413,37.044542,0.000216,36.934233,0.0858,0.282,10.22993,10.22993
992.00,10.22499,37.044579,0.000217,36.934299,0.0858,0.282,10.23025,10.23025
993.00,10.22577,37.044597,0.000218,36.934340,0.0858,0.282,10.23007,10.23007
994.00,10.22645,37.044554,0.000213,36.934324,0.0859,0.282,10.22893,10.22893
995.00,10.22694,37.044612,0.000215,36.934316,0.0860,0.282,10.22783,10.22783
996.00,10.22725,37.044526,0.000212,36.934238,0.0860,0.282,10.22658,10.22658
997.00,10.22728,37.044583,0.000212,36.934251,0.0860,0.282,10.22596,10.22596
998.00,10.22751,37.044566,0.000212,36.934185,0.0862,0.282,10.22514,10.22514
999.00,10.22776,37.044596,0.000212,36.934192,0.0862,0.282,10.22439,10.22439
1000.00,10.22769,37.044587,0.000218,36.934232,0.0862,0.282,10.22404,10.22404
1001.00,10.22766,37.044640,0.000224,36.934277,0.0862,0.282,10.22311,10.22311
1002.00,10.22731,37.044601,0.000220,36.934233,0.0863,0.282,10.22184,10.22184
1003.00,10.22684,37.044583,0.000218,36.934242,0.0863,0.282,10.22048,10.22048
1004.00,10.22626,37.044602,0.000222,36.934262,0.0864,0.282,10.21878,10.21878
1005.00,10.22541,37.044647,0.000215,36.934277,0.0864,0.282,10.21704,10.21704
1006.00,10.22463,37.044617,0.000210,36.934217,0.0865,0.282,10.21592,10.21592
1007.00,10.22390,37.044668,0.000213,36.934258,0.0866,0.282,10.21445,10.21445
1008.00,10.22280,37.044754,0.000213,36.934237,0.0868,0.282,10.21310,10.21310
1009.00,10.22169,37.044798,0.000209,36.934272,0.0869,0.283,10.21205,10.21205
1010.00,10.22061,37.044763,0.000207,36.934248,0.0870,0.282,10.21100,10.21100
1011.00,10.21941,37.044760,0.000210,36.934265,0.0870,0.282,10.20984,10.20984
1012.00,10.21844,37.044691,0.000215,36.934209,0.0870,0.282,10.20982,10.20982
1013.00,10.21748,37.044632,0.000216,36.934193,0.0869,0.282,10.20983,10.20983
1014.00,10.21666,37.044610,0.000218,36.934117,0.0869,0.282,10.20970,10.20970
1015.00,10.21580,37.044599,0.000222,36.934125,0.0869,0.282,10.20923,10.20923
1016.00,10.21478,37.044609,0.000221,36.934126,0.0869,0.282,10.20788,10.20788
1017.00,10.21368,37.044593,0.000217,36.934106,0.0869,0.282,10.20663,10.20663
1018.00,10.21271,37.044648,0.000215,36.934191,0.0870,0.282,10.20547,10.20547
1019.00,10.21177,37.044600,0.000213,36.934243,0.0871,0.282,10.20463,10.20463
1020.00,10.21092,37.044625,0.000209,36.934203,0.0871,0.283,10.20465,10.20465
1021.00,10.21010,37.044686,0.000208,36.934243,0.0873,0.283,10.20527,10.20527
1022.00,10.20929,37.044742,0.000210,36.934305,0.0875,0.283,10.20485,10.20485
1023.00,10.20843,37.044750,0.000211,36.934328,0.0875,0.283,10.20456,10.20456
1024.00,10.20776,37.044771,0.000214,36.934326,0.0876,0.283,10.20432,10.20432
1025.00,10.20710,37.044778,0.000218,36.934359,0.0876,0.282,10.20322,10.20322
1026.00,10.20666,37.044809,0.000220,36.934406,0.0877,0.282,10.20263,10.20263
1027.00,10.20618,37.044779,0.000214,36.934339,0.0876,0.283,10.20321,10.20321
1028.00,10.20598,37.044745,0.000212,36.934289,0.0875,0.283,10.20380,10.20380
1029.00,10.20584,37.044725,0.000207,36.934252,0.0875,0.283,10.20484,10.20484
1030.00,10.20590,37.044704,0.000200,36.934258,0.0875,0.283,10.20651,10.20651
1031.00,10.20590,37.044679,0.000200,36.934221,0.0874,0.283,10.20748,10.20748
1032.00,10.20570,37.044721,0.000202,36.934253,0.0874,0.283,10.20747,10.20747
1033.00,10.20535,37.044678,0.000202,36.934195,0.0875,0.283,10.20676,10.20676
1034.00,10.20506,37.044679,0.000206,36.934178,0.0875,0.283,10.20606,10.20606
1035.00,10.20486,37.044701,0.000211,36.934161,0.0876,0.283,10.20476,10.20476
1036.00,10.20492,37.044719,0.000214,36.934146,0.0878,0.283,10.20447,10.20447
1037.00,10.20490,37.044741,0.000215,36.934151,0.0879,0.283,10.20473,10.20473
1038.00,10.20501,37.044807,0.000218,36.934218,0.0880,0.283,10.20462,10.20462
1039.00,10.20500,37.044803,0.000215,36.934215,0.0879,0.283,10.20491,10.20491
1040.00,10.20500,37.044775,0.000209,36.934170,0.0878,0.283,10.20560,10.20560
1041.00,10.20501,37.044776,0.000207,36.934182,0.0878,0.283,10.20526,10.20526
1042.00,10.20487,37.044679,0.000205,36.934134,0.0878,0.283,10.20372,10.20372
1043.00,10.20467,37.044671,0.000201,36.934102,0.0878,0.283,10.20329,10.20329
1044.00,10.20456,37.044665,0.000202,36.934127,0.0880,0.283,10.20226,10.20226
1045.00,10.20447,37.044745,0.000205,36.934205,0.0883,0.283,10.20102,10.20102
1046.00,10.20442,37.044717,0.000205,36.934207,0.0884,0.283,10.20035,10.20035
1047.00,10.20430,37.044785,0.000210,36.934249,0.0884,0.283,10.20083,10.20083
1048.00,10.20405,37.044741,0.000212,36.934210,0.0884,0.283,10.20122,10.20122
1049.00,10.20353,37.044831,0.000219,36.934253,0.0884,0.283,10.20179,10.20179
1050.00,10.20314,37.044707,0.000219,36.934163,0.0883,0.283,10.20298,10.20298
1051.00,10.20314,37.044732,0.000222,36.934149,0.0883,0.283,10.20360,10.20360
1052.00,10.20326,37.044706,0.000219,36.934151,0.0883,0.283,10.20355,10.20355
1053.00,10.20319,37.044715,0.000215,36.934179,0.0884,0.283,10.20359,10.20359
1054.00,10.20317,37.044716,0.000213,36.934179,0.0884,0.283,10.20342,10.20342
1055.00,10.20306,37.044755,0.000211,36.934201,0.0884,0.283,10.20271,10.20271
1056.00,10.20306,37.044727,0.000208,36.934190,0.0884,0.283,10.20268,10.20268
1057.00,10.20283,37.044706,0.000206,36.934158,0.0885,0.283,10.20249,10.20249
1058.00,10.20261,37.044697,0.000208,36.934135,0.0885,0.283,10.20232,10.20232
1059.00,10.20250,37.044744,0.000210,36.934141,0.0885,0.283,10.20208,10.20208
1060.00,10.20230,37.044831,0.000213,36.934174,0.0885,0.283,10.20195,10.20195
1061.00,10.20213,37.044874,0.000214,36.934182,0.0885,0.283,10.20198,10.20198
1062.00,10.20228,37.044976,0.000216,36.934242,0.0886,0.283,10.20291,10.20291
1063.00,10.20255,37.045046,0.000217,36.934280,0.0887,0.283,10.20305,10.20305
1064.00,10.20254,37.044989,0.000212,36.934214,0.0889,0.283,10.20313,10.20313
1065.00,10.20280,37.044936,0.000209,36.934187,0.0891,0.283,10.20435,10.20435
1066.00,10.20316,37.044949,0.000210,36.934125,0.0893,0.283,10.20489,10.20489
1067.00,10.20334,37.044927,0.000211,36.934092,0.0894,0.283,10.20477,10.20477
1068.00,10.20351,37.044980,0.000209,36.934114,0.0894,0.283,10.20533,10.20533
1069.00,10.20355,37.045055,0.000212,36.934138,0.0893,0.283,10.20536,10.20536
1070.00,10.20340,37.045046,0.000212,36.934123,0.0893,0.283,10.20407,10.20407
1071.00,10.20320,37.045030,0.000211,36.934170,0.0892,0.284,10.20327,10.20327
1072.00,10.20319,37.045025,0.000210,36.934152,0.0893,0.284,10.20245,10.20245
1073.00,10.20313,37.044954,0.000209,36.934072,0.0894,0.284,10.20166,10.20166
1074.00,10.20304,37.044943,0.000208,36.934102,0.0896,0.284,10.20171,10.20171
1075.00,10.20314,37.045048,0.000212,36.934157,0.0897,0.284,10.20235,10.20235
1076.00,10.20318,37.045029,0.000213,36.934116,0.0898,0.284,10.20262,10.20262
1077.00,10.20320,37.045026,0.000211,36.934126,0.0898,0.284,10.20304,10.20304
1078.00,10.20330,37.045038,0.000213,36.934209,0.0898,0.284,10.20309,10.20309
1079.00,10.20320,37.044959,0.000215,36.934179,0.0898,0.284,10.20252,10.20252
1080.00,10.20316,37.044861,0.000215,36.934124,0.0899,0.284,10.20196,10.20196
1081.00,10.20321,37.044906,0.000215,36.934214,0.0899,0.284,10.20218,10.20218
1082.00,10.20321,37.044956,0.000216,36.934227,0.0900,0.284,10.20248,10.20248
1083.00,10.20317,37.044911,0.000218,36.934141,0.0901,0.284,10.20284,10.20284
1084.00,10.20320,37.044962,0.000217,36.934138,0.0902,0.284,10.20301,10.20301
1085.00,10.20301,37.045046,0.000217,36.934211,0.0903,0.284,10.20307,10.20307
1086.00,10.20285,37.045026,0.000217,36.934159,0.0903,0.284,10.20315,10.20315
1087.00,10.20281,37.044934,0.000218,36.934134,0.0903,0.284,10.20288,10.20288
1088.00,10.20267,37.044896,0.000218,36.934109,0.0902,0.284,10.20303,10.20303
1089.00,10.20264,37.044895,0.000217,36.934168,0.0902,0.284,10.20304,10.20304
1090.00,10.20261,37.044853,0.000214,36.934131,0.0901,0.284,10.20327,10.20327
1091.00,10.20270,37.044826,0.000215,36.934049,0.0901,0.284,10.20290,10.20290
1092.00,10.20275,37.044887,0.000215,36.934051,0.0903,0.284,10.20291,10.20291
1093.00,10.20292,37.045019,0.000213,36.934159,0.0904,0.284,10.20289,10.20289
1094.00,10.20302,37.045021,0.000212,36.934075,0.0904,0.284,10.20348,10.20348
1095.00,10.20292,37.044973,0.000212,36.933962,0.0904,0.284,10.20278,10.20278
1096.00,10.20265,37.045081,0.000215,36.934075,0.0904,0.284,10.20211,10.20211
1097.00,10.20253,37.045105,0.000213,36.934067,0.0904,0.284,10.20140,10.20140
1098.00,10.20243,37.045133,0.000215,36.934081,0.0905,0.284,10.20111,10.20111
1099.00,10.20255,37.045152,0.000214,36.934127,0.0907,0.284,10.20098,10.20098
1100.00,10.20262,37.045170,0.000215,36.934190,0.0908,0.284,10.20117,10.20117
1101.00,10.20241,37.045141,0.000212,36.934214,0.0910,0.284,10.20082,10.20082
1102.00,10.20214,37.045184,0.000215,36.934234,0.0910,0.284,10.20135,10.20135
1103.00,10.20209,37.045103,0.000212,36.934133,0.0911,0.284,10.19912,10.19912
1104.00,10.20194,37.045043,0.000213,36.934127,0.0911,0.284,10.19280,10.19280
1105.00,10.20171,37.045049,0.000212,36.934145,0.0911,0.284,10.17666,10.17666
1106.00,10.20160,37.045015,0.000212,36.934105,0.0913,0.284,10.14082,10.14082
1107.00,10.20121,37.044954,0.000211,36.934091,0.0915,0.284,10.08296,10.08296
1108.00,10.20054,37.045039,0.000211,36.934178,0.0916,0.285,10.00872,10.00872
1109.00,10.20084,37.045107,0.000213,36.934202,0.0917,0.285,9.93086,9.93086
1110.00,10.20046,37.045236,0.000217,36.934289,0.0918,0.285,9.87153,9.87153
@7,2.0001,4.0, 1110.087 
1111.00,10.19852,37.045359,0.000220,36.934394,0.0918,0.284,9.85337,9.85337
1112.00,10.20169,37.045317,0.000220,36.934387,0.0919,0.284,9.88220,9.88220
1113.00,10.19134,37.045262,0.000220,36.934333,0.0919,0.284,9.95570,9.95570
1114.00,10.17174,37.045224,0.000220,36.934263,0.0918,0.284,10.05754,10.05754
1115.00,10.11926,37.045119,0.000218,36.934163,0.0918,0.284,10.16552,10.16552
1116.00,10.01854,37.045003,0.000217,36.934031,0.0918,0.284,10.25914,10.25914
1117.00,9.91320,37.044998,0.000214,36.933959,0.0918,0.284,10.32633,10.32633
1118.00,9.82069,37.045019,0.000213,36.933974,0.0919,0.285,10.36250,10.36250
1119.00,9.78353,37.045104,0.000211,36.934048,0.0920,0.285,10.36928,10.36928
1120.00,9.82386,37.045200,0.000210,36.934045,0.0920,0.285,10.35292,10.35292
1121.00,9.92775,37.045184,0.000211,36.934007,0.0920,0.285,10.32077,10.32077
1122.00,10.05745,37.045294,0.000216,36.934093,0.0919,0.285,10.28089,10.28089
1123.00,10.18726,37.045296,0.000217,36.934081,0.0920,0.285,10.23985,10.23985
1124.00,10.29154,37.045253,0.000217,36.934025,0.0920,0.285,10.20218,10.20218
1125.00,10.36282,37.045212,0.000218,36.934077,0.0921,0.285,10.16962,10.16962
1126.00,10.39544,37.045254,0.000217,36.934123,0.0922,0.285,10.14419,10.14419
1127.00,10.39296,37.045205,0.000213,36.934113,0.0922,0.285,10.12608,10.12608
1128.00,10.36830,37.045249,0.000213,36.934134,0.0922,0.285,10.11387,10.11387
1129.00,10.32572,37.045257,0.000215,36.934178,0.0922,0.285,10.10793,10.10793
1130.00,10.28133,37.045282,0.000215,36.934169,0.0922,0.285,10.10676,10.10676
1131.00,10.23512,37.045294,0.000213,36.934137,0.0922,0.285,10.10917,10.10917
1132.00,10.19393,37.045341,0.000216,36.934169,0.0923,0.285,10.11456,10.11456
1133.00,10.16329,37.045371,0.000217,36.934171,0.0924,0.285,10.12215,10.12215
1134.00,10.13750,37.045369,0.000217,36.934112,0.0926,0.285,10.13095,10.13095
1135.00,10.11865,37.045461,0.000219,36.934149,0.0927,0.285,10.14116,10.14116
1136.00,10.10789,37.045487,0.000219,36.934165,0.0927,0.285,10.15160,10.15160
1137.00,10.10338,37.045480,0.000219,36.934187,0.0927,0.285,10.16156,10.16156
1138.00,10.10215,37.045398,0.000218,36.934160,0.0927,0.285,10.17055,10.17055
1139.00,10.10784,37.045452,0.000219,36.934220,0.0926,0.285,10.17847,10.17847
1140.00,10.11274,37.045357,0.000218,36.934191,0.0925,0.285,10.18437,10.18437
1141.00,10.11985,37.045409,0.000219,36.934203,0.0925,0.285,10.18883,10.18883
1142.00,10.13042,37.045452,0.000219,36.934153,0.0926,0.285,10.19222,10.19222
1143.00,10.14008,37.045523,0.000219,36.934199,0.0927,0.285,10.19522,10.19522
1144.00,10.15175,37.045488,0.000218,36.934135,0.0928,0.285,10.19795,10.19795
1145.00,10.16361,37.045478,0.000217,36.934094,0.0930,0.285,10.20072,10.20072
1146.00,10.17209,37.045419,0.000216,36.934052,0.0932,0.285,10.20400,10.20400
1147.00,10.17954,37.045518,0.000217,36.934153,0.0933,0.285,10.20756,10.20756
1148.00,10.18525,37.045540,0.000215,36.934133,0.0934,0.285,10.21078,10.21078
1149.00,10.18885,37.045593,0.000215,36.934159,0.0934,0.285,10.21293,10.21293
1150.00,10.19162,37.045620,0.000216,36.934180,0.0934,0.285,10.21489,10.21489
1151.00,10.19486,37.045664,0.000219,36.934228,0.0934,0.285,10.21706,10.21706
1152.00,10.19805,37.045629,0.000220,36.934153,0.0934,0.285,10.21824,10.21824
1153.00,10.20101,37.045620,0.000222,36.934124,0.0934,0.285,10.21808,10.21808
1154.00,10.20370,37.045601,0.000222,36.934103,0.0935,0.285,10.21843,10.21843
1155.00,10.20619,37.045678,0.000222,36.934137,0.0934,0.285,10.21930,10.21930
1156.00,10.20834,37.045763,0.000220,36.934147,0.0934,0.285,10.22005,10.22005
1157.00,10.20965,37.045726,0.000215,36.934131,0.0933,0.285,10.22068,10.22068
1158.00,10.21126,37.045803,0.000215,36.934178,0.0933,0.285,10.22269,10.22269
1159.00,10.21275,37.045879,0.000211,36.934217,0.0934,0.286,10.22481,10.22481
1160.00,10.21465,37.045848,0.000209,36.934203,0.0935,0.286,10.22618,10.22618
1161.00,10.21675,37.045790,0.000205,36.934170,0.0936,0.286,10.22676,10.22676
1162.00,10.21842,37.045791,0.000209,36.934205,0.0937,0.286,10.22834,10.22834
1163.00,10.21995,37.045816,0.000211,36.934269,0.0938,0.285,10.22931,10.22931
1164.00,10.22128,37.045833,0.000211,36.934308,0.0938,0.286,10.22931,10.22931
1165.00,10.22234,37.045812,0.000212,36.934245,0.0938,0.286,10.23033,10.23033
1166.00,10.22327,37.045831,0.000218,36.934273,0.0939,0.285,10.23071,10.23071
1167.00,10.22421,37.045824,0.000217,36.934256,0.0939,0.285,10.23090,10.23090
1168.00,10.22516,37.045774,0.000216,36.934208,0.0940,0.285,10.23134,10.23134
1169.00,10.22583,37.045730,0.000219,36.934116,0.0941,0.285,10.23190,10.23190
1170.00,10.22659,37.045725,0.000221,36.934151,0.0942,0.285,10.23049,10.23049
1171.00,10.22767,37.045728,0.000221,36.934180,0.0942,0.285,10.23042,10.23042
1172.00,10.22887,37.045739,0.000220,36.934142,0.0942,0.285,10.22988,10.22988
1173.00,10.22910,37.045789,0.000219,36.934169,0.0943,0.285,10.22877,10.22877
1174.00,10.22933,37.045766,0.000218,36.934210,0.0943,0.285,10.22782,10.22782
1175.00,10.22996,37.045749,0.000217,36.934221,0.0944,0.285,10.22763,10.22763
1176.00,10.22990,37.045675,0.000217,36.934146,0.0944,0.285,10.22601,10.22601
1177.00,10.22994,37.045694,0.000220,36.934172,0.0943,0.285,10.22471,10.22471
1178.00,10.22973,37.045602,0.000220,36.934100,0.0942,0.285,10.22394,10.22394
1179.00,10.22916,37.045575,0.000218,36.934047,0.0940,0.285,10.22290,10.22290
1180.00,10.22848,37.045656,0.000220,36.934066,0.0939,0.286,10.22172,10.22172
1181.00,10.22813,37.045749,0.000220,36.934186,0.0940,0.286,10.22105,10.22105
1182.00,10.22755,37.045763,0.000217,36.934225,0.0941,0.286,10.21991,10.21991
1183.00,10.22658,37.045810,0.000218,36.934254,0.0942,0.286,10.21827,10.21827
1184.00,10.22574,37.045941,0.000220,36.934366,0.0944,0.286,10.21660,10.21660
1185.00,10.22479,37.045959,0.000218,36.934355,0.0945,0.286,10.21621,10.21621
1186.00,10.22357,37.045894,0.000216,36.934260,0.0945,0.286,10.21545,10.21545
1187.00,10.22261,37.045868,0.000218,36.934254,0.0946,0.286,10.21462,10.21462
1188.00,10.22171,37.045786,0.000216,36.934220,0.0946,0.286,10.21386,10.21386
1189.00,10.22088,37.045719,0.000214,36.934192,0.0946,0.286,10.21348,10.21348
1190.00,10.21989,37.045659,0.000213,36.934202,0.0946,0.286,10.21198,10.21198
1191.00,10.21878,37.045708,0.000212,36.934251,0.0947,0.286,10.21087,10.21087
1192.00,10.21772,37.045747,0.000210,36.934185,0.0947,0.286,10.20965,10.20965
1193.00,10.21674,37.045787,0.000210,36.934177,0.0947,0.286,10.20902,10.20902
1194.00,10.21579,37.045715,0.000212,36.934112,0.0947,0.286,10.20849,10.20849
1195.00,10.21483,37.045764,0.000215,36.934132,0.0948,0.286,10.20844,10.20844
1196.00,10.21419,37.045728,0.000214,36.934117,0.0948,0.286,10.20852,10.20852
1197.00,10.21335,37.045731,0.000217,36.934164,0.0948,0.285,10.20840,10.20840
1198.00,10.21268,37.045744,0.000217,36.934191,0.0947,0.285,10.20812,10.20812
1199.00,10.21196,37.045773,0.000218,36.934231,0.0947,0.285,10.20796,10.20796
1200.00,10.21145,37.045655,0.000217,36.934144,0.0946,0.285,10.20831,10.20831
1201.00,10.21105,37.045657,0.000218,36.934118,0.0945,0.285,10.20859,10.20859
1202.00,10.21066,37.045627,0.000215,36.934111,0.0946,0.285,10.20905,10.20905
1203.00,10.21030,37.045663,0.000213,36.934118,0.0947,0.285,10.20957,10.20957
1204.00,10.21006,37.045723,0.000209,36.934118,0.0948,0.286,10.20993,10.20993
1205.00,10.20972,37.045795,0.000205,36.934163,0.0948,0.286,10.20949,10.20949
1206.00,10.20928,37.045802,0.000207,36.934141,0.0949,0.286,10.20871,10.20871
1207.00,10.20902,37.045842,0.000207,36.934187,0.0949,0.286,10.20829,10.20829
1208.00,10.20872,37.045822,0.000209,36.934147,0.0949,0.286,10.20761,10.20761
1209.00,10.20847,37.045890,0.000213,36.934214,0.0949,0.286,10.20709,10.20709
1210.00,10.20822,37.045977,0.000216,36.934252,0.0949,0.286,10.20606,10.20606
1211.00,10.20793,37.046011,0.000218,36.934278,0.0950,0.286,10.20559,10.20559
1212.00,10.20785,37.045965,0.000215,36.934217,0.0950,0.286,10.20547,10.20547
1213.00,10.20770,37.046011,0.000213,36.934284,0.0950,0.286,10.20544,10.20544
1214.00,10.20767,37.045921,0.000212,36.934216,0.0951,0.286,10.20562,10.20562
1215.00,10.20763,37.045873,0.000211,36.934213,0.0952,0.286,10.20649,10.20649
1216.00,10.20747,37.045840,0.000207,36.934213,0.0953,0.286,10.20658,10.20658
1217.00,10.20734,37.045909,0.000212,36.934239,0.0954,0.286,10.20661,10.20661
1218.00,10.20742,37.045838,0.000212,36.934184,0.0954,0.286,10.20732,10.20732
1219.00,10.20745,37.045900,0.000211,36.934203,0.0954,0.286,10.20678,10.20678
1220.00,10.20716,37.045893,0.000212,36.934186,0.0954,0.286,10.20576,10.20576
1221.00,10.20681,37.045928,0.000217,36.934180,0.0954,0.286,10.20579,10.20579
1222.00,10.20655,37.045923,0.000218,36.934180,0.0954,0.286,10.20544,10.20544
1223.00,10.20637,37.045964,0.000220,36.934235,0.0955,0.286,10.20477,10.20477
1224.00,10.20624,37.045889,0.000221,36.934235,0.0955,0.286,10.20524,10.20524
1225.00,10.20611,37.045941,0.000224,36.934262,0.0956,0.286,10.20560,10.20560
1226.00,10.20587,37.045922,0.000221,36.934276,0.0957,0.286,10.20521,10.20521
1227.00,10.20567,37.045922,0.000218,36.934300,0.0958,0.286,10.20480,10.20480
1228.00,10.20562,37.045915,0.000218,36.934207,0.0959,0.286,10.20518,10.20518
1229.00,10.20571,37.045977,0.000219,36.934188,0.0960,0.286,10.20536,10.20536
1230.00,10.20578,37.045977,0.000217,36.934165,0.0960,0.286,10.20555,10.20555
1231.00,10.20593,37.046062,0.000216,36.934211,0.0960,0.286,10.20620,10.20620
1232.00,10.20581,37.046063,0.000219,36.934162,0.0960,0.286,10.20602,10.20602
1233.00,10.20571,37.046067,0.000220,36.934195,0.0961,0.286,10.20558,10.20558
1234.00,10.20570,37.046064,0.000221,36.934216,0.0962,0.286,10.20533,10.20533
1235.00,10.20562,37.045973,0.000219,36.934173,0.0963,0.286,10.20561,10.20561
1236.00,10.20558,37.045925,0.000222,36.934114,0.0964,0.286,10.20543,10.20543
1237.00,10.20560,37.045955,0.000223,36.934138,0.0964,0.286,10.20602,10.20602
1238.00,10.20552,37.046016,0.000224,36.934181,0.0965,0.286,10.20634,10.20634
1239.00,10.20554,37.046005,0.000224,36.934124,0.0965,0.286,10.20542,10.20542
1240.00,10.20555,37.046053,0.000225,36.934171,0.0964,0.286,10.20432,10.20432
1241.00,10.20527,37.046027,0.000224,36.934189,0.0962,0.286,10.20420,10.20420
1242.00,10.20522,37.045971,0.000221,36.934159,0.0961,0.286,10.20397,10.20397
1243.00,10.20515,37.045970,0.000222,36.934153,0.0960,0.286,10.20334,10.20334
1244.00,10.20503,37.045876,0.000222,36.934110,0.0959,0.286,10.20373,10.20373
1245.00,10.20489,37.045847,0.000221,36.934036,0.0959,0.286,10.20406,10.20406
1246.00,10.20500,37.045832,0.000220,36.933995,0.0960,0.286,10.20461,10.20461
1247.00,10.20519,37.045843,0.000219,36.933952,0.0961,0.286,10.20514,10.20514
1248.00,10.20539,37.045868,0.000213,36.933915,0.0962,0.287,10.20642,10.20642
1249.00,10.20536,37.045976,0.000215,36.933933,0.0963,0.287,10.20653,10.20653
1250.00,10.20523,37.046003,0.000214,36.933961,0.0964,0.287,10.20706,10.20706
1251.00,10.20529,37.046058,0.000214,36.933958,0.0966,0.287,10.20707,10.20707
1252.00,10.20547,37.046089,0.000216,36.934024,0.0966,0.287,10.20711,10.20711
1253.00,10.20560,37.046045,0.000219,36.934024,0.0966,0.287,10.20643,10.20643
1254.00,10.20565,37.046055,0.000220,36.934110,0.0965,0.286,10.20669,10.20669
1255.00,10.20551,37.046067,0.000222,36.934094,0.0964,0.286,10.20630,10.20630
1256.00,10.20539,37.046089,0.000225,36.934128,0.0964,0.286,10.20556,10.20556
1257.00,10.20535,37.046077,0.000222,36.934104,0.0963,0.286,10.20536,10.20536
1258.00,10.20527,37.046127,0.000224,36.934139,0.0963,0.286,10.20466,10.20466
1259.00,10.20521,37.046108,0.000223,36.934081,0.0964,0.286,10.20399,10.20399
1260.00,10.20529,37.046161,0.000219,36.934118,0.0965,0.287,10.20390,10.20390
1261.00,10.20530,37.046168,0.000217,36.934106,0.0965,0.287,10.20382,10.20382
1262.00,10.20525,37.046195,0.000219,36.934104,0.0965,0.287,10.20340,10.20340
1263.00,10.20524,37.046204,0.000217,36.934077,0.0965,0.287,10.20345,10.20345
1264.00,10.20530,37.046205,0.000213,36.934065,0.0965,0.287,10.20435,10.20435
1265.00,10.20554,37.046212,0.000215,36.934073,0.0965,0.287,10.20528,10.20528
1266.00,10.20560,37.046297,0.000217,36.934123,0.0965,0.287,10.20573,10.20573
1267.00,10.20551,37.046284,0.000216,36.934118,0.0966,0.287,10.20591,10.20591
1268.00,10.20533,37.046231,0.000214,36.934123,0.0966,0.287,10.20637,10.20637
1269.00,10.20527,37.046273,0.000217,36.934174,0.0967,0.287,10.20624,10.20624
1270.00,10.20534,37.046288,0.000219,36.934147,0.0967,0.287,10.20556,10.20556
1271.00,10.20521,37.046208,0.000217,36.934084,0.0968,0.287,10.20559,10.20559
1272.00,10.20514,37.046160,0.000215,36.934052,0.0968,0.287,10.20564,10.20564
1273.00,10.20495,37.046233,0.000220,36.934081,0.0968,0.287,10.20481,10.20481
1274.00,10.20476,37.046260,0.000221,36.934046,0.0969,0.287,10.20460,10.20460
1275.00,10.20481,37.046205,0.000221,36.934040,0.0968,0.287,10.20440,10.20440
1276.00,10.20472,37.046188,0.000224,36.934098,0.0967,0.287,10.20357,10.20357
1277.00,10.20465,37.046182,0.000224,36.934077,0.0967,0.287,10.20320,10.20320
1278.00,10.20444,37.046157,0.000223,36.934060,0.0966,0.287,10.20289,10.20289
1279.00,10.20431,37.046110,0.000221,36.934056,0.0967,0.287,10.20204,10.20204
1280.00,10.20424,37.046139,0.000219,36.934036,0.0967,0.287,10.20140,10.20140
1281.00,10.20414,37.046151,0.000219,36.933986,0.0967,0.287,10.20156,10.20156
1282.00,10.20413,37.046258,0.000219,36.934037,0.0968,0.287,10.20119,10.20119
1283.00,10.20399,37.046240,0.000218,36.934000,0.0968,0.287,10.19915,10.19915
1284.00,10.20359,37.046271,0.000217,36.934006,0.0969,0.287,10.19385,10.19385
1285.00,10.20332,37.046216,0.000213,36.933992,0.0969,0.287,10.17834,10.17834
1286.00,10.20287,37.046216,0.000211,36.933991,0.0971,0.287,10.14324,10.14324
1287.00,10.20237,37.046153,0.000214,36.933959,0.0971,0.287,10.08880,10.08880
1288.00,10.20204,37.046170,0.000212,36.933968,0.0972,0.287,10.01892,10.01892
1289.00,10.20149,37.046243,0.000208,36.934052,0.0972,0.287,9.94524,9.94524
1290.00,10.20153,37.046319,0.000210,36.934107,0.0972,0.287,9.89008,9.89008
1291.00,10.20215,37.046340,0.000212,36.934089,0.0973,0.287,9.87446,9.87446
@8,2.0001,4.0, 1290.062 
1292.00,10.20116,37.046435,0.000209,36.934152,0.0973,0.288,9.90386,9.90386
1293.00,10.18994,37.046507,0.000211,36.934227,0.0974,0.288,9.97598,9.97598
1294.00,10.17420,37.046454,0.000214,36.934197,0.0973,0.287,10.07545,10.07545
1295.00,10.12286,37.046457,0.000215,36.934185,0.0972,0.287,10.17984,10.17984
1296.00,10.02715,37.046489,0.000214,36.934229,0.0972,0.287,10.26991,10.26991
1297.00,9.92906,37.046430,0.000212,36.934221,0.0972,0.288,10.33365,10.33365
1298.00,9.84104,37.046298,0.000208,36.934115,0.0973,0.288,10.36737,10.36737
1299.00,9.80689,37.046282,0.000207,36.934081,0.0974,0.288,10.37336,10.37336
1300.00,9.84825,37.046260,0.000210,36.934072,0.0974,0.288,10.35610,10.35610
1301.00,9.94936,37.046162,0.000210,36.933965,0.0976,0.288,10.32410,10.32410
1302.00,10.07596,37.046086,0.000213,36.933915,0.0976,0.288,10.28492,10.28492
1303.00,10.20080,37.046183,0.000218,36.933962,0.0976,0.287,10.24476,10.24476
1304.00,10.30322,37.046182,0.000215,36.933942,0.0978,0.287,10.20638,10.20638
1305.00,10.36917,37.046293,0.000213,36.933990,0.0979,0.288,10.17500,10.17500
1306.00,10.39903,37.046498,0.000214,36.934126,0.0980,0.288,10.14977,10.14977
1307.00,10.39445,37.046649,0.000212,36.934168,0.0981,0.288,10.13186,10.13186
1308.00,10.36962,37.046664,0.000212,36.934140,0.0982,0.288,10.11909,10.11909
1309.00,10.33338,37.046750,0.000213,36.934169,0.0982,0.288,10.11292,10.11292
1310.00,10.28341,37.046730,0.000212,36.934120,0.0982,0.288,10.11074,10.11074
1311.00,10.23928,37.046640,0.000213,36.934091,0.0982,0.288,10.11270,10.11270
1312.00,10.19897,37.046617,0.000212,36.934085,0.0981,0.288,10.11792,10.11792
1313.00,10.16895,37.046598,0.000212,36.934093,0.0981,0.288,10.12612,10.12612
1314.00,10.14169,37.046598,0.000215,36.934106,0.0981,0.288,10.13558,10.13558
1315.00,10.12624,37.046564,0.000221,36.934136,0.0981,0.288,10.14546,10.14546
1316.00,10.11354,37.046629,0.000219,36.934183,0.0980,0.288,10.15550,10.15550
1317.00,10.10910,37.046615,0.000219,36.934148,0.0982,0.288,10.16469,10.16469
1318.00,10.10516,37.046614,0.000217,36.934136,0.0983,0.288,10.17225,10.17225
1319.00,10.11066,37.046543,0.000214,36.934071,0.0985,0.288,10.17820,10.17820
1320.00,10.11560,37.046548,0.000209,36.934038,0.0985,0.288,10.18384,10.18384
1321.00,10.12313,37.046471,0.000209,36.933954,0.0985,0.288,10.18918,10.18918
1322.00,10.13524,37.046498,0.000214,36.934014,0.0985,0.288,10.19348,10.19348
1323.00,10.14599,37.046489,0.000215,36.934018,0.0984,0.288,10.19803,10.19803
1324.00,10.15791,37.046583,0.000216,36.934106,0.0984,0.288,10.20204,10.20204
1325.00,10.16493,37.046672,0.000219,36.934171,0.0984,0.288,10.20531,10.20531
1326.00,10.17310,37.046696,0.000217,36.934183,0.0985,0.288,10.20743,10.20743
1327.00,10.17981,37.046766,0.000213,36.934201,0.0986,0.288,10.20931,10.20931
1328.00,10.18403,37.046823,0.000215,36.934267,0.0987,0.288,10.21028,10.21028
1329.00,10.18901,37.046773,0.000216,36.934198,0.0986,0.288,10.21177,10.21177
1330.00,10.19365,37.046639,0.000211,36.934059,0.0986,0.288,10.21270,10.21270
1331.00,10.19734,37.046666,0.000214,36.934045,0.0985,0.288,10.21359,10.21359
1332.00,10.20025,37.046642,0.000218,36.933998,0.0986,0.288,10.21382,10.21382
1333.00,10.20242,37.046660,0.000215,36.933946,0.0986,0.288,10.21484,10.21484
1334.00,10.20427,37.046723,0.000215,36.933977,0.0987,0.288,10.21623,10.21623
1335.00,10.20565,37.046797,0.000217,36.934042,0.0988,0.288,10.21846,10.21846
1336.00,10.20721,37.046805,0.000215,36.934058,0.0988,0.288,10.22026,10.22026
1337.00,10.20906,37.046754,0.000210,36.934047,0.0988,0.288,10.22296,10.22296
1338.00,10.21102,37.046757,0.000209,36.934057,0.0988,0.288,10.22555,10.22555
1339.00,10.21321,37.046703,0.000206,36.934037,0.0988,0.288,10.22666,10.22666
1340.00,10.21524,37.046729,0.000205,36.934101,0.0989,0.288,10.22723,10.22723
1341.00,10.21688,37.046695,0.000204,36.934081,0.0990,0.288,10.22814,10.22814
1342.00,10.21823,37.046781,0.000207,36.934130,0.0991,0.288,10.22887,10.22887
1343.00,10.21946,37.046844,0.000208,36.934169,0.0992,0.288,10.22857,10.22857
1344.00,10.22074,37.046940,0.000211,36.934205,0.0992,0.288,10.22917,10.22917
1345.00,10.22190,37.046939,0.000210,36.934170,0.0992,0.288,10.22961,10.22961
1346.00,10.22283,37.046993,0.000209,36.934156,0.0991,0.288,10.22989,10.22989
1347.00,10.22392,37.046942,0.000204,36.934093,0.0991,0.288,10.22924,10.22924
1348.00,10.22502,37.046902,0.000203,36.934059,0.0991,0.289,10.22962,10.22962
1349.00,10.22577,37.046915,0.000204,36.934072,0.0991,0.289,10.22981,10.22981
1350.00,10.22663,37.046962,0.000210,36.934120,0.0992,0.288,10.23059,10.23059
1351.00,10.22771,37.046945,0.000213,36.934167,0.0993,0.288,10.23119,10.23119
1352.00,10.22857,37.046933,0.000217,36.934204,0.0993,0.288,10.23211,10.23211
1353.00,10.22911,37.046947,0.000220,36.934220,0.0994,0.288,10.23276,10.23276
1354.00,10.22971,37.046925,0.000218,36.934213,0.0994,0.288,10.23311,10.23311
1355.00,10.23007,37.046883,0.000210,36.934120,0.0995,0.289,10.23249,10.23249
1356.00,10.23034,37.046944,0.000211,36.934114,0.0995,0.289,10.23064,10.23064
1357.00,10.23067,37.046962,0.000211,36.934105,0.0995,0.289,10.22922,10.22922
1358.00,10.23080,37.046916,0.000210,36.934087,0.0995,0.289,10.22690,10.22690
1359.00,10.23061,37.046863,0.000214,36.934054,0.0996,0.289,10.22449,10.22449
1360.00,10.23047,37.046832,0.000217,36.934125,0.0996,0.288,10.22200,10.22200
1361.00,10.22996,37.046808,0.000216,36.934201,0.0995,0.288,10.22046,10.22046
1362.00,10.22915,37.046803,0.000214,36.934225,0.0994,0.289,10.21937,10.21937
1363.00,10.22850,37.046807,0.000214,36.934207,0.0994,0.289,10.21879,10.21879
1364.00,10.22775,37.046812,0.000210,36.934184,0.0993,0.289,10.21853,10.21853
1365.00,10.22711,37.046882,0.000210,36.934123,0.0993,0.289,10.21823,10.21823
1366.00,10.22622,37.046845,0.000212,36.934018,0.0993,0.289,10.21830,10.21830
1367.00,10.22532,37.046871,0.000214,36.933986,0.0994,0.289,10.21745,10.21745
1368.00,10.22434,37.046902,0.000215,36.933997,0.0994,0.289,10.21683,10.21683
1369.00,10.22331,37.046936,0.000220,36.934033,0.0994,0.289,10.21563,10.21563
1370.00,10.22235,37.046931,0.000221,36.934054,0.0994,0.289,10.21473,10.21473
1371.00,10.22134,37.046937,0.000219,36.934070,0.0994,0.289,10.21378,10.21378
1372.00,10.22014,37.046996,0.000220,36.934129,0.0994,0.289,10.21299,10.21299
1373.00,10.21895,37.046945,0.000221,36.934118,0.0994,0.289,10.21208,10.21208
1374.00,10.21775,37.046903,0.000215,36.934078,0.0994,0.289,10.21077,10.21077
1375.00,10.21665,37.046925,0.000217,36.934065,0.0994,0.289,10.20936,10.20936
1376.00,10.21564,37.047009,0.000216,36.934087,0.0994,0.289,10.20853,10.20853
1377.00,10.21490,37.046998,0.000212,36.934038,0.0995,0.289,10.20838,10.20838
1378.00,10.21427,37.047072,0.000211,36.934059,0.0996,0.289,10.20839,10.20839
1379.00,10.21369,37.047043,0.000212,36.934015,0.0996,0.289,10.20828,10.20828
1380.00,10.21298,37.047037,0.000210,36.934040,0.0995,0.289,10.20849,10.20849
1381.00,10.21248,37.047008,0.000214,36.934067,0.0994,0.289,10.20849,10.20849
1382.00,10.21195,37.046963,0.000213,36.934056,0.0993,0.289,10.20754,10.20754
1383.00,10.21126,37.047001,0.000211,36.934047,0.0992,0.289,10.20687,10.20687
1384.00,10.21060,37.047044,0.000211,36.934064,0.0992,0.289,10.20708,10.20708
1385.00,10.21006,37.047074,0.000211,36.934072,0.0993,0.289,10.20696,10.20696
1386.00,10.20952,37.047078,0.000210,36.934000,0.0994,0.289,10.20690,10.20690
1387.00,10.20884,37.047058,0.000210,36.933935,0.0995,0.289,10.20745,10.20745
1388.00,10.20839,37.046987,0.000212,36.933857,0.0995,0.289,10.20719,10.20719
1389.00,10.20828,37.047034,0.000213,36.933902,0.0995,0.289,10.20673,10.20673
1390.00,10.20804,37.046938,0.000211,36.933843,0.0994,0.289,10.20683,10.20683
1391.00,10.20769,37.046885,0.000211,36.933852,0.0994,0.289,10.20607,10.20607
1392.00,10.20742,37.046891,0.000212,36.933921,0.0995,0.289,10.20573,10.20573
1393.00,10.20711,37.046994,0.000214,36.934063,0.0995,0.289,10.20551,10.20551
1394.00,10.20702,37.046971,0.000213,36.934074,0.0995,0.289,10.20615,10.20615
1395.00,10.20714,37.047041,0.000214,36.934074,0.0995,0.289,10.20686,10.20686
1396.00,10.20736,37.047070,0.000212,36.934092,0.0996,0.289,10.20787,10.20787
1397.00,10.20721,37.047170,0.000215,36.934137,0.0996,0.289,10.20735,10.20735
1398.00,10.20687,37.047092,0.000211,36.934079,0.0997,0.289,10.20757,10.20757
1399.00,10.20681,37.047070,0.000209,36.934039,0.0999,0.289,10.20750,10.20750
1400.00,10.20692,37.047138,0.000209,36.934121,0.0999,0.290,10.20706,10.20706
1401.00,10.20694,37.047177,0.000210,36.934119,0.0999,0.290,10.20699,10.20699
1402.00,10.20700,37.047104,0.000208,36.934057,0.0999,0.289,10.20756,10.20756
1403.00,10.20701,37.047111,0.000213,36.934021,0.0999,0.289,10.20773,10.20773
1404.00,10.20697,37.047118,0.000217,36.934023,0.0998,0.289,10.20717,10.20717
1405.00,10.20697,37.047066,0.000220,36.933980,0.0996,0.289,10.20661,10.20661
1406.00,10.20686,37.047069,0.000221,36.933964,0.0997,0.289,10.20669,10.20669
1407.00,10.20693,37.047135,0.000222,36.933951,0.0997,0.289,10.20679,10.20679
1408.00,10.20677,37.047132,0.000220,36.933943,0.0998,0.289,10.20614,10.20614
1409.00,10.20673,37.047123,0.000217,36.933893,0.0999,0.289,10.20629,10.20629
1410.00,10.20681,37.047126,0.000215,36.933884,0.1001,0.289,10.20657,10.20657
1411.00,10.20680,37.047077,0.000214,36.933884,0.1002,0.289,10.20586,10.20586
1412.00,10.20689,37.047082,0.000210,36.933924,0.1002,0.290,10.20607,10.20607
1413.00,10.20694,37.047137,0.000212,36.933942,0.1002,0.290,10.20618,10.20618
1414.00,10.20683,37.047272,0.000213,36.934050,0.1001,0.290,10.20615,10.20615
1415.00,10.20675,37.047397,0.000215,36.934141,0.1002,0.290,10.20639,10.20639
1416.00,10.20660,37.047474,0.000214,36.934203,0.1002,0.290,10.20681,10.20681
1417.00,10.20669,37.047499,0.000216,36.934200,0.1002,0.290,10.20683,10.20683
1418.00,10.20687,37.047488,0.000214,36.934196,0.1003,0.290,10.20754,10.20754
1419.00,10.20684,37.047402,0.000214,36.934172,0.1004,0.290,10.20744,10.20744
1420.00,10.20678,37.047325,0.000214,36.934127,0.1005,0.290,10.20767,10.20767
1421.00,10.20688,37.047326,0.000216,36.934100,0.1006,0.289,10.20822,10.20822
1422.00,10.20692,37.047310,0.000217,36.934130,0.1006,0.289,10.20800,10.20800
1423.00,10.20693,37.047369,0.000217,36.934171,0.1006,0.289,10.20784,10.20784
1424.00,10.20692,37.047386,0.000218,36.934193,0.1006,0.289,10.20779,10.20779
1425.00,10.20692,37.047386,0.000220,36.934249,0.1006,0.289,10.20710,10.20710
1426.00,10.20693,37.047293,0.000217,36.934254,0.1006,0.289,10.20674,10.20674
1427.00,10.20681,37.047289,0.000218,36.934226,0.1006,0.289,10.20598,10.20598
1428.00,10.20670,37.047178,0.000216,36.934147,0.1006,0.290,10.20530,10.20530
1429.00,10.20679,37.047225,0.000214,36.934180,0.1006,0.290,10.20590,10.20590
1430.00,10.20678,37.047202,0.000214,36.934136,0.1006,0.290,10.20590,10.20590
1431.00,10.20680,37.047197,0.000215,36.934050,0.1006,0.290,10.20568,10.20568
1432.00,10.20682,37.047124,0.000214,36.934052,0.1006,0.290,10.20633,10.20633
1433.00,10.20683,37.047155,0.000216,36.934146,0.1007,0.290,10.20687,10.20687
1434.00,10.20691,37.047095,0.000214,36.934112,0.1009,0.290,10.20663,10.20663
1435.00,10.20690,37.047127,0.000213,36.934124,0.1009,0.290,10.20685,10.20685
1436.00,10.20689,37.047222,0.000216,36.934263,0.1009,0.290,10.20700,10.20700
1437.00,10.20680,37.047350,0.000217,36.934324,0.1009,0.290,10.20654,10.20654
1438.00,10.20660,37.047430,0.000217,36.934326,0.1008,0.290,10.20605,10.20605
1439.00,10.20649,37.047472,0.000219,36.934335,0.1007,0.290,10.20565,10.20565
1440.00,10.20654,37.047387,0.000218,36.934239,0.1007,0.290,10.20645,10.20645
1441.00,10.20654,37.047455,0.000221,36.934242,0.1008,0.290,10.20648,10.20648
1442.00,10.20649,37.047458,0.000221,36.934239,0.1010,0.290,10.20722,10.20722
1443.00,10.20653,37.047421,0.000220,36.934251,0.1012,0.290,10.20812,10.20812
1444.00,10.20665,37.047508,0.000222,36.934290,0.1014,0.290,10.20857,10.20857
1445.00,10.20666,37.047512,0.000223,36.934302,0.1015,0.290,10.20732,10.20732
1446.00,10.20658,37.047388,0.000218,36.934201,0.1015,0.290,10.20701,10.20701
1447.00,10.20671,37.047368,0.000216,36.934161,0.1014,0.290,10.20644,10.20644
1448.00,10.20676,37.047349,0.000217,36.934090,0.1014,0.290,10.20628,10.20628
1449.00,10.20670,37.047271,0.000214,36.934026,0.1014,0.290,10.20653,10.20653
1450.00,10.20690,37.047391,0.000216,36.934124,0.1014,0.290,10.20732,10.20732
1451.00,10.20697,37.047433,0.000220,36.934111,0.1015,0.290,10.20716,10.20716
1452.00,10.20693,37.047515,0.000221,36.934138,0.1016,0.290,10.20771,10.20771
1453.00,10.20696,37.047571,0.000224,36.934183,0.1017,0.290,10.20710,10.20710
1454.00,10.20680,37.047589,0.000228,36.934217,0.1017,0.290,10.20611,10.20611
1455.00,10.20673,37.047559,0.000224,36.934179,0.1017,0.290,10.20604,10.20604
1456.00,10.20679,37.047622,0.000222,36.934278,0.1017,0.290,10.20651,10.20651
1457.00,10.20679,37.047538,0.000223,36.934296,0.1016,0.290,10.20586,10.20586
1458.00,10.20683,37.047540,0.000222,36.934295,0.1015,0.290,10.20577,10.20577
1459.00,10.20680,37.047543,0.000219,36.934218,0.1014,0.290,10.20566,10.20566
1460.00,10.20655,37.047539,0.000220,36.934186,0.1014,0.290,10.20469,10.20469
1461.00,10.20622,37.047548,0.000221,36.934173,0.1014,0.290,10.20394,10.20394
1462.00,10.20610,37.047586,0.000217,36.934105,0.1015,0.291,10.20427,10.20427
1463.00,10.20587,37.047614,0.000214,36.934144,0.1015,0.291,10.20344,10.20344
1464.00,10.20590,37.047651,0.000215,36.934220,0.1016,0.291,10.20121,10.20121
1465.00,10.20584,37.047641,0.000215,36.934245,0.1017,0.291,10.19185,10.19185
1466.00,10.20540,37.047633,0.000214,36.934234,0.1017,0.291,10.16743,10.16743
1467.00,10.20512,37.047618,0.000215,36.934268,0.1017,0.291,10.12232,10.12232
1468.00,10.20505,37.047612,0.000218,36.934264,0.1017,0.291,10.05951,10.05951
1469.00,10.20446,37.047632,0.000218,36.934290,0.1016,0.291,9.98545,9.98545
1470.00,10.20395,37.047696,0.000219,36.934304,0.1016,0.291,9.92012,9.92012
1471.00,10.20451,37.047748,0.000220,36.934316,0.1015,0.291,9.88432,9.88432
@9,2.0001,4.0, 1470.045 
1472.00,10.20588,37.047834,0.000222,36.934354,0.1015,0.291,9.89215,9.89215
1473.00,10.20010,37.047831,0.000225,36.934350,0.1015,0.290,9.94503,9.94503
1474.00,10.19195,37.047828,0.000228,36.934369,0.1016,0.290,10.03380,10.03380
1475.00,10.15597,37.047800,0.000229,36.934406,0.1016,0.290,10.13744,10.13744
1476.00,10.08144,37.047753,0.000227,36.934392,0.1017,0.290,10.23591,10.23591
1477.00,9.98118,37.047724,0.000224,36.934366,0.1018,0.290,10.31230,10.31230
1478.00,9.88636,37.047692,0.000217,36.934310,0.1019,0.291,10.35928,10.35928
1479.00,9.82271,37.047661,0.000211,36.934219,0.1020,0.291,10.37657,10.37657
1480.00,9.83029,37.047628,0.000208,36.934083,0.1020,0.291,10.36949,10.36949
1481.00,9.90341,37.047629,0.000210,36.934092,0.1021,0.291,10.34368,10.34368
1482.00,10.02035,37.047519,0.000212,36.934008,0.1021,0.291,10.30762,10.30762
1483.00,10.15023,37.047525,0.000216,36.934029,0.1019,0.291,10.26783,10.26783
1484.00,10.26546,37.047659,0.000219,36.934146,0.1019,0.291,10.22971,10.22971
1485.00,10.34746,37.047756,0.000223,36.934261,0.1018,0.291,10.19493,10.19493
1486.00,10.39479,37.047816,0.000224,36.934321,0.1018,0.291,10.16603,10.16603
1487.00,10.40197,37.047883,0.000225,36.934389,0.1018,0.290,10.14399,10.14399
1488.00,10.38516,37.047896,0.000224,36.934342,0.1018,0.291,10.12810,10.12810
1489.00,10.35237,37.047746,0.000220,36.934225,0.1019,0.291,10.11760,10.11760
1490.00,10.31226,37.047745,0.000220,36.934234,0.1020,0.291,10.11326,10.11326
1491.00,10.26619,37.047724,0.000218,36.934172,0.1021,0.291,10.11395,10.11395
1492.00,10.22187,37.047702,0.000218,36.934150,0.1022,0.291,10.11866,10.11866
1493.00,10.18670,37.047710,0.000216,36.934184,0.1022,0.291,10.12590,10.12590
1494.00,10.16162,37.047758,0.000214,36.934214,0.1021,0.291,10.13466,10.13466
1495.00,10.13857,37.047685,0.000211,36.934128,0.1021,0.291,10.14398,10.14398
1496.00,10.12181,37.047676,0.000214,36.934108,0.1020,0.291,10.15281,10.15281
1497.00,10.11168,37.047667,0.000214,36.934103,0.1021,0.291,10.16110,10.16110
1498.00,10.10695,37.047584,0.000217,36.934059,0.1021,0.291,10.16923,10.16923
1499.00,10.10933,37.047550,0.000222,36.934036,0.1021,0.291,10.17658,10.17658
1500.00,10.11670,37.047625,0.000225,36.934121,0.1021,0.291,10.18292,10.18292
1501.00,10.12531,37.047571,0.000221,36.934047,0.1021,0.291,10.18834,10.18834
1502.00,10.13508,37.047651,0.000220,36.934059,0.1021,0.291,10.19283,10.19283
1503.00,10.14320,37.047727,0.000217,36.934103,0.1021,0.291,10.19644,10.19644
1504.00,10.15302,37.047764,0.000217,36.934075,0.1022,0.291,10.19984,10.19984
1505.00,10.16327,37.047715,0.000213,36.934069,0.1022,0.291,10.20293,10.20293
1506.00,10.16936,37.047804,0.000213,36.934161,0.1022,0.291,10.20622,10.20622
1507.00,10.17672,37.047715,0.000214,36.934084,0.1022,0.291,10.20914,10.20914
1508.00,10.18378,37.047716,0.000220,36.934087,0.1021,0.291,10.21114,10.21114
1509.00,10.18905,37.047709,0.000220,36.934105,0.1021,0.291,10.21193,10.21193
1510.00,10.19253,37.047664,0.000224,36.934007,0.1020,0.291,10.21235,10.21235
1511.00,10.19596,37.047632,0.000224,36.933938,0.1020,0.291,10.21361,10.21361
1512.00,10.19933,37.047654,0.000221,36.933965,0.1019,0.291,10.21488,10.21488
1513.00,10.20161,37.047692,0.000216,36.933956,0.1019,0.291,10.21702,10.21702
1514.00,10.20395,37.047715,0.000213,36.933951,0.1019,0.291,10.21901,10.21901
1515.00,10.20612,37.047825,0.000212,36.934042,0.1020,0.292,10.22106,10.22106
1516.00,10.20809,37.047853,0.000215,36.934113,0.1022,0.291,10.22226,10.22226
1517.00,10.20974,37.047878,0.000217,36.934150,0.1024,0.291,10.22406,10.22406
1518.00,10.21172,37.047939,0.000217,36.934218,0.1026,0.291,10.22528,10.22528
1519.00,10.21392,37.047981,0.000217,36.934281,0.1026,0.291,10.22674,10.22674
1520.00,10.21604,37.047936,0.000213,36.934249,0.1026,0.291,10.22755,10.22755
1521.00,10.21784,37.047944,0.000209,36.934237,0.1024,0.291,10.22818,10.22818
1522.00,10.21910,37.048040,0.000211,36.934312,0.1022,0.292,10.22874,10.22874
1523.00,10.22017,37.048028,0.000214,36.934252,0.1020,0.292,10.22981,10.22981
1524.00,10.22154,37.048165,0.000221,36.934317,0.1019,0.291,10.23120,10.23120
1525.00,10.22273,37.048240,0.000226,36.934366,0.1020,0.291,10.23279,10.23279
1526.00,10.22397,37.048241,0.000230,36.934328,0.1021,0.291,10.23427,10.23427
1527.00,10.22543,37.048204,0.000233,36.934275,0.1022,0.291,10.23463,10.23463
1528.00,10.22679,37.048168,0.000232,36.934257,0.1024,0.291,10.23438,10.23438
1529.00,10.22799,37.047910,0.000225,36.934096,0.1025,0.291,10.23389,10.23389
1530.00,10.22875,37.047856,0.000222,36.934056,0.1025,0.291,10.23277,10.23277
1531.00,10.22961,37.047827,0.000216,36.934003,0.1025,0.291,10.23167,10.23167
1532.00,10.23029,37.047832,0.000212,36.933991,0.1025,0.291,10.23023,10.23023
1533.00,10.23100,37.047918,0.000211,36.934048,0.1025,0.291,10.22874,10.22874
1534.00,10.23138,37.048071,0.000212,36.934121,0.1024,0.292,10.22743,10.22743
1535.00,10.23124,37.048071,0.000211,36.934112,0.1025,0.292,10.22739,10.22739
1536.00,10.23107,37.048113,0.000212,36.934212,0.1025,0.292,10.22694,10.22694
1537.00,10.23083,37.048123,0.000214,36.934221,0.1025,0.291,10.22680,10.22680
1538.00,10.23086,37.048029,0.000211,36.934174,0.1025,0.292,10.22709,10.22709
1539.00,10.23087,37.048001,0.000210,36.934198,0.1025,0.292,10.22688,10.22688
1540.00,10.23044,37.048059,0.000212,36.934262,0.1025,0.292,10.22557,10.22557
1541.00,10.23002,37.048022,0.000214,36.934214,0.1024,0.292,10.22422,10.22422
1542.00,10.22931,37.048028,0.000212,36.934216,0.1023,0.292,10.22306,10.22306
1543.00,10.22842,37.048049,0.000214,36.934207,0.1022,0.292,10.22162,10.22162
1544.00,10.22764,37.048036,0.000217,36.934187,0.1022,0.292,10.22032,10.22032
1545.00,10.22671,37.048044,0.000221,36.934179,0.1023,0.292,10.21848,10.21848
1546.00,10.22577,37.048103,0.000222,36.934226,0.1024,0.291,10.21680,10.21680
1547.00,10.22459,37.048089,0.000224,36.934238,0.1024,0.291,10.21546,10.21546
1548.00,10.22344,37.048164,0.000226,36.934294,0.1024,0.291,10.21452,10.21452
1549.00,10.22253,37.048221,0.000222,36.934333,0.1024,0.292,10.21344,10.21344
1550.00,10.22163,37.048173,0.000218,36.934251,0.1024,0.292,10.21317,10.21317
1551.00,10.22067,37.048132,0.000214,36.934225,0.1025,0.292,10.21242,10.21242
1552.00,10.21970,37.048113,0.000213,36.934160,0.1026,0.292,10.21171,10.21171
1553.00,10.21896,37.048051,0.000214,36.934126,0.1026,0.292,10.21139,10.21139
1554.00,10.21794,37.047981,0.000213,36.934067,0.1027,0.292,10.21085,10.21085
1555.00,10.21716,37.047977,0.000215,36.934109,0.1027,0.292,10.21090,10.21090
1556.00,10.21639,37.048019,0.000221,36.934160,0.1026,0.292,10.21157,10.21157
1557.00,10.21590,37.048092,0.000220,36.934248,0.1027,0.292,10.21227,10.21227
1558.00,10.21535,37.048096,0.000218,36.934268,0.1027,0.292,10.21248,10.21248
1559.00,10.21471,37.048140,0.000217,36.934301,0.1028,0.292,10.21266,10.21266
1560.00,10.21395,37.048189,0.000211,36.934292,0.1028,0.292,10.21187,10.21187
1561.00,10.21328,37.048143,0.000205,36.934238,0.1028,0.292,10.21122,10.21122
1562.00,10.21277,37.048119,0.000205,36.934237,0.1028,0.292,10.21020,10.21020
1563.00,10.21206,37.048145,0.000206,36.934237,0.1029,0.292,10.20867,10.20867
1564.00,10.21164,37.048147,0.000212,36.934228,0.1028,0.292,10.20922,10.20922
1565.00,10.21148,37.048235,0.000216,36.934289,0.1028,0.292,10.21021,10.21021
1566.00,10.21144,37.048246,0.000217,36.934252,0.1028,0.292,10.21026,10.21026
1567.00,10.21134,37.048238,0.000216,36.934203,0.1028,0.292,10.21145,10.21145
1568.00,10.21127,37.048191,0.000216,36.934171,0.1028,0.292,10.21254,10.21254
1569.00,10.21118,37.048187,0.000210,36.934179,0.1029,0.292,10.21169,10.21169
1570.00,10.21106,37.048125,0.000211,36.934164,0.1029,0.292,10.21121,10.21121
1571.00,10.21102,37.048182,0.000212,36.934218,0.1029,0.292,10.21114,10.21114
1572.00,10.21100,37.048161,0.000212,36.934191,0.1028,0.292,10.20989,10.20989
1573.00,10.21080,37.048256,0.000215,36.934230,0.1028,0.292,10.20874,10.20874
1574.00,10.21053,37.048289,0.000216,36.934243,0.1027,0.292,10.20804,10.20804
1575.00,10.21026,37.048215,0.000215,36.934132,0.1027,0.292,10.20702,10.20702
1576.00,10.20991,37.048229,0.000215,36.934168,0.1028,0.292,10.20632,10.20632
1577.00,10.20969,37.048253,0.000214,36.934194,0.1029,0.292,10.20686,10.20686
1578.00,10.20943,37.048213,0.000210,36.934147,0.1029,0.292,10.20718,10.20718
1579.00,10.20923,37.048251,0.000211,36.934153,0.1030,0.292,10.20793,10.20793
1580.00,10.20919,37.048316,0.000211,36.934226,0.1030,0.293,10.20826,10.20826
1581.00,10.20919,37.048228,0.000211,36.934133,0.1029,0.292,10.20903,10.20903
1582.00,10.20913,37.048264,0.000213,36.934182,0.1029,0.292,10.20838,10.20838
1583.00,10.20918,37.048272,0.000213,36.934200,0.1028,0.292,10.20830,10.20830
1584.00,10.20905,37.048227,0.000213,36.934138,0.1027,0.292,10.20786,10.20786
1585.00,10.20876,37.048205,0.000213,36.934087,0.1025,0.292,10.20804,10.20804
1586.00,10.20855,37.048262,0.000212,36.934116,0.1025,0.292,10.20747,10.20747
1587.00,10.20839,37.048244,0.000210,36.934084,0.1025,0.293,10.20766,10.20766
1588.00,10.20810,37.048247,0.000213,36.934082,0.1025,0.292,10.20786,10.20786
1589.00,10.20790,37.048258,0.000215,36.934093,0.1026,0.292,10.20732,10.20732
1590.00,10.20766,37.048265,0.000215,36.934103,0.1027,0.293,10.20703,10.20703
1591.00,10.20758,37.048312,0.000211,36.934140,0.1028,0.293,10.20726,10.20726
1592.00,10.20747,37.048323,0.000211,36.934128,0.1029,0.293,10.20688,10.20688
1593.00,10.20745,37.048404,0.000209,36.934165,0.1030,0.293,10.20656,10.20656
1594.00,10.20751,37.048431,0.000206,36.934158,0.1031,0.293,10.20690,10.20690
1595.00,10.20757,37.048448,0.000207,36.934163,0.1031,0.293,10.20738,10.20738
1596.00,10.20779,37.048420,0.000212,36.934127,0.1031,0.293,10.20793,10.20793
1597.00,10.20790,37.048356,0.000209,36.934097,0.1031,0.293,10.20835,10.20835
1598.00,10.20775,37.048213,0.000209,36.934018,0.1031,0.293,10.20806,10.20806
1599.00,10.20767,37.048162,0.000211,36.933989,0.1031,0.293,10.20850,10.20850
1600.00,10.20762,37.048179,0.000212,36.934049,0.1031,0.293,10.20779,10.20779
1601.00,10.20746,37.048202,0.000210,36.934092,0.1030,0.293,10.20685,10.20685
1602.00,10.20736,37.048270,0.000215,36.934179,0.1029,0.293,10.20654,10.20654
1603.00,10.20738,37.048372,0.000214,36.934215,0.1029,0.293,10.20716,10.20716
1604.00,10.20740,37.048413,0.000209,36.934258,0.1029,0.293,10.20671,10.20671
1605.00,10.20735,37.048463,0.000210,36.934245,0.1029,0.293,10.20706,10.20706
1606.00,10.20729,37.048457,0.000214,36.934245,0.1030,0.293,10.20684,10.20684
1607.00,10.20708,37.048459,0.000216,36.934188,0.1032,0.293,10.20603,10.20603
1608.00,10.20682,37.048398,0.000218,36.934166,0.1033,0.293,10.20512,10.20512
1609.00,10.20674,37.048388,0.000222,36.934175,0.1033,0.293,10.20493,10.20493
1610.00,10.20671,37.048382,0.000225,36.934191,0.1033,0.293,10.20439,10.20439
1611.00,10.20661,37.048414,0.000224,36.934188,0.1033,0.293,10.20453,10.20453
1612.00,10.20650,37.048365,0.000220,36.934199,0.1033,0.293,10.20507,10.20507
1613.00,10.20650,37.048395,0.000220,36.934269,0.1033,0.293,10.20574,10.20574
1614.00,10.20654,37.048350,0.000218,36.934269,0.1032,0.293,10.20609,10.20609
1615.00,10.20656,37.048249,0.000214,36.934223,0.1031,0.293,10.20689,10.20689
1616.00,10.20648,37.048165,0.000214,36.934197,0.1031,0.293,10.20731,10.20731
1617.00,10.20639,37.048129,0.000212,36.934108,0.1032,0.293,10.20782,10.20782
1618.00,10.20636,37.048150,0.000213,36.934100,0.1032,0.293,10.20725,10.20725
1619.00,10.20617,37.048130,0.000218,36.934049,0.1033,0.293,10.20630,10.20630
1620.00,10.20591,37.048194,0.000221,36.934060,0.1033,0.293,10.20508,10.20508
1621.00,10.20584,37.048235,0.000217,36.934050,0.1033,0.293,10.20466,10.20466
1622.00,10.20581,37.048327,0.000218,36.934053,0.1032,0.293,10.20408,10.20408
1623.00,10.20573,37.048362,0.000216,36.934008,0.1033,0.293,10.20471,10.20471
1624.00,10.20577,37.048512,0.000213,36.934115,0.1033,0.293,10.20595,10.20595
1625.00,10.20582,37.048521,0.000208,36.934136,0.1034,0.293,10.20700,10.20700
1626.00,10.20588,37.048533,0.000211,36.934146,0.1035,0.293,10.20714,10.20714
1627.00,10.20601,37.048595,0.000212,36.934268,0.1035,0.293,10.20747,10.20747
1628.00,10.20621,37.048598,0.000216,36.934278,0.1034,0.293,10.20690,10.20690
1629.00,10.20618,37.048591,0.000217,36.934246,0.1034,0.293,10.20570,10.20570
1630.00,10.20600,37.048579,0.000219,36.934185,0.1035,0.293,10.20522,10.20522
1631.00,10.20615,37.048663,0.000216,36.934214,0.1036,0.293,10.20593,10.20593
1632.00,10.20643,37.048668,0.000219,36.934219,0.1037,0.293,10.20687,10.20687
1633.00,10.20667,37.048639,0.000216,36.934252,0.1038,0.293,10.20813,10.20813
1634.00,10.20674,37.048646,0.000214,36.934271,0.1038,0.293,10.20932,10.20932
1635.00,10.20677,37.048701,0.000216,36.934432,0.1039,0.293,10.20946,10.20946
1636.00,10.20667,37.048640,0.000217,36.934425,0.1039,0.293,10.20895,10.20895
1637.00,10.20662,37.048551,0.000214,36.934361,0.1040,0.293,10.20788,10.20788
1638.00,10.20657,37.048607,0.000214,36.934415,0.1040,0.293,10.20648,10.20648
1639.00,10.20683,37.048607,0.000212,36.934399,0.1040,0.294,10.20641,10.20641
1640.00,10.20712,37.048642,0.000213,36.934310,0.1040,0.294,10.20686,10.20686
1641.00,10.20726,37.048683,0.000217,36.934377,0.1040,0.293,10.20664,10.20664
1642.00,10.20732,37.048717,0.000216,36.934415,0.1040,0.293,10.20673,10.20673
1643.00,10.20714,37.048699,0.000216,36.934398,0.1040,0.293,10.20691,10.20691
1644.00,10.20707,37.048629,0.000216,36.934353,0.1040,0.293,10.20354,10.20354
1645.00,10.20721,37.048635,0.000214,36.934411,0.1040,0.294,10.19391,10.19391
1646.00,10.20773,37.048628,0.000214,36.934331,0.1041,0.294,10.17063,10.17063
1647.00,10.20746,37.048713,0.000217,36.934334,0.1041,0.293,10.12712,10.12712
1648.00,10.20668,37.048796,0.000218,36.934346,0.1042,0.294,10.06551,10.06551
1649.00,10.20655,37.048864,0.000222,36.934443,0.1043,0.293,9.99461,9.99461
1650.00,10.20687,37.048843,0.000225,36.934430,0.1043,0.293,9.93118,9.93118
1651.00,10.20627,37.048816,0.000225,36.934431,0.1044,0.293,9.89698,9.89698
@10,2.0001,4.0, 1650.024 
1652.00,10.20641,37.048777,0.000224,36.934449,0.1043,0.293,9.90604,9.90604
1653.00,10.20477,37.048693,0.000225,36.934400,0.1043,0.293,9.95787,9.95787
1654.00,10.19145,37.048639,0.000225,36.934312,0.1042,0.293,10.04407,10.04407
1655.00,10.15961,37.048591,0.000222,36.934224,0.1041,0.293,10.14566,10.14566
1656.00,10.08930,37.048615,0.000220,36.934264,0.1039,0.293,10.24063,10.24063
1657.00,9.98932,37.048649,0.000218,36.934267,0.1039,0.293,10.31502,10.31502
1658.00,9.89727,37.048714,0.000220,36.934297,0.1038,0.293,10.36131,10.36131
1659.00,9.83787,37.048807,0.000220,36.934336,0.1039,0.293,10.37876,10.37876
1660.00,9.84363,37.048852,0.000218,36.934344,0.1040,0.293,10.37170,10.37170
1661.00,9.91919,37.048810,0.000219,36.934262,0.1041,0.293,10.34659,10.34659
1662.00,10.03439,37.048769,0.000218,36.934211,0.1040,0.293,10.31038,10.31038
1663.00,10.15598,37.048729,0.000216,36.934203,0.1040,0.293,10.27102,10.27102
1664.00,10.26796,37.048649,0.000212,36.934125,0.1039,0.293,10.23256,10.23256
1665.00,10.35031,37.048639,0.000215,36.934102,0.1039,0.293,10.19768,10.19768
1666.00,10.39340,37.048673,0.000212,36.934125,0.1038,0.293,10.17000,10.17000
1667.00,10.40612,37.048717,0.000215,36.934182,0.1038,0.293,10.14874,10.14874
1668.00,10.38732,37.048767,0.000217,36.934162,0.1039,0.293,10.13384,10.13384
1669.00,10.35542,37.048918,0.000219,36.934292,0.1039,0.293,10.12408,10.12408
1670.00,10.31541,37.048939,0.000216,36.934335,0.1040,0.294,10.11983,10.11983
1671.00,10.26820,37.049033,0.000218,36.934391,0.1040,0.294,10.11935,10.11935
1672.00,10.22543,37.049121,0.000217,36.934424,0.1041,0.294,10.12234,10.12234
1673.00,10.19067,37.049157,0.000215,36.934449,0.1041,0.294,10.12779,10.12779
1674.00,10.16318,37.049126,0.000215,36.934391,0.1041,0.294,10.13533,10.13533
1675.00,10.14132,37.049188,0.000217,36.934404,0.1040,0.294,10.14361,10.14361
1676.00,10.12965,37.049205,0.000216,36.934396,0.1039,0.294,10.15193,10.15193
1677.00,10.11920,37.049117,0.000215,36.934298,0.1039,0.294,10.16077,10.16077
1678.00,10.11608,37.049090,0.000219,36.934268,0.1039,0.294,10.16897,10.16897
1679.00,10.11453,37.049008,0.000218,36.934220,0.1039,0.294,10.17620,10.17620
1680.00,10.11986,37.048986,0.000217,36.934215,0.1040,0.294,10.18249,10.18249
1681.00,10.12714,37.048938,0.000219,36.934178,0.1040,0.294,10.18762,10.18762
1682.00,10.13413,37.048954,0.000220,36.934244,0.1040,0.294,10.19179,10.19179
1683.00,10.14339,37.048940,0.000216,36.934278,0.1040,0.294,10.19577,10.19577
1684.00,10.15209,37.048991,0.000219,36.934328,0.1039,0.294,10.19952,10.19952
1685.00,10.16130,37.048944,0.000220,36.934307,0.1038,0.293,10.20358,10.20358
1686.00,10.16885,37.048949,0.000220,36.934316,0.1038,0.293,10.20714,10.20714
1687.00,10.17771,37.048955,0.000219,36.934312,0.1039,0.293,10.20961,10.20961
1688.00,10.18378,37.048997,0.000219,36.934272,0.1039,0.293,10.21182,10.21182
1689.00,10.18782,37.048968,0.000216,36.934219,0.1041,0.294,10.21428,10.21428
1690.00,10.19171,37.049040,0.000217,36.934258,0.1041,0.294,10.21670,10.21670
1691.00,10.19571,37.049076,0.000217,36.934271,0.1041,0.294,10.21881,10.21881
1692.00,10.19890,37.049042,0.000217,36.934180,0.1041,0.294,10.22066,10.22066
1693.00,10.20219,37.049017,0.000216,36.934189,0.1042,0.294,10.22261,10.22261
1694.00,10.20534,37.049042,0.000217,36.934238,0.1043,0.294,10.22425,10.22425
1695.00,10.20824,37.048994,0.000217,36.934235,0.1043,0.294,10.22422,10.22422
1696.00,10.21030,37.048954,0.000214,36.934183,0.1044,0.294,10.22472,10.22472
1697.00,10.21303,37.048992,0.000213,36.934262,0.1045,0.294,10.22597,10.22597
1698.00,10.21591,37.049047,0.000213,36.934340,0.1045,0.293,10.22661,10.22661
1699.00,10.21826,37.049046,0.000212,36.934302,0.1045,0.293,10.22660,10.22660
1700.00,10.21961,37.049041,0.000209,36.934256,0.1046,0.294,10.22700,10.22700
1701.00,10.22062,37.049040,0.000209,36.934300,0.1046,0.294,10.22784,10.22784
1702.00,10.22152,37.049120,0.000210,36.934339,0.1046,0.294,10.22817,10.22817
1703.00,10.22230,37.049075,0.000208,36.934278,0.1047,0.294,10.22872,10.22872
1704.00,10.22332,37.049030,0.000209,36.934293,0.1047,0.294,10.23031,10.23031
1705.00,10.22439,37.049043,0.000212,36.934281,0.1046,0.294,10.23168,10.23168
1706.00,10.22562,37.049091,0.000213,36.934282,0.1047,0.294,10.23310,10.23310
1707.00,10.22696,37.049060,0.000216,36.934241,0.1047,0.294,10.23474,10.23474
1708.00,10.22804,37.049095,0.000223,36.934255,0.1046,0.294,10.23543,10.23543
1709.00,10.22880,37.049148,0.000225,36.934274,0.1047,0.294,10.23530,10.23530
1710.00,10.22931,37.049236,0.000225,36.934363,0.1048,0.294,10.23541,10.23541
1711.00,10.23016,37.049227,0.000226,36.934325,0.1047,0.294,10.23479,10.23479
1712.00,10.23072,37.049215,0.000223,36.934279,0.1048,0.294,10.23445,10.23445
1713.00,10.23116,37.049184,0.000217,36.934245,0.1048,0.294,10.23280,10.23280
1714.00,10.23189,37.049256,0.000215,36.934243,0.1046,0.294,10.23165,10.23165
1715.00,10.23219,37.049217,0.000213,36.934215,0.1045,0.294,10.23046,10.23046
1716.00,10.23233,37.049172,0.000210,36.934245,0.1044,0.294,10.22975,10.22975
1717.00,10.23244,37.049159,0.000209,36.934274,0.1043,0.294,10.22824,10.22824
1718.00,10.23233,37.049136,0.000208,36.934237,0.1043,0.294,10.22842,10.22842
1719.00,10.23243,37.049106,0.000209,36.934260,0.1044,0.294,10.22777,10.22777
1720.00,10.23229,37.049091,0.000209,36.934244,0.1045,0.294,10.22686,10.22686
1721.00,10.23200,37.049197,0.000212,36.934308,0.1046,0.294,10.22500,10.22500
1722.00,10.23156,37.049238,0.000211,36.934305,0.1047,0.295,10.22330,10.22330
1723.00,10.23067,37.049273,0.000214,36.934305,0.1048,0.295,10.22199,10.22199
1724.00,10.22984,37.049225,0.000212,36.934194,0.1048,0.295,10.22037,10.22037
1725.00,10.22864,37.049224,0.000214,36.934167,0.1049,0.294,10.21842,10.21842
1726.00,10.22753,37.049178,0.000215,36.934129,0.1049,0.294,10.21769,10.21769
1727.00,10.22631,37.049177,0.000216,36.934159,0.1050,0.294,10.21657,10.21657
1728.00,10.22524,37.049221,0.000216,36.934235,0.1051,0.294,10.21564,10.21564
1729.00,10.22415,37.049211,0.000215,36.934281,0.1051,0.295,10.21517,10.21517
1730.00,10.22313,37.049166,0.000213,36.934244,0.1052,0.295,10.21515,10.21515
1731.00,10.22198,37.049136,0.000213,36.934218,0.1053,0.295,10.21410,10.21410
1732.00,10.22096,37.049081,0.000216,36.934204,0.1054,0.295,10.21362,10.21362
1733.00,10.22010,37.049002,0.000217,36.934180,0.1055,0.295,10.21287,10.21287
1734.00,10.21933,37.049015,0.000220,36.934214,0.1056,0.294,10.21221,10.21221
1735.00,10.21834,37.049054,0.000224,36.934326,0.1055,0.294,10.21224,10.21224
1736.00,10.21765,37.049142,0.000226,36.934396,0.1054,0.294,10.21308,10.21308
1737.00,10.21724,37.049169,0.000226,36.934394,0.1053,0.294,10.21428,10.21428
1738.00,10.21649,37.049207,0.000227,36.934433,0.1052,0.294,10.21355,10.21355
1739.00,10.21551,37.049222,0.000224,36.934432,0.1051,0.294,10.21273,10.21273
1740.00,10.21478,37.049259,0.000221,36.934378,0.1050,0.294,10.21202,10.21202
1741.00,10.21415,37.049163,0.000219,36.934300,0.1050,0.294,10.21045,10.21045
1742.00,10.21359,37.049141,0.000216,36.934296,0.1050,0.294,10.20888,10.20888
1743.00,10.21305,37.049121,0.000215,36.934243,0.1051,0.294,10.20869,10.20869
1744.00,10.21243,37.049207,0.000216,36.934258,0.1051,0.294,10.20878,10.20878
1745.00,10.21208,37.049208,0.000215,36.934244,0.1051,0.294,10.20857,10.20857
1746.00,10.21172,37.049213,0.000214,36.934237,0.1051,0.294,10.20928,10.20928
1747.00,10.21132,37.049242,0.000215,36.934183,0.1052,0.295,10.21003,10.21003
1748.00,10.21117,37.049264,0.000211,36.934130,0.1052,0.295,10.20998,10.20998
1749.00,10.21106,37.049223,0.000211,36.934107,0.1053,0.295,10.20976,10.20976
1750.00,10.21076,37.049251,0.000210,36.934128,0.1053,0.295,10.20967,10.20967
1751.00,10.21047,37.049243,0.000210,36.934138,0.1053,0.295,10.20861,10.20861
1752.00,10.21031,37.049252,0.000211,36.934177,0.1052,0.295,10.20790,10.20790
1753.00,10.21022,37.049280,0.000216,36.934261,0.1052,0.295,10.20842,10.20842
1754.00,10.21007,37.049259,0.000215,36.934226,0.1051,0.295,10.20881,10.20881
1755.00,10.20992,37.049231,0.000221,36.934205,0.1052,0.295,10.20974,10.20974
1756.00,10.20949,37.049361,0.000222,36.934259,0.1053,0.295,10.21105,10.21105
1757.00,10.20965,37.049440,0.000220,36.934276,0.1053,0.295,10.21150,10.21150
1758.00,10.20970,37.049480,0.000220,36.934298,0.1054,0.295,10.21224,10.21224
1759.00,10.20997,37.049524,0.000224,36.934323,0.1056,0.295,10.21283,10.21283
1760.00,10.21014,37.049620,0.000223,36.934368,0.1056,0.295,10.21304,10.21304
1761.00,10.21038,37.049675,0.000224,36.934438,0.1056,0.295,10.21300,10.21300
1762.00,10.21054,37.049633,0.000228,36.934385,0.1056,0.295,10.21309,10.21309
1763.00,10.21079,37.049673,0.000228,36.934372,0.1057,0.295,10.21325,10.21325
1764.00,10.21110,37.049644,0.000225,36.934362,0.1057,0.295,10.21338,10.21338
1765.00,10.21124,37.049550,0.000222,36.934301,0.1056,0.295,10.21242,10.21242
1766.00,10.21113,37.049497,0.000220,36.934226,0.1056,0.295,10.21146,10.21146
1767.00,10.21091,37.049562,0.000215,36.934336,0.1054,0.295,10.21082,10.21082
1768.00,10.21089,37.049532,0.000216,36.934317,0.1053,0.295,10.21035,10.21035
1769.00,10.21126,37.049551,0.000217,36.934353,0.1053,0.295,10.21075,10.21075
1770.00,10.21147,37.049554,0.000219,36.934364,0.1054,0.295,10.21090,10.21090
1771.00,10.21160,37.049502,0.000218,36.934332,0.1055,0.295,10.21137,10.21137
1772.00,10.21175,37.049452,0.000219,36.934290,0.1056,0.295,10.21150,10.21150
1773.00,10.21175,37.049476,0.000213,36.934278,0.1057,0.295,10.21131,10.21131
1774.00,10.21188,37.049586,0.000212,36.934342,0.1057,0.295,10.21050,10.21050
1775.00,10.21176,37.049619,0.000214,36.934363,0.1057,0.295,10.21041,10.21041
1776.00,10.21168,37.049702,0.000215,36.934419,0.1056,0.295,10.20963,10.20963
1777.00,10.21146,37.049753,0.000215,36.934430,0.1055,0.295,10.20943,10.20943
1778.00,10.21107,37.049711,0.000219,36.934460,0.1057,0.295,10.20836,10.20836
1779.00,10.21068,37.049598,0.000215,36.934365,0.1057,0.295,10.20755,10.20755
1780.00,10.21035,37.049675,0.000211,36.934388,0.1058,0.295,10.20718,10.20718
1781.00,10.21020,37.049654,0.000210,36.934333,0.1059,0.295,10.20819,10.20819
1782.00,10.21010,37.049642,0.000209,36.934296,0.1059,0.295,10.20817,10.20817
1783.00,10.20983,37.049677,0.000207,36.934294,0.1059,0.296,10.20860,10.20860
1784.00,10.20956,37.049762,0.000209,36.934325,0.1059,0.296,10.20898,10.20898
1785.00,10.20933,37.049703,0.000211,36.934267,0.1058,0.296,10.20867,10.20867
1786.00,10.20937,37.049689,0.000214,36.934285,0.1058,0.295,10.20849,10.20849
1787.00,10.20950,37.049710,0.000216,36.934304,0.1059,0.295,10.20908,10.20908
1788.00,10.20958,37.049639,0.000215,36.934224,0.1059,0.295,10.20977,10.20977
1789.00,10.20933,37.049515,0.000215,36.934177,0.1059,0.295,10.20959,10.20959
1790.00,10.20906,37.049426,0.000212,36.934171,0.1059,0.296,10.20958,10.20958
1791.00,10.20892,37.049360,0.000211,36.934191,0.1058,0.296,10.20918,10.20918
1792.00,10.20880,37.049259,0.000213,36.934180,0.1057,0.296,10.20852,10.20852
1793.00,10.20877,37.049316,0.000216,36.934257,0.1057,0.295,10.20808,10.20808
1794.00,10.20860,37.049356,0.000218,36.934269,0.1057,0.295,10.20789,10.20789
1795.00,10.20835,37.049381,0.000223,36.934285,0.1057,0.295,10.20752,10.20752
1796.00,10.20829,37.049435,0.000225,36.934313,0.1057,0.295,10.20717,10.20717
1797.00,10.20830,37.049444,0.000222,36.934254,0.1057,0.295,10.20667,10.20667
1798.00,10.20819,37.049414,0.000222,36.934218,0.1056,0.295,10.20673,10.20673
1799.00,10.20836,37.049482,0.000220,36.934301,0.1055,0.295,10.20718,10.20718
1800.00,10.20847,37.049550,0.000215,36.934287,0.1054,0.295,10.20827,10.20827
1801.00,10.20846,37.049535,0.000208,36.934193,0.1054,0.296,10.20879,10.20879
1802.00,10.20842,37.049561,0.000207,36.934228,0.1055,0.296,10.20969,10.20969
1803.00,10.20856,37.049606,0.000210,36.934276,0.1057,0.296,10.20977,10.20977
1804.00,10.20866,37.049543,0.000210,36.934178,0.1058,0.296,10.21019,10.21019
1805.00,10.20874,37.049534,0.000210,36.934207,0.1059,0.296,10.20959,10.20959
1806.00,10.20867,37.049538,0.000214,36.934231,0.1059,0.296,10.20932,10.20932
1807.00,10.20853,37.049607,0.000218,36.934277,0.1058,0.296,10.20891,10.20891
1808.00,10.20833,37.049604,0.000218,36.934270,0.1057,0.296,10.20817,10.20817
1809.00,10.20802,37.049623,0.000218,36.934321,0.1057,0.296,10.20640,10.20640
1810.00,10.20791,37.049605,0.000220,36.934307,0.1057,0.296,10.20643,10.20643
1811.00,10.20793,37.049671,0.000224,36.934352,0.1057,0.295,10.20658,10.20658
1812.00,10.20802,37.049664,0.000221,36.934339,0.1057,0.295,10.20681,10.20681
1813.00,10.20793,37.049703,0.000219,36.934331,0.1058,0.296,10.20666,10.20666
1814.00,10.20779,37.049809,0.000222,36.934359,0.1058,0.296,10.20737,10.20737
1815.00,10.20795,37.049928,0.000222,36.934438,0.1059,0.296,10.20822,10.20822
1816.00,10.20813,37.049877,0.000220,36.934406,0.1060,0.296,10.20778,10.20778
1817.00,10.20817,37.049858,0.000219,36.934410,0.1061,0.296,10.20746,10.20746
1818.00,10.20826,37.049776,0.000217,36.934350,0.1060,0.296,10.20827,10.20827
1819.00,10.20818,37.049692,0.000214,36.934279,0.1060,0.296,10.20880,10.20880
1820.00,10.20802,37.049639,0.000211,36.934252,0.1059,0.296,10.20843,10.20843
1821.00,10.20781,37.049684,0.000212,36.934254,0.1059,0.296,10.20928,10.20928
1822.00,10.20798,37.049765,0.000217,36.934307,0.1060,0.296,10.20984,10.20984
1823.00,10.20802,37.049853,0.000219,36.934389,0.1061,0.296,10.21031,10.21031
1824.00,10.20795,37.049884,0.000222,36.934425,0.1062,0.296,10.20833,10.20833
1825.00,10.20801,37.049841,0.000224,36.934380,0.1063,0.296,10.19966,10.19966
1826.00,10.20853,37.049843,0.000225,36.934386,0.1063,0.296,10.17662,10.17662
1827.00,10.20858,37.049804,0.000222,36.934314,0.1063,0.296,10.13413,10.13413
1828.00,10.20904,37.049873,0.000219,36.934318,0.1062,0.296,10.07302,10.07302
1829.00,10.20910,37.049931,0.000221,36.934338,0.1062,0.296,10.00298,10.00298
1830.00,10.20968,37.050002,0.000219,36.934368,0.1062,0.296,9.94207,9.94207
1831.00,10.21028,37.050025,0.000219,36.934441,0.1063,0.296,9.91112,9.91112
@11,2.0001,4.0, 1830.106 
1832.00,10.21053,37.050030,0.000217,36.934488,0.1063,0.296,9.92307,9.92307
1833.00,10.21139,37.049955,0.000218,36.934442,0.1063,0.296,9.97793,9.97793
1834.00,10.19857,37.049965,0.000217,36.934454,0.1064,0.296,10.06440,10.06440
1835.00,10.16632,37.050034,0.000219,36.934497,0.1063,0.296,10.16353,10.16353
1836.00,10.09522,37.050072,0.000218,36.934451,0.1063,0.296,10.25565,10.25565
1837.00,9.99813,37.050031,0.000217,36.934380,0.1062,0.296,10.32493,10.32493
1838.00,9.90634,37.050028,0.000216,36.934343,0.1062,0.296,10.36642,10.36642
1839.00,9.84920,37.050026,0.000215,36.934333,0.1062,0.296,10.38110,10.38110
1840.00,9.86299,37.049967,0.000211,36.934244,0.1062,0.296,10.37214,10.37214
1841.00,9.94125,37.049967,0.000213,36.934213,0.1063,0.296,10.34618,10.34618
1842.00,10.05781,37.049973,0.000216,36.934189,0.1064,0.296,10.31123,10.31123
1843.00,10.17993,37.049995,0.000218,36.934185,0.1064,0.296,10.27171,10.27171
1844.00,10.28072,37.050019,0.000220,36.934197,0.1065,0.296,10.23318,10.23318
1845.00,10.35757,37.050093,0.000223,36.934270,0.1066,0.296,10.19883,10.19883
1846.00,10.40097,37.050058,0.000221,36.934229,0.1066,0.297,10.16980,10.16980
1847.00,10.40395,37.050143,0.000220,36.934265,0.1066,0.297,10.14791,10.14791
1848.00,10.38764,37.050231,0.000221,36.934357,0.1066,0.297,10.13355,10.13355
1849.00,10.35404,37.050250,0.000222,36.934353,0.1067,0.297,10.12518,10.12518
1850.00,10.31320,37.050166,0.000223,36.934283,0.1068,0.297,10.12233,10.12233
1851.00,10.27168,37.050207,0.000225,36.934317,0.1069,0.297,10.12345,10.12345
1852.00,10.22929,37.050193,0.000227,36.934320,0.1070,0.297,10.12717,10.12717
1853.00,10.19036,37.050150,0.000227,36.934243,0.1071,0.297,10.13319,10.13319
1854.00,10.16174,37.050111,0.000226,36.934188,0.1071,0.297,10.14062,10.14062
1855.00,10.14143,37.050182,0.000226,36.934274,0.1070,0.297,10.14839,10.14839
1856.00,10.12652,37.050197,0.000224,36.934300,0.1069,0.297,10.15566,10.15566
1857.00,10.11989,37.050214,0.000220,36.934292,0.1069,0.297,10.16366,10.16366
1858.00,10.11844,37.050176,0.000220,36.934272,0.1068,0.297,10.17006,10.17006
1859.00,10.11986,37.050172,0.000219,36.934311,0.1067,0.297,10.17660,10.17660
1860.00,10.12714,37.050158,0.000217,36.934283,0.1067,0.297,10.18294,10.18294
1861.00,10.13207,37.050149,0.000220,36.934265,0.1067,0.297,10.18908,10.18908
1862.00,10.13853,37.050200,0.000224,36.934320,0.1067,0.297,10.19344,10.19344
1863.00,10.14847,37.050274,0.000225,36.934351,0.1068,0.297,10.19793,10.19793
1864.00,10.15694,37.050306,0.000221,36.934324,0.1069,0.297,10.20178,10.20178
1865.00,10.16546,37.050328,0.000223,36.934298,0.1068,0.297,10.20430,10.20430
1866.00,10.17010,37.050337,0.000222,36.934256,0.1067,0.297,10.20649,10.20649
1867.00,10.17636,37.050359,0.000223,36.934225,0.1067,0.297,10.20944,10.20944
1868.00,10.18078,37.050379,0.000223,36.934275,0.1066,0.296,10.21219,10.21219
1869.00,10.18931,37.050398,0.000226,36.934263,0.1066,0.296,10.21441,10.21441
1870.00,10.19473,37.050392,0.000224,36.934293,0.1067,0.297,10.21680,10.21680
1871.00,10.19773,37.050380,0.000222,36.934327,0.1067,0.297,10.21901,10.21901
1872.00,10.20077,37.050387,0.000219,36.934297,0.1067,0.297,10.22149,10.22149
1873.00,10.20348,37.050438,0.000218,36.934323,0.1067,0.297,10.22333,10.22333
1874.00,10.20619,37.050497,0.000221,36.934390,0.1066,0.297,10.22407,10.22407
1875.00,10.20860,37.050547,0.000221,36.934407,0.1066,0.297,10.22467,10.22467
1876.00,10.21084,37.050578,0.000216,36.934407,0.1066,0.297,10.22583,10.22583
1877.00,10.21330,37.050502,0.000210,36.934410,0.1065,0.297,10.22592,10.22592
1878.00,10.21529,37.050420,0.000208,36.934359,0.1064,0.297,10.22669,10.22669
1879.00,10.21672,37.050345,0.000204,36.934274,0.1063,0.297,10.22814,10.22814
1880.00,10.21822,37.050336,0.000203,36.934225,0.1063,0.297,10.22988,10.22988
1881.00,10.22007,37.050365,0.000209,36.934243,0.1064,0.297,10.23116,10.23116
1882.00,10.22197,37.050349,0.000215,36.934245,0.1065,0.297,10.23238,10.23238
1883.00,10.22335,37.050396,0.000219,36.934230,0.1066,0.297,10.23333,10.23333
1884.00,10.22472,37.050441,0.000223,36.934276,0.1067,0.297,10.23403,10.23403
1885.00,10.22605,37.050409,0.000225,36.934279,0.1067,0.297,10.23400,10.23400
1886.00,10.22730,37.050420,0.000227,36.934287,0.1067,0.297,10.23481,10.23481
1887.00,10.22843,37.050506,0.000227,36.934327,0.1067,0.297,10.23520,10.23520
1888.00,10.22953,37.050496,0.000226,36.934342,0.1066,0.297,10.23526,10.23526
1889.00,10.23038,37.050499,0.000226,36.934399,0.1065,0.297,10.23516,10.23516
1890.00,10.23122,37.050520,0.000227,36.934392,0.1065,0.297,10.23492,10.23492
1891.00,10.23157,37.050526,0.000225,36.934378,0.1065,0.297,10.23386,10.23386
1892.00,10.23225,37.050530,0.000225,36.934385,0.1066,0.297,10.23328,10.23328
1893.00,10.23270,37.050522,0.000220,36.934376,0.1066,0.297,10.23174,10.23174
1894.00,10.23317,37.050536,0.000214,36.934363,0.1066,0.297,10.23045,10.23045
1895.00,10.23329,37.050594,0.000211,36.934397,0.1066,0.297,10.22929,10.22929
1896.00,10.23350,37.050586,0.000208,36.934400,0.1066,0.297,10.22789,10.22789
1897.00,10.23316,37.050554,0.000206,36.934388,0.1066,0.297,10.22624,10.22624
1898.00,10.23258,37.050574,0.000206,36.934402,0.1066,0.297,10.22523,10.22523
1899.00,10.23200,37.050553,0.000209,36.934390,0.1066,0.297,10.22426,10.22426
1900.00,10.23136,37.050531,0.000211,36.934419,0.1065,0.297,10.22390,10.22390
1901.00,10.23054,37.050525,0.000216,36.934431,0.1065,0.297,10.22349,10.22349
1902.00,10.22994,37.050507,0.000217,36.934440,0.1066,0.297,10.22300,10.22300
1903.00,10.22921,37.050421,0.000218,36.934411,0.1067,0.297,10.22323,10.22323
1904.00,10.22860,37.050365,0.000217,36.934390,0.1069,0.297,10.22266,10.22266
1905.00,10.22786,37.050349,0.000216,36.934374,0.1071,0.297,10.22132,10.22132
1906.00,10.22684,37.050261,0.000214,36.934276,0.1072,0.297,10.22053,10.22053
1907.00,10.22593,37.050301,0.000214,36.934236,0.1072,0.297,10.21949,10.21949
1908.00,10.22504,37.050355,0.000214,36.934234,0.1072,0.297,10.21808,10.21808
1909.00,10.22412,37.050389,0.000215,36.934223,0.1072,0.297,10.21733,10.21733
1910.00,10.22322,37.050340,0.000214,36.934169,0.1072,0.297,10.21699,10.21699
1911.00,10.22241,37.050389,0.000216,36.934199,0.1073,0.297,10.21547,10.21547
1912.00,10.22128,37.050330,0.000217,36.934179,0.1073,0.297,10.21443,10.21443
1913.00,10.22047,37.050326,0.000220,36.934183,0.1073,0.297,10.21437,10.21437
1914.00,10.21999,37.050336,0.000219,36.934143,0.1072,0.297,10.21472,10.21472
1915.00,10.21946,37.050371,0.000215,36.934153,0.1072,0.297,10.21449,10.21449
1916.00,10.21895,37.050395,0.000211,36.934169,0.1072,0.297,10.21515,10.21515
1917.00,10.21833,37.050468,0.000208,36.934190,0.1072,0.298,10.21508,10.21508
1918.00,10.21775,37.050507,0.000206,36.934214,0.1072,0.298,10.21449,10.21449
1919.00,10.21731,37.050565,0.000209,36.934264,0.1073,0.298,10.21368,10.21368
1920.00,10.21682,37.050538,0.000210,36.934251,0.1073,0.298,10.21366,10.21366
1921.00,10.21635,37.050563,0.000216,36.934292,0.1074,0.298,10.21363,10.21363
1922.00,10.21582,37.050611,0.000219,36.934346,0.1074,0.298,10.21424,10.21424
1923.00,10.21541,37.050604,0.000220,36.934307,0.1075,0.298,10.21402,10.21402
1924.00,10.21500,37.050593,0.000217,36.934343,0.1075,0.298,10.21387,10.21387
1925.00,10.21477,37.050624,0.000218,36.934349,0.1074,0.298,10.21325,10.21325
1926.00,10.21439,37.050619,0.000218,36.934365,0.1073,0.298,10.21305,10.21305
1927.00,10.21422,37.050566,0.000214,36.934342,0.1072,0.298,10.21245,10.21245
1928.00,10.21393,37.050542,0.000212,36.934343,0.1072,0.298,10.21256,10.21256
1929.00,10.21380,37.050548,0.000219,36.934291,0.1073,0.298,10.21251,10.21251
1930.00,10.21344,37.050607,0.000224,36.934349,0.1074,0.297,10.21155,10.21155
1931.00,10.21324,37.050603,0.000220,36.934283,0.1075,0.298,10.21134,10.21134
1932.00,10.21322,37.050658,0.000219,36.934319,0.1076,0.298,10.21066,10.21066
1933.00,10.21294,37.050666,0.000218,36.934293,0.1075,0.298,10.20995,10.20995
1934.00,10.21250,37.050676,0.000214,36.934293,0.1073,0.298,10.20900,10.20900
1935.00,10.21213,37.050615,0.000209,36.934173,0.1071,0.298,10.20937,10.20937
1936.00,10.21181,37.050708,0.000210,36.934242,0.1070,0.298,10.20873,10.20873
1937.00,10.21162,37.050684,0.000210,36.934222,0.1070,0.298,10.20907,10.20907
1938.00,10.21157,37.050760,0.000213,36.934279,0.1071,0.298,10.20953,10.20953
1939.00,10.21148,37.050661,0.000211,36.934202,0.1073,0.298,10.21037,10.21037
1940.00,10.21140,37.050720,0.000213,36.934300,0.1073,0.298,10.21103,10.21103
1941.00,10.21131,37.050640,0.000215,36.934246,0.1073,0.298,10.21196,10.21196
1942.00,10.21110,37.050596,0.000213,36.934186,0.1072,0.298,10.21152,10.21152
1943.00,10.21081,37.050604,0.000214,36.934231,0.1072,0.298,10.21069,10.21069
1944.00,10.21059,37.050665,0.000213,36.934282,0.1072,0.298,10.21009,10.21009
1945.00,10.21050,37.050708,0.000213,36.934269,0.1073,0.298,10.21021,10.21021
1946.00,10.21055,37.050719,0.000213,36.934301,0.1073,0.298,10.20988,10.20988
1947.00,10.21043,37.050786,0.000213,36.934361,0.1073,0.298,10.21031,10.21031
1948.00,10.21034,37.050768,0.000211,36.934330,0.1073,0.298,10.21077,10.21077
1949.00,10.21017,37.050807,0.000214,36.934379,0.1073,0.298,10.21112,10.21112
1950.00,10.21025,37.050757,0.000211,36.934361,0.1073,0.298,10.21067,10.21067
1951.00,10.21023,37.050755,0.000212,36.934359,0.1073,0.298,10.21020,10.21020
1952.00,10.21041,37.050748,0.000215,36.934342,0.1074,0.298,10.21028,10.21028
1953.00,10.21062,37.050731,0.000217,36.934338,0.1075,0.298,10.21106,10.21106
1954.00,10.21060,37.050795,0.000215,36.934374,0.1075,0.298,10.21119,10.21119
1955.00,10.21078,37.050851,0.000215,36.934395,0.1076,0.298,10.21137,10.21137
1956.00,10.21085,37.050815,0.000212,36.934344,0.1078,0.298,10.21142,10.21142
1957.00,10.21081,37.050852,0.000212,36.934391,0.1078,0.298,10.21081,10.21081
1958.00,10.21070,37.050889,0.000211,36.934407,0.1078,0.299,10.21038,10.21038
1959.00,10.21073,37.050811,0.000214,36.934340,0.1078,0.298,10.21024,10.21024
1960.00,10.21053,37.050714,0.000216,36.934324,0.1078,0.298,10.20956,10.20956
1961.00,10.21033,37.050747,0.000219,36.934366,0.1077,0.298,10.20908,10.20908
1962.00,10.21013,37.050677,0.000216,36.934324,0.1076,0.298,10.20936,10.20936
1963.00,10.21029,37.050693,0.000214,36.934289,0.1074,0.298,10.20897,10.20897
1964.00,10.21031,37.050702,0.000209,36.934324,0.1072,0.298,10.20855,10.20855
1965.00,10.21026,37.050797,0.000207,36.934388,0.1071,0.298,10.20910,10.20910
1966.00,10.21008,37.050809,0.000204,36.934353,0.1069,0.299,10.20946,10.20946
1967.00,10.21006,37.050864,0.000209,36.934319,0.1068,0.298,10.20996,10.20996
1968.00,10.21012,37.050834,0.000211,36.934335,0.1069,0.298,10.21013,10.21013
1969.00,10.21010,37.050872,0.000211,36.934317,0.1071,0.298,10.21025,10.21025
1970.00,10.21001,37.050788,0.000210,36.934227,0.1072,0.298,10.21007,10.21007
1971.00,10.21002,37.050791,0.000211,36.934267,0.1075,0.298,10.21032,10.21032
1972.00,10.21003,37.050696,0.000207,36.934255,0.1076,0.298,10.20972,10.20972
1973.00,10.20987,37.050728,0.000207,36.934285,0.1078,0.298,10.20949,10.20949
1974.00,10.20975,37.050637,0.000208,36.934219,0.1078,0.298,10.20990,10.20990
1975.00,10.20964,37.050666,0.000209,36.934247,0.1079,0.298,10.20945,10.20945
1976.00,10.20946,37.050660,0.000208,36.934248,0.1080,0.298,10.20875,10.20875
1977.00,10.20946,37.050740,0.000209,36.934307,0.1079,0.298,10.20920,10.20920
1978.00,10.20956,37.050690,0.000207,36.934266,0.1077,0.298,10.20939,10.20939
1979.00,10.20946,37.050676,0.000208,36.934268,0.1076,0.298,10.20912,10.20912
1980.00,10.20952,37.050606,0.000211,36.934200,0.1075,0.298,10.20963,10.20963
1981.00,10.20959,37.050579,0.000212,36.934159,0.1074,0.298,10.21015,10.21015
1982.00,10.20969,37.050622,0.000214,36.934224,0.1074,0.298,10.20993,10.20993
1983.00,10.20967,37.050643,0.000214,36.934214,0.1075,0.298,10.20966,10.20966
1984.00,10.20972,37.050725,0.000214,36.934283,0.1075,0.298,10.20970,10.20970
1985.00,10.20968,37.050851,0.000213,36.934396,0.1076,0.298,10.20937,10.20937
1986.00,10.20958,37.050917,0.000213,36.934419,0.1076,0.298,10.20876,10.20876
1987.00,10.20936,37.050862,0.000212,36.934295,0.1075,0.298,10.20818,10.20818
1988.00,10.20917,37.050885,0.000214,36.934306,0.1075,0.298,10.20793,10.20793
1989.00,10.20903,37.050886,0.000215,36.934313,0.1075,0.298,10.20712,10.20712
1990.00,10.20900,37.050862,0.000215,36.934253,0.1074,0.298,10.20751,10.20751
1991.00,10.20893,37.050852,0.000214,36.934223,0.1074,0.298,10.20788,10.20788
1992.00,10.20895,37.050913,0.000214,36.934252,0.1073,0.298,10.20879,10.20879
1993.00,10.20907,37.050931,0.000211,36.934270,0.1073,0.298,10.20942,10.20942
1994.00,10.20908,37.050850,0.000208,36.934155,0.1072,0.299,10.21022,10.21022
1995.00,10.20916,37.050823,0.000206,36.934161,0.1072,0.299,10.21058,10.21058
1996.00,10.20936,37.050854,0.000207,36.934258,0.1072,0.299,10.21083,10.21083
1997.00,10.20940,37.050760,0.000211,36.934220,0.1072,0.299,10.21104,10.21104
1998.00,10.20950,37.050704,0.000215,36.934220,0.1073,0.298,10.21139,10.21139
1999.00,10.20961,37.050801,0.000219,36.934346,0.1073,0.298,10.21142,10.21142
2000.00,10.20966,37.050784,0.000222,36.934350,0.1073,0.298,10.21131,10.21131
2001.00,10.20976,37.050811,0.000224,36.934284,0.1072,0.298,10.21173,10.21173
2002.00,10.20986,37.050867,0.000221,36.934278,0.1071,0.298,10.21181,10.21181
2003.00,10.20997,37.050957,0.000221,36.934259,0.1069,0.298,10.21212,10.21212
2004.00,10.21010,37.050970,0.000221,36.934214,0.1069,0.298,10.21073,10.21073
2005.00,10.21056,37.051063,0.000217,36.934188,0.1069,0.299,10.20252,10.20252
2006.00,10.21106,37.051129,0.000212,36.934222,0.1069,0.299,10.18125,10.18125
2007.00,10.21131,37.051206,0.000209,36.934229,0.1070,0.299,10.14159,10.14159
2008.00,10.21154,37.051202,0.000206,36.934227,0.1070,0.299,10.08322,10.08322
2009.00,10.21158,37.051239,0.000206,36.934283,0.1070,0.300,10.01368,10.01368
2010.00,10.21170,37.051221,0.000210,36.934299,0.1070,0.299,9.95295,9.95295
2011.00,10.21198,37.051255,0.000219,36.934352,0.1071,0.299,9.92036,9.92036
@12,2.0001,4.0, 2010.074 
2012.00,10.21240,37.051227,0.000224,36.934403,0.1071,0.298,9.92855,9.92855
2013.00,10.21304,37.051215,0.000226,36.934453,0.1072,0.298,9.97977,9.97977
2014.00,10.20315,37.051180,0.000226,36.934388,0.1073,0.298,10.06588,10.06588
2015.00,10.17085,37.051223,0.000222,36.934419,0.1074,0.298,10.16510,10.16510
2016.00,10.10550,37.051051,0.000218,36.934331,0.1073,0.299,10.25739,10.25739
2017.00,10.01395,37.051016,0.000214,36.934313,0.1072,0.299,10.32874,10.32874
2018.00,9.92202,37.051056,0.000214,36.934301,0.1072,0.299,10.37243,10.37243
2019.00,9.85666,37.051069,0.000216,36.934303,0.1073,0.299,10.38819,10.38819
2020.00,9.86810,37.051045,0.000217,36.934220,0.1073,0.299,10.37996,10.37996
2021.00,9.94329,37.051111,0.000217,36.934196,0.1075,0.299,10.35453,10.35453
2022.00,10.05492,37.051157,0.000217,36.934177,0.1076,0.299,10.32043,10.32043
2023.00,10.17774,37.051134,0.000218,36.934148,0.1077,0.299,10.28175,10.28175
2024.00,10.28585,37.051212,0.000217,36.934207,0.1076,0.299,10.24286,10.24286
2025.00,10.36321,37.051263,0.000217,36.934300,0.1075,0.299,10.20840,10.20840
2026.00,10.40406,37.051255,0.000218,36.934323,0.1074,0.299,10.17974,10.17974
2027.00,10.41132,37.051210,0.000218,36.934346,0.1072,0.299,10.15708,10.15708
2028.00,10.39626,37.051211,0.000219,36.934392,0.1070,0.299,10.14118,10.14118
2029.00,10.36494,37.051183,0.000219,36.934360,0.1070,0.299,10.13168,10.13168
2030.00,10.32239,37.051206,0.000222,36.934370,0.1070,0.299,10.12747,10.12747
2031.00,10.27742,37.051280,0.000220,36.934383,0.1070,0.299,10.12860,10.12860
2032.00,10.24093,37.051315,0.000220,36.934373,0.1071,0.299,10.13156,10.13156
2033.00,10.20306,37.051365,0.000218,36.934346,0.1072,0.299,10.13723,10.13723
2034.00,10.17083,37.051354,0.000216,36.934359,0.1072,0.299,10.14473,10.14473
2035.00,10.15003,37.051296,0.000215,36.934358,0.1072,0.299,10.15189,10.15189
2036.00,10.13416,37.051247,0.000214,36.934399,0.1071,0.299,10.15803,10.15803
2037.00,10.12769,37.051263,0.000215,36.934423,0.1070,0.299,10.16545,10.16545
2038.00,10.12355,37.051159,0.000215,36.934346,0.1069,0.299,10.17169,10.17169
2039.00,10.12318,37.051175,0.000218,36.934354,0.1069,0.299,10.17798,10.17798
2040.00,10.12917,37.051138,0.000218,36.934273,0.1069,0.299,10.18496,10.18496
2041.00,10.13943,37.051096,0.000221,36.934207,0.1069,0.299,10.19099,10.19099
2042.00,10.14258,37.051081,0.000223,36.934230,0.1071,0.299,10.19585,10.19585
2043.00,10.15182,37.051127,0.000223,36.934313,0.1072,0.299,10.20038,10.20038
2044.00,10.16009,37.051068,0.000222,36.934259,0.1072,0.299,10.20364,10.20364
2045.00,10.16553,37.051079,0.000220,36.934261,0.1072,0.299,10.20624,10.20624
2046.00,10.17148,37.051172,0.000223,36.934290,0.1073,0.299,10.20904,10.20904
2047.00,10.17878,37.051143,0.000218,36.934181,0.1073,0.299,10.21170,10.21170
2048.00,10.18326,37.051165,0.000217,36.934142,0.1073,0.299,10.21422,10.21422
2049.00,10.19135,37.051186,0.000216,36.934132,0.1073,0.300,10.21641,10.21641
2050.00,10.19680,37.051180,0.000217,36.934149,0.1074,0.300,10.21889,10.21889
2051.00,10.19990,37.051103,0.000214,36.934104,0.1075,0.300,10.22057,10.22057
2052.00,10.20292,37.051210,0.000216,36.934204,0.1075,0.300,10.22188,10.22188
2053.00,10.20576,37.051288,0.000213,36.934268,0.1074,0.300,10.22368,10.22368
2054.00,10.20820,37.051387,0.000212,36.934353,0.1074,0.300,10.22544,10.22544
2055.00,10.21049,37.051450,0.000212,36.934383,0.1074,0.300,10.22684,10.22684
2056.00,10.21249,37.051527,0.000210,36.934413,0.1074,0.300,10.22772,10.22772
2057.00,10.21445,37.051530,0.000209,36.934414,0.1074,0.300,10.22858,10.22858
2058.00,10.21636,37.051485,0.000212,36.934346,0.1075,0.300,10.22890,10.22890
2059.00,10.21848,37.051429,0.000216,36.934339,0.1075,0.300,10.22985,10.22985
2060.00,10.21986,37.051444,0.000219,36.934345,0.1075,0.300,10.22991,10.22991
2061.00,10.22123,37.051501,0.000222,36.934416,0.1075,0.300,10.23051,10.23051
2062.00,10.22301,37.051457,0.000221,36.934382,0.1076,0.300,10.23135,10.23135
2063.00,10.22482,37.051490,0.000226,36.934429,0.1076,0.300,10.23248,10.23248
2064.00,10.22589,37.051458,0.000224,36.934400,0.1077,0.300,10.23282,10.23282
2065.00,10.22705,37.051441,0.000222,36.934401,0.1078,0.300,10.23325,10.23325
2066.00,10.22798,37.051427,0.000222,36.934351,0.1079,0.300,10.23441,10.23441
2067.00,10.22911,37.051490,0.000223,36.934380,0.1080,0.300,10.23566,10.23566
2068.00,10.23006,37.051533,0.000220,36.934377,0.1081,0.300,10.23644,10.23644
2069.00,10.23092,37.051583,0.000219,36.934342,0.1082,0.300,10.23569,10.23569
2070.00,10.23161,37.051647,0.000218,36.934345,0.1082,0.300,10.23540,10.23540
2071.00,10.23196,37.051631,0.000216,36.934299,0.1081,0.300,10.23481,10.23481
2072.00,10.23246,37.051576,0.000217,36.934259,0.1081,0.300,10.23396,10.23396
2073.00,10.23280,37.051521,0.000215,36.934236,0.1081,0.300,10.23332,10.23332
2074.00,10.23299,37.051548,0.000215,36.934278,0.1081,0.300,10.23352,10.23352
2075.00,10.23343,37.051524,0.000215,36.934224,0.1081,0.300,10.23329,10.23329
2076.00,10.23377,37.051559,0.000214,36.934266,0.1082,0.300,10.23290,10.23290
2077.00,10.23397,37.051600,0.000212,36.934288,0.1082,0.300,10.23233,10.23233
2078.00,10.23395,37.051643,0.000213,36.934328,0.1082,0.300,10.23188,10.23188
2079.00,10.23369,37.051651,0.000214,36.934297,0.1081,0.300,10.23067,10.23067
2080.00,10.23379,37.051638,0.000215,36.934319,0.1080,0.300,10.22933,10.22933
2081.00,10.23341,37.051679,0.000219,36.934370,0.1079,0.300,10.22761,10.22761
2082.00,10.23298,37.051670,0.000220,36.934322,0.1079,0.300,10.22566,10.22566
2083.00,10.23231,37.051667,0.000222,36.934227,0.1079,0.300,10.22360,10.22360
2084.00,10.23133,37.051676,0.000220,36.934209,0.1079,0.300,10.22202,10.22202
2085.00,10.23049,37.051752,0.000219,36.934253,0.1079,0.300,10.22032,10.22032
2086.00,10.22935,37.051702,0.000218,36.934200,0.1079,0.300,10.21890,10.21890
2087.00,10.22808,37.051651,0.000215,36.934150,0.1079,0.300,10.21790,10.21790
2088.00,10.22721,37.051600,0.000213,36.934161,0.1079,0.300,10.21739,10.21739
2089.00,10.22637,37.051619,0.000214,36.934226,0.1079,0.300,10.21726,10.21726
2090.00,10.22544,37.051556,0.000213,36.934173,0.1080,0.300,10.21786,10.21786
2091.00,10.22465,37.051592,0.000214,36.934173,0.1080,0.300,10.21821,10.21821
2092.00,10.22395,37.051693,0.000215,36.934271,0.1080,0.300,10.21797,10.21797
2093.00,10.22298,37.051731,0.000215,36.934262,0.1080,0.300,10.21772,10.21772
2094.00,10.22199,37.051723,0.000215,36.934211,0.1080,0.300,10.21761,10.21761
2095.00,10.22124,37.051762,0.000218,36.934198,0.1080,0.300,10.21739,10.21739
2096.00,10.22055,37.051762,0.000219,36.934157,0.1079,0.300,10.21760,10.21760
2097.00,10.22032,37.051722,0.000219,36.934084,0.1080,0.300,10.21869,10.21869
2098.00,10.21975,37.051728,0.000219,36.934051,0.1081,0.300,10.21881,10.21881
2099.00,10.21914,37.051756,0.000221,36.934092,0.1081,0.300,10.21874,10.21874
2100.00,10.21867,37.051684,0.000219,36.934099,0.1081,0.301,10.21794,10.21794
2101.00,10.21810,37.051651,0.000221,36.934128,0.1081,0.301,10.21680,10.21680
2102.00,10.21771,37.051669,0.000224,36.934212,0.1081,0.301,10.21556,10.21556
2103.00,10.21735,37.051667,0.000227,36.934277,0.1082,0.300,10.21493,10.21493
2104.00,10.21713,37.051634,0.000229,36.934222,0.1083,0.300,10.21456,10.21456
2105.00,10.21698,37.051735,0.000232,36.934221,0.1083,0.300,10.21472,10.21472
2106.00,10.21700,37.051767,0.000226,36.934208,0.1083,0.300,10.21559,10.21559
2107.00,10.21700,37.051704,0.000221,36.934094,0.1083,0.300,10.21555,10.21555
2108.00,10.21678,37.051666,0.000216,36.934038,0.1083,0.301,10.21485,10.21485
2109.00,10.21657,37.051733,0.000214,36.934070,0.1083,0.301,10.21409,10.21409
2110.00,10.21608,37.051710,0.000212,36.934050,0.1084,0.301,10.21327,10.21327
2111.00,10.21564,37.051704,0.000212,36.934030,0.1085,0.301,10.21190,10.21190
2112.00,10.21521,37.051839,0.000215,36.934165,0.1085,0.301,10.21017,10.21017
2113.00,10.21474,37.051929,0.000216,36.934193,0.1086,0.301,10.20955,10.20955
2114.00,10.21440,37.051878,0.000216,36.934146,0.1086,0.301,10.20956,10.20956
2115.00,10.21406,37.051868,0.000213,36.934174,0.1086,0.301,10.20965,10.20965
2116.00,10.21373,37.051796,0.000213,36.934146,0.1086,0.301,10.20982,10.20982
2117.00,10.21322,37.051726,0.000214,36.934034,0.1086,0.301,10.21088,10.21088
2118.00,10.21267,37.051711,0.000216,36.934064,0.1085,0.301,10.21123,10.21123
2119.00,10.21253,37.051657,0.000215,36.934025,0.1085,0.301,10.21160,10.21160
2120.00,10.21242,37.051618,0.000218,36.933984,0.1085,0.301,10.21206,10.21206
2121.00,10.21251,37.051691,0.000223,36.934024,0.1085,0.301,10.21306,10.21306
2122.00,10.21265,37.051655,0.000224,36.933981,0.1085,0.301,10.21450,10.21450
2123.00,10.21259,37.051605,0.000221,36.933900,0.1084,0.301,10.21533,10.21533
2124.00,10.21265,37.051685,0.000221,36.933988,0.1084,0.301,10.21519,10.21519
2125.00,10.21256,37.051782,0.000224,36.934079,0.1083,0.301,10.21506,10.21506
2126.00,10.21243,37.051793,0.000219,36.934098,0.1083,0.301,10.21460,10.21460
2127.00,10.21229,37.051841,0.000216,36.934199,0.1083,0.301,10.21325,10.21325
2128.00,10.21213,37.051902,0.000216,36.934289,0.1084,0.301,10.21217,10.21217
2129.00,10.21215,37.051881,0.000218,36.934261,0.1084,0.301,10.21289,10.21289
2130.00,10.21238,37.051838,0.000216,36.934233,0.1085,0.301,10.21314,10.21314
2131.00,10.21276,37.051850,0.000217,36.934286,0.1085,0.301,10.21365,10.21365
2132.00,10.21318,37.051826,0.000217,36.934280,0.1085,0.301,10.21353,10.21353
2133.00,10.21324,37.051837,0.000219,36.934267,0.1085,0.301,10.21397,10.21397
2134.00,10.21316,37.051829,0.000216,36.934246,0.1085,0.301,10.21293,10.21293
2135.00,10.21315,37.051834,0.000217,36.934207,0.1085,0.301,10.21246,10.21246
2136.00,10.21320,37.051840,0.000219,36.934181,0.1086,0.301,10.21155,10.21155
2137.00,10.21325,37.051899,0.000220,36.934210,0.1085,0.301,10.21162,10.21162
2138.00,10.21328,37.051896,0.000223,36.934204,0.1085,0.301,10.21197,10.21197
2139.00,10.21339,37.051985,0.000225,36.934279,0.1085,0.301,10.21180,10.21180
2140.00,10.21318,37.051955,0.000224,36.934267,0.1084,0.301,10.21066,10.21066
2141.00,10.21268,37.051898,0.000221,36.934210,0.1083,0.301,10.21006,10.21006
2142.00,10.21228,37.051865,0.000221,36.934192,0.1084,0.301,10.21018,10.21018
2143.00,10.21209,37.051815,0.000220,36.934162,0.1084,0.301,10.21004,10.21004
2144.00,10.21201,37.051735,0.000219,36.934120,0.1085,0.301,10.21028,10.21028
2145.00,10.21191,37.051846,0.000217,36.934176,0.1087,0.301,10.21104,10.21104
2146.00,10.21173,37.051971,0.000218,36.934202,0.1088,0.301,10.21127,10.21127
2147.00,10.21156,37.052041,0.000220,36.934211,0.1087,0.301,10.21076,10.21076
2148.00,10.21155,37.052061,0.000220,36.934235,0.1086,0.301,10.21015,10.21015
2149.00,10.21123,37.052093,0.000219,36.934224,0.1086,0.301,10.21059,10.21059
2150.00,10.21086,37.051979,0.000219,36.934188,0.1086,0.301,10.21103,10.21103
2151.00,10.21088,37.051929,0.000219,36.934221,0.1087,0.301,10.21212,10.21212
2152.00,10.21116,37.051842,0.000219,36.934182,0.1087,0.301,10.21313,10.21313
2153.00,10.21147,37.051880,0.000218,36.934204,0.1088,0.301,10.21382,10.21382
2154.00,10.21156,37.051945,0.000222,36.934268,0.1089,0.301,10.21397,10.21397
2155.00,10.21160,37.052003,0.000222,36.934269,0.1090,0.301,10.21345,10.21345
2156.00,10.21157,37.052056,0.000226,36.934269,0.1090,0.301,10.21305,10.21305
2157.00,10.21168,37.052174,0.000225,36.934280,0.1091,0.301,10.21320,10.21320
2158.00,10.21186,37.052143,0.000224,36.934239,0.1091,0.301,10.21333,10.21333
2159.00,10.21190,37.052065,0.000222,36.934167,0.1090,0.301,10.21310,10.21310
2160.00,10.21208,37.052071,0.000225,36.934222,0.1090,0.301,10.21325,10.21325
2161.00,10.21219,37.052000,0.000222,36.934200,0.1089,0.301,10.21229,10.21229
2162.00,10.21215,37.051970,0.000218,36.934269,0.1089,0.301,10.21110,10.21110
2163.00,10.21200,37.052046,0.000220,36.934288,0.1089,0.301,10.21056,10.21056
2164.00,10.21199,37.052109,0.000221,36.934305,0.1089,0.301,10.21055,10.21055
2165.00,10.21214,37.052099,0.000220,36.934277,0.1089,0.301,10.21139,10.21139
2166.00,10.21240,37.052125,0.000223,36.934266,0.1088,0.301,10.21248,10.21248
2167.00,10.21258,37.052080,0.000226,36.934209,0.1087,0.301,10.21285,10.21285
2168.00,10.21255,37.051992,0.000222,36.934181,0.1087,0.301,10.21238,10.21238
2169.00,10.21252,37.051986,0.000217,36.934229,0.1087,0.301,10.21190,10.21190
2170.00,10.21239,37.051974,0.000216,36.934197,0.1085,0.302,10.21257,10.21257
2171.00,10.21287,37.051992,0.000212,36.934191,0.1084,0.302,10.21492,10.21492
2172.00,10.21228,37.052029,0.000213,36.934179,0.1083,0.302,10.21954,10.21954
2173.00,10.21211,37.052091,0.000216,36.934217,0.1082,0.302,10.22378,10.22378
2174.00,10.21174,37.052074,0.000216,36.934169,0.1081,0.302,10.22795,10.22795
2175.00,10.21154,37.052138,0.000213,36.934194,0.1082,0.302,10.22961,10.22961
2176.00,10.21205,37.052137,0.000214,36.934222,0.1083,0.302,10.22952,10.22952
2177.00,10.21236,37.052166,0.000210,36.934233,0.1084,0.302,10.22634,10.22634
2178.00,10.21153,37.052239,0.000211,36.934273,0.1085,0.302,10.22371,10.22371
2179.00,10.21166,37.052302,0.000213,36.934253,0.1085,0.302,10.22116,10.22116
2180.00,10.21857,37.052293,0.000218,36.934256,0.1085,0.302,10.21909,10.21909
2181.00,10.22631,37.052276,0.000220,36.934235,0.1085,0.302,10.21638,10.21638
2182.00,10.23013,37.052292,0.000225,36.934266,0.1085,0.302,10.21529,10.21529
2183.00,10.22967,37.052222,0.000225,36.934211,0.1086,0.302,10.21502,10.21502
2184.00,10.22738,37.052133,0.000227,36.934232,0.1087,0.301,10.21205,10.21205
2185.00,10.22523,37.052098,0.000223,36.934174,0.1087,0.302,10.20527,10.20527
2186.00,10.22325,37.052060,0.000217,36.934113,0.1086,0.302,10.18829,10.18829
2187.00,10.22176,37.052008,0.000213,36.934072,0.1087,0.302,10.15360,10.15360
2188.00,10.21949,37.052100,0.000212,36.934162,0.1087,0.302,10.09989,10.09989
2189.00,10.21681,37.052192,0.000211,36.934210,0.1087,0.302,10.03512,10.03512
2190.00,10.21515,37.052231,0.000214,36.934281,0.1087,0.302,9.97430,9.97430
2191.00,10.21305,37.052321,0.000216,36.934419,0.1086,0.302,9.93745,9.93745
@13,2.0001,4.0, 2190.172 
2192.00,10.21314,37.052434,0.000219,36.934502,0.1085,0.302,9.94052,9.94052
2193.00,10.21460,37.052443,0.000219,36.934474,0.1084,0.302,9.98578,9.98578
2194.00,10.20300,37.052401,0.000220,36.934424,0.1083,0.302,10.06651,10.06651
2195.00,10.18229,37.052380,0.000222,36.934394,0.1083,0.302,10.16281,10.16281
2196.00,10.12641,37.052356,0.000227,36.934316,0.1083,0.302,10.25559,10.25559
2197.00,10.03925,37.052252,0.000228,36.934238,0.1083,0.302,10.32799,10.32799
2198.00,9.94788,37.052165,0.000229,36.934185,0.1083,0.302,10.37377,10.37377
2199.00,9.87982,37.052165,0.000230,36.934188,0.1084,0.301,10.39213,10.39213
2200.00,9.87931,37.052221,0.000230,36.934219,0.1084,0.301,10.38621,10.38621
2201.00,9.94305,37.052259,0.000225,36.934267,0.1085,0.302,10.36245,10.36245
2202.00,10.05466,37.052276,0.000223,36.934218,0.1085,0.302,10.32780,10.32780
2203.00,10.17389,37.052311,0.000223,36.934193,0.1085,0.302,10.28845,10.28845
2204.00,10.28253,37.052329,0.000217,36.934235,0.1084,0.302,10.24889,10.24889
2205.00,10.35973,37.052325,0.000214,36.934243,0.1084,0.302,10.21431,10.21431
2206.00,10.40601,37.052366,0.000214,36.934255,0.1084,0.302,10.18556,10.18556
2207.00,10.41656,37.052380,0.000216,36.934350,0.1085,0.302,10.16452,10.16452
2208.00,10.40268,37.052419,0.000214,36.934432,0.1085,0.302,10.14941,10.14941
2209.00,10.37441,37.052470,0.000218,36.934445,0.1085,0.302,10.14046,10.14046
2210.00,10.33046,37.052475,0.000219,36.934485,0.1085,0.302,10.13613,10.13613
2211.00,10.28757,37.052443,0.000218,36.934463,0.1085,0.302,10.13622,10.13622
2212.00,10.24361,37.052454,0.000209,36.934363,0.1085,0.302,10.13872,10.13872
2213.00,10.20618,37.052411,0.000208,36.934313,0.1085,0.302,10.14395,10.14395
2214.00,10.17701,37.052405,0.000212,36.934310,0.1085,0.302,10.15022,10.15022
2215.00,10.15746,37.052442,0.000211,36.934269,0.1085,0.302,10.15686,10.15686
2216.00,10.14400,37.052411,0.000214,36.934204,0.1085,0.302,10.16321,10.16321
2217.00,10.13825,37.052460,0.000221,36.934318,0.1085,0.302,10.17055,10.17055
2218.00,10.13060,37.052489,0.000221,36.934360,0.1085,0.302,10.17759,10.17759
2219.00,10.13221,37.052517,0.000218,36.934392,0.1084,0.302,10.18480,10.18480
2220.00,10.13588,37.052515,0.000218,36.934363,0.1084,0.302,10.19087,10.19087
2221.00,10.14423,37.052503,0.000216,36.934380,0.1084,0.302,10.19609,10.19609
2222.00,10.15094,37.052492,0.000214,36.934359,0.1084,0.302,10.19994,10.19994
2223.00,10.15666,37.052489,0.000212,36.934350,0.1084,0.302,10.20357,10.20357
2224.00,10.16304,37.052431,0.000210,36.934269,0.1084,0.302,10.20647,10.20647
2225.00,10.16895,37.052379,0.000211,36.934264,0.1083,0.302,10.21002,10.21002
2226.00,10.17613,37.052384,0.000211,36.934245,0.1082,0.302,10.21378,10.21378
2227.00,10.18736,37.052370,0.000208,36.934225,0.1082,0.303,10.21635,10.21635
2228.00,10.19241,37.052398,0.000209,36.934241,0.1081,0.303,10.21872,10.21872
2229.00,10.19682,37.052381,0.000206,36.934256,0.1081,0.303,10.22090,10.22090
2230.00,10.19992,37.052399,0.000206,36.934301,0.1081,0.303,10.22267,10.22267
2231.00,10.20336,37.052425,0.000206,36.934331,0.1082,0.303,10.22355,10.22355
2232.00,10.20674,37.052386,0.000207,36.934301,0.1082,0.303,10.22502,10.22502
2233.00,10.20936,37.052353,0.000208,36.934283,0.1083,0.303,10.22666,10.22666
2234.00,10.21181,37.052402,0.000211,36.934334,0.1084,0.302,10.22797,10.22797
2235.00,10.21404,37.052394,0.000211,36.934247,0.1085,0.303,10.22937,10.22937
2236.00,10.21599,37.052442,0.000209,36.934254,0.1086,0.303,10.23111,10.23111
2237.00,10.21787,37.052496,0.000211,36.934297,0.1085,0.303,10.23308,10.23308
2238.00,10.21986,37.052542,0.000211,36.934281,0.1085,0.303,10.23489,10.23489
2239.00,10.22206,37.052561,0.000211,36.934212,0.1084,0.303,10.23621,10.23621
2240.00,10.22392,37.052613,0.000212,36.934244,0.1084,0.303,10.23763,10.23763
2241.00,10.22586,37.052632,0.000217,36.934286,0.1084,0.303,10.23874,10.23874
2242.00,10.22768,37.052629,0.000221,36.934254,0.1085,0.302,10.23917,10.23917
2243.00,10.22941,37.052644,0.000221,36.934287,0.1086,0.302,10.23945,10.23945
2244.00,10.23065,37.052625,0.000218,36.934277,0.1086,0.303,10.23993,10.23993
2245.00,10.23178,37.052631,0.000218,36.934339,0.1087,0.303,10.23965,10.23965
2246.00,10.23290,37.052598,0.000214,36.934267,0.1086,0.303,10.23981,10.23981
2247.00,10.23386,37.052661,0.000214,36.934326,0.1084,0.303,10.24020,10.24020
2248.00,10.23495,37.052689,0.000217,36.934294,0.1084,0.303,10.24013,10.24013
2249.00,10.23570,37.052758,0.000223,36.934329,0.1083,0.302,10.23978,10.23978
2250.00,10.23646,37.052757,0.000224,36.934303,0.1082,0.302,10.23948,10.23948
2251.00,10.23704,37.052787,0.000225,36.934331,0.1082,0.302,10.23934,10.23934
2252.00,10.23764,37.052769,0.000224,36.934265,0.1082,0.302,10.23832,10.23832
2253.00,10.23813,37.052837,0.000225,36.934404,0.1081,0.302,10.23662,10.23662
2254.00,10.23814,37.052837,0.000223,36.934413,0.1082,0.302,10.23527,10.23527
2255.00,10.23799,37.052824,0.000223,36.934408,0.1082,0.302,10.23446,10.23446
2256.00,10.23795,37.052842,0.000227,36.934524,0.1083,0.302,10.23299,10.23299
2257.00,10.23775,37.052773,0.000227,36.934544,0.1084,0.302,10.23212,10.23212
2258.00,10.23730,37.052634,0.000218,36.934387,0.1084,0.302,10.23130,10.23130
2259.00,10.23670,37.052634,0.000214,36.934412,0.1084,0.302,10.23077,10.23077
2260.00,10.23612,37.052680,0.000209,36.934445,0.1085,0.303,10.22941,10.22941
2261.00,10.23549,37.052633,0.000201,36.934306,0.1085,0.303,10.22811,10.22811
2262.00,10.23499,37.052670,0.000199,36.934312,0.1083,0.303,10.22691,10.22691
2263.00,10.23411,37.052770,0.000203,36.934417,0.1083,0.303,10.22626,10.22626
2264.00,10.23322,37.052723,0.000205,36.934374,0.1082,0.303,10.22545,10.22545
2265.00,10.23241,37.052728,0.000210,36.934370,0.1081,0.303,10.22489,10.22489
2266.00,10.23170,37.052705,0.000215,36.934389,0.1081,0.303,10.22475,10.22475
2267.00,10.23075,37.052773,0.000214,36.934455,0.1082,0.303,10.22341,10.22341
2268.00,10.22964,37.052693,0.000214,36.934354,0.1083,0.303,10.22243,10.22243
2269.00,10.22873,37.052703,0.000216,36.934346,0.1084,0.303,10.22171,10.22171
2270.00,10.22797,37.052702,0.000218,36.934338,0.1084,0.303,10.22164,10.22164
2271.00,10.22719,37.052801,0.000218,36.934387,0.1083,0.303,10.22111,10.22111
2272.00,10.22645,37.052845,0.000221,36.934413,0.1082,0.303,10.22223,10.22223
2273.00,10.22600,37.052893,0.000224,36.934422,0.1082,0.303,10.22311,10.22311
2274.00,10.22548,37.052975,0.000223,36.934445,0.1082,0.303,10.22298,10.22298
2275.00,10.22482,37.052958,0.000218,36.934381,0.1083,0.303,10.22235,10.22235
2276.00,10.22420,37.052992,0.000218,36.934352,0.1083,0.303,10.22141,10.22141
2277.00,10.22347,37.052906,0.000216,36.934248,0.1083,0.303,10.21951,10.21951
2278.00,10.22284,37.052878,0.000215,36.934234,0.1083,0.303,10.21836,10.21836
2279.00,10.22218,37.052851,0.000217,36.934264,0.1084,0.303,10.21741,10.21741
2280.00,10.22161,37.052800,0.000216,36.934293,0.1084,0.303,10.21669,10.21669
2281.00,10.22120,37.052779,0.000216,36.934320,0.1085,0.303,10.21660,10.21660
2282.00,10.22073,37.052834,0.000217,36.934364,0.1086,0.303,10.21680,10.21680
2283.00,10.22038,37.052910,0.000217,36.934414,0.1086,0.303,10.21706,10.21706
2284.00,10.22001,37.052963,0.000217,36.934419,0.1086,0.303,10.21714,10.21714
2285.00,10.21961,37.053006,0.000218,36.934443,0.1085,0.303,10.21697,10.21697
2286.00,10.21913,37.053023,0.000216,36.934485,0.1084,0.303,10.21660,10.21660
2287.00,10.21877,37.053051,0.000216,36.934522,0.1085,0.303,10.21624,10.21624
2288.00,10.21870,37.053026,0.000216,36.934527,0.1085,0.303,10.21632,10.21632
2289.00,10.21874,37.053034,0.000216,36.934518,0.1086,0.303,10.21725,10.21725
2290.00,10.21851,37.053030,0.000216,36.934502,0.1086,0.303,10.21720,10.21720
2291.00,10.21813,37.053034,0.000216,36.934495,0.1086,0.303,10.21701,10.21701
2292.00,10.21761,37.053027,0.000215,36.934485,0.1085,0.303,10.21656,10.21656
2293.00,10.21702,37.053018,0.000214,36.934428,0.1084,0.303,10.21557,10.21557
2294.00,10.21672,37.052910,0.000213,36.934342,0.1083,0.303,10.21440,10.21440
2295.00,10.21638,37.052918,0.000213,36.934283,0.1083,0.303,10.21426,10.21426
2296.00,10.21626,37.052887,0.000212,36.934239,0.1083,0.304,10.21486,10.21486
2297.00,10.21631,37.052879,0.000214,36.934177,0.1083,0.303,10.21646,10.21646
2298.00,10.21627,37.052929,0.000216,36.934256,0.1084,0.303,10.21712,10.21712
2299.00,10.21630,37.053011,0.000217,36.934324,0.1084,0.303,10.21755,10.21755
2300.00,10.21636,37.053026,0.000219,36.934329,0.1084,0.303,10.21779,10.21779
2301.00,10.21645,37.053022,0.000221,36.934324,0.1084,0.303,10.21749,10.21749
2302.00,10.21643,37.052965,0.000219,36.934322,0.1084,0.303,10.21695,10.21695
2303.00,10.21651,37.052895,0.000217,36.934263,0.1083,0.303,10.21719,10.21719
2304.00,10.21660,37.052853,0.000216,36.934256,0.1083,0.303,10.21738,10.21738
2305.00,10.21668,37.052869,0.000216,36.934297,0.1083,0.303,10.21760,10.21760
2306.00,10.21674,37.052858,0.000216,36.934287,0.1082,0.303,10.21783,10.21783
2307.00,10.21692,37.052872,0.000214,36.934260,0.1080,0.303,10.21792,10.21792
2308.00,10.21700,37.052979,0.000215,36.934375,0.1080,0.303,10.21784,10.21784
2309.00,10.21689,37.053048,0.000218,36.934421,0.1080,0.303,10.21819,10.21819
2310.00,10.21698,37.053030,0.000215,36.934398,0.1080,0.303,10.21836,10.21836
2311.00,10.21713,37.053001,0.000215,36.934325,0.1080,0.303,10.21859,10.21859
2312.00,10.21735,37.053034,0.000216,36.934366,0.1080,0.303,10.21868,10.21868
2313.00,10.21771,37.052957,0.000215,36.934249,0.1080,0.303,10.21917,10.21917
2314.00,10.21788,37.052945,0.000212,36.934229,0.1080,0.304,10.21881,10.21881
2315.00,10.21809,37.053046,0.000215,36.934283,0.1081,0.304,10.21888,10.21888
2316.00,10.21815,37.053140,0.000215,36.934359,0.1082,0.304,10.21862,10.21862
2317.00,10.21810,37.053154,0.000216,36.934309,0.1083,0.304,10.21881,10.21881
2318.00,10.21808,37.053207,0.000218,36.934343,0.1083,0.304,10.21803,10.21803
2319.00,10.21798,37.053189,0.000218,36.934273,0.1083,0.304,10.21751,10.21751
2320.00,10.21793,37.053193,0.000219,36.934274,0.1084,0.304,10.21662,10.21662
2321.00,10.21784,37.053228,0.000221,36.934275,0.1084,0.304,10.21622,10.21622
2322.00,10.21781,37.053299,0.000222,36.934325,0.1084,0.304,10.21544,10.21544
2323.00,10.21766,37.053252,0.000219,36.934223,0.1084,0.304,10.21553,10.21553
2324.00,10.21758,37.053259,0.000217,36.934235,0.1084,0.304,10.21576,10.21576
2325.00,10.21750,37.053236,0.000217,36.934254,0.1083,0.304,10.21593,10.21593
2326.00,10.21738,37.053229,0.000217,36.934273,0.1081,0.304,10.21582,10.21582
2327.00,10.21715,37.053203,0.000218,36.934290,0.1080,0.304,10.21511,10.21511
2328.00,10.21684,37.053282,0.000221,36.934404,0.1080,0.304,10.21407,10.21407
2329.00,10.21662,37.053229,0.000224,36.934361,0.1079,0.304,10.21423,10.21423
2330.00,10.21648,37.053218,0.000225,36.934346,0.1079,0.304,10.21486,10.21486
2331.00,10.21653,37.053172,0.000222,36.934321,0.1079,0.304,10.21550,10.21550
2332.00,10.21647,37.053103,0.000222,36.934272,0.1080,0.304,10.21666,10.21666
2333.00,10.21634,37.053038,0.000224,36.934202,0.1080,0.304,10.21737,10.21737
2334.00,10.21617,37.053072,0.000226,36.934272,0.1081,0.304,10.21688,10.21688
2335.00,10.21601,37.053095,0.000226,36.934262,0.1080,0.304,10.21682,10.21682
2336.00,10.21599,37.053095,0.000229,36.934217,0.1080,0.304,10.21648,10.21648
2337.00,10.21579,37.053189,0.000228,36.934262,0.1079,0.304,10.21652,10.21652
2338.00,10.21583,37.053260,0.000227,36.934325,0.1077,0.304,10.21658,10.21658
2339.00,10.21588,37.053262,0.000222,36.934285,0.1075,0.304,10.21706,10.21706
2340.00,10.21606,37.053232,0.000222,36.934269,0.1075,0.304,10.21684,10.21684
2341.00,10.21614,37.053266,0.000221,36.934334,0.1075,0.304,10.21692,10.21692
2342.00,10.21623,37.053173,0.000220,36.934262,0.1076,0.304,10.21684,10.21684
2343.00,10.21624,37.053130,0.000218,36.934248,0.1077,0.304,10.21699,10.21699
2344.00,10.21626,37.053190,0.000222,36.934274,0.1078,0.304,10.21735,10.21735
2345.00,10.21649,37.053277,0.000219,36.934332,0.1078,0.304,10.21803,10.21803
2346.00,10.21677,37.053330,0.000218,36.934349,0.1079,0.304,10.21875,10.21875
2347.00,10.21709,37.053418,0.000218,36.934428,0.1079,0.304,10.21894,10.21894
2348.00,10.21744,37.053419,0.000219,36.934422,0.1078,0.304,10.21923,10.21923
2349.00,10.21748,37.053415,0.000219,36.934402,0.1078,0.304,10.21827,10.21827
2350.00,10.21738,37.053461,0.000221,36.934449,0.1077,0.304,10.21796,10.21796
2351.00,10.21740,37.053420,0.000219,36.934375,0.1077,0.304,10.21755,10.21755
2352.00,10.21744,37.053374,0.000221,36.934342,0.1077,0.304,10.21734,10.21734
2353.00,10.21750,37.053354,0.000218,36.934276,0.1078,0.304,10.21756,10.21756
2354.00,10.21764,37.053295,0.000214,36.934220,0.1079,0.304,10.21824,10.21824
2355.00,10.21779,37.053273,0.000212,36.934169,0.1079,0.304,10.21836,10.21836
2356.00,10.21779,37.053246,0.000214,36.934174,0.1079,0.304,10.21791,10.21791
2357.00,10.21770,37.053294,0.000214,36.934140,0.1079,0.305,10.21726,10.21726
2358.00,10.21756,37.053366,0.000218,36.934203,0.1079,0.305,10.21626,10.21626
2359.00,10.21750,37.053473,0.000221,36.934288,0.1080,0.305,10.21598,10.21598
2360.00,10.21747,37.053442,0.000224,36.934255,0.1080,0.304,10.21576,10.21576
2361.00,10.21759,37.053426,0.000222,36.934248,0.1080,0.304,10.21616,10.21616
2362.00,10.21761,37.053403,0.000218,36.934324,0.1080,0.305,10.21699,10.21699
2363.00,10.21762,37.053372,0.000219,36.934352,0.1079,0.304,10.21857,10.21857
2364.00,10.21740,37.053348,0.000223,36.934351,0.1079,0.304,10.21868,10.21868
2365.00,10.21717,37.053329,0.000221,36.934295,0.1079,0.304,10.21458,10.21458
2366.00,10.21720,37.053371,0.000220,36.934286,0.1080,0.304,10.20052,10.20052
2367.00,10.21711,37.053432,0.000220,36.934252,0.1079,0.304,10.17029,10.17029
2368.00,10.21686,37.053483,0.000219,36.934228,0.1079,0.304,10.12098,10.12098
2369.00,10.21640,37.053513,0.000214,36.934249,0.1078,0.305,10.05826,10.05826
2370.00,10.21696,37.053472,0.000214,36.934308,0.1078,0.305,9.99575,9.99575
2371.00,10.21775,37.053507,0.000216,36.934434,0.1078,0.305,9.95358,9.95358
@14,2.0001,4.0, 2370.044 
2372.00,10.21804,37.053522,0.000220,36.934505,0.1079,0.305,9.94801,9.94801
2373.00,10.22238,37.053505,0.000219,36.934553,0.1081,0.305,9.98367,9.98367
2374.00,10.21740,37.053452,0.000218,36.934527,0.1081,0.305,10.05596,10.05596
2375.00,10.19685,37.053495,0.000216,36.934523,0.1082,0.305,10.14949,10.14949
2376.00,10.14701,37.053479,0.000218,36.934468,0.1082,0.305,10.24319,10.24319
2377.00,10.06656,37.053445,0.000216,36.934419,0.1081,0.305,10.32028,10.32028
2378.00,9.97650,37.053433,0.000215,36.934367,0.1081,0.305,10.37222,10.37222
2379.00,9.90443,37.053479,0.000220,36.934398,0.1080,0.304,10.39643,10.39643
2380.00,9.88529,37.053485,0.000224,36.934375,0.1080,0.304,10.39539,10.39539
2381.00,9.93699,37.053550,0.000224,36.934458,0.1079,0.304,10.37423,10.37423
2382.00,10.03888,37.053584,0.000223,36.934473,0.1079,0.304,10.34105,10.34105
2383.00,10.15455,37.053615,0.000226,36.934482,0.1078,0.304,10.30235,10.30235
2384.00,10.26517,37.053638,0.000223,36.934481,0.1079,0.304,10.26281,10.26281
2385.00,10.35186,37.053625,0.000223,36.934514,0.1079,0.305,10.22631,10.22631
2386.00,10.40460,37.053604,0.000221,36.934489,0.1080,0.305,10.19647,10.19647
2387.00,10.42406,37.053563,0.000221,36.934466,0.1080,0.305,10.17269,10.17269
2388.00,10.41399,37.053582,0.000220,36.934526,0.1081,0.305,10.15557,10.15557
2389.00,10.38627,37.053567,0.000221,36.934541,0.1080,0.305,10.14486,10.14486
2390.00,10.34685,37.053680,0.000224,36.934630,0.1079,0.305,10.13947,10.13947
2391.00,10.29942,37.053679,0.000224,36.934566,0.1077,0.305,10.13917,10.13917
2392.00,10.25849,37.053700,0.000227,36.934577,0.1076,0.305,10.14220,10.14220
2393.00,10.22067,37.053687,0.000230,36.934542,0.1075,0.305,10.14688,10.14688
2394.00,10.18874,37.053632,0.000229,36.934514,0.1076,0.305,10.15356,10.15356
2395.00,10.16473,37.053525,0.000224,36.934433,0.1077,0.305,10.16035,10.16035
2396.00,10.15000,37.053504,0.000225,36.934450,0.1079,0.305,10.16639,10.16639
2397.00,10.13964,37.053469,0.000224,36.934426,0.1080,0.305,10.17224,10.17224
2398.00,10.13515,37.053394,0.000219,36.934376,0.1080,0.305,10.17841,10.17841
2399.00,10.13514,37.053469,0.000219,36.934399,0.1080,0.305,10.18406,10.18406
2400.00,10.13763,37.053468,0.000223,36.934376,0.1080,0.305,10.19033,10.19033
2401.00,10.14843,37.053465,0.000225,36.934377,0.1079,0.305,10.19545,10.19545
2402.00,10.15430,37.053490,0.000224,36.934371,0.1079,0.305,10.19986,10.19986
2403.00,10.16002,37.053546,0.000227,36.934377,0.1078,0.305,10.20388,10.20388
2404.00,10.16634,37.053532,0.000226,36.934351,0.1078,0.305,10.20661,10.20661
2405.00,10.17271,37.053605,0.000226,36.934407,0.1077,0.305,10.20902,10.20902
2406.00,10.17819,37.053573,0.000224,36.934383,0.1078,0.305,10.21171,10.21171
2407.00,10.18392,37.053602,0.000224,36.934411,0.1078,0.304,10.21420,10.21420
2408.00,10.18992,37.053634,0.000225,36.934438,0.1079,0.305,10.21584,10.21584
2409.00,10.19616,37.053651,0.000221,36.934466,0.1079,0.305,10.21912,10.21912
2410.00,10.19973,37.053656,0.000220,36.934456,0.1079,0.305,10.22125,10.22125
2411.00,10.20265,37.053718,0.000219,36.934492,0.1078,0.305,10.22307,10.22307
2412.00,10.20562,37.053644,0.000217,36.934432,0.1077,0.305,10.22450,10.22450
2413.00,10.20802,37.053620,0.000215,36.934403,0.1075,0.305,10.22637,10.22637
2414.00,10.21068,37.053557,0.000216,36.934298,0.1074,0.305,10.22642,10.22642
2415.00,10.21272,37.053515,0.000215,36.934255,0.1074,0.305,10.22804,10.22804
2416.00,10.21446,37.053521,0.000216,36.934242,0.1074,0.305,10.22963,10.22963
2417.00,10.21705,37.053655,0.000219,36.934329,0.1074,0.305,10.23155,10.23155
2418.00,10.21941,37.053692,0.000222,36.934394,0.1075,0.305,10.23406,10.23406
2419.00,10.22140,37.053763,0.000224,36.934481,0.1075,0.305,10.23646,10.23646
2420.00,10.22338,37.053778,0.000225,36.934505,0.1075,0.305,10.23677,10.23677
2421.00,10.22518,37.053759,0.000228,36.934492,0.1075,0.305,10.23777,10.23777
2422.00,10.22659,37.053742,0.000228,36.934497,0.1075,0.305,10.23877,10.23877
2423.00,10.22843,37.053765,0.000224,36.934484,0.1075,0.305,10.23923,10.23923
2424.00,10.23010,37.053812,0.000223,36.934502,0.1074,0.305,10.23993,10.23993
2425.00,10.23148,37.053866,0.000224,36.934501,0.1074,0.305,10.24150,10.24150
2426.00,10.23279,37.053957,0.000225,36.934538,0.1073,0.305,10.24206,10.24206
2427.00,10.23419,37.053956,0.000226,36.934484,0.1074,0.305,10.24245,10.24245
2428.00,10.23533,37.053919,0.000227,36.934419,0.1075,0.305,10.24207,10.24207
2429.00,10.23630,37.053881,0.000230,36.934424,0.1075,0.305,10.24163,10.24163
2430.00,10.23702,37.053822,0.000230,36.934374,0.1076,0.305,10.24099,10.24099
2431.00,10.23805,37.053698,0.000223,36.934294,0.1076,0.305,10.23984,10.23984
2432.00,10.23892,37.053626,0.000220,36.934301,0.1075,0.305,10.23882,10.23882
2433.00,10.23962,37.053602,0.000219,36.934291,0.1075,0.305,10.23871,10.23871
2434.00,10.23976,37.053625,0.000219,36.934324,0.1076,0.306,10.23879,10.23879
2435.00,10.23999,37.053606,0.000218,36.934342,0.1076,0.306,10.23842,10.23842
2436.00,10.24001,37.053638,0.000222,36.934388,0.1077,0.306,10.23834,10.23834
2437.00,10.24007,37.053673,0.000224,36.934423,0.1076,0.305,10.23765,10.23765
2438.00,10.24000,37.053662,0.000226,36.934454,0.1076,0.305,10.23636,10.23636
2439.00,10.23990,37.053660,0.000227,36.934417,0.1075,0.305,10.23477,10.23477
2440.00,10.23941,37.053704,0.000227,36.934423,0.1074,0.305,10.23248,10.23248
2441.00,10.23878,37.053726,0.000227,36.934410,0.1074,0.305,10.23002,10.23002
2442.00,10.23790,37.053779,0.000226,36.934386,0.1075,0.305,10.22861,10.22861
2443.00,10.23706,37.053784,0.000221,36.934374,0.1075,0.305,10.22729,10.22729
2444.00,10.23597,37.053803,0.000218,36.934403,0.1075,0.306,10.22590,10.22590
2445.00,10.23495,37.053834,0.000215,36.934411,0.1075,0.306,10.22568,10.22568
2446.00,10.23399,37.053886,0.000215,36.934395,0.1075,0.306,10.22594,10.22594
2447.00,10.23310,37.053877,0.000217,36.934376,0.1075,0.306,10.22505,10.22505
2448.00,10.23225,37.053939,0.000222,36.934398,0.1076,0.306,10.22393,10.22393
2449.00,10.23136,37.053865,0.000223,36.934345,0.1077,0.306,10.22331,10.22331
2450.00,10.23040,37.053919,0.000227,36.934370,0.1078,0.305,10.22244,10.22244
2451.00,10.22942,37.053847,0.000225,36.934311,0.1079,0.306,10.22126,10.22126
2452.00,10.22846,37.053859,0.000224,36.934343,0.1079,0.306,10.22052,10.22052
2453.00,10.22738,37.053819,0.000225,36.934320,0.1078,0.306,10.21979,10.21979
2454.00,10.22637,37.053905,0.000227,36.934299,0.1077,0.306,10.21945,10.21945
2455.00,10.22535,37.053857,0.000227,36.934301,0.1077,0.306,10.21875,10.21875
2456.00,10.22437,37.053900,0.000227,36.934348,0.1077,0.306,10.21858,10.21858
2457.00,10.22367,37.053898,0.000229,36.934351,0.1077,0.305,10.21941,10.21941
2458.00,10.22320,37.053987,0.000229,36.934370,0.1077,0.305,10.22084,10.22084
2459.00,10.22272,37.053993,0.000228,36.934422,0.1077,0.306,10.22121,10.22121
2460.00,10.22225,37.053996,0.000227,36.934417,0.1076,0.306,10.22124,10.22124
2461.00,10.22192,37.054010,0.000227,36.934463,0.1076,0.305,10.22145,10.22145
2462.00,10.22166,37.054082,0.000226,36.934506,0.1075,0.305,10.22093,10.22093
2463.00,10.22138,37.054065,0.000223,36.934519,0.1074,0.306,10.22034,10.22034
2464.00,10.22109,37.054057,0.000224,36.934472,0.1074,0.305,10.21984,10.21984
2465.00,10.22083,37.054094,0.000224,36.934479,0.1074,0.306,10.22043,10.22043
2466.00,10.22052,37.054121,0.000223,36.934518,0.1074,0.306,10.22061,10.22061
2467.00,10.22035,37.054077,0.000223,36.934454,0.1073,0.306,10.22113,10.22113
2468.00,10.22020,37.054107,0.000223,36.934503,0.1072,0.306,10.22157,10.22157
2469.00,10.22041,37.054078,0.000221,36.934535,0.1072,0.306,10.22178,10.22178
2470.00,10.22049,37.054019,0.000219,36.934524,0.1072,0.306,10.22110,10.22110
2471.00,10.22042,37.054022,0.000222,36.934482,0.1073,0.306,10.22094,10.22094
2472.00,10.22038,37.053998,0.000218,36.934525,0.1074,0.306,10.22016,10.22016
2473.00,10.22050,37.053934,0.000221,36.934468,0.1075,0.306,10.21965,10.21965
2474.00,10.22063,37.053939,0.000220,36.934430,0.1076,0.306,10.21966,10.21966
2475.00,10.22062,37.053901,0.000220,36.934352,0.1077,0.306,10.21984,10.21984
2476.00,10.22069,37.053822,0.000215,36.934283,0.1077,0.306,10.21993,10.21993
2477.00,10.22068,37.053822,0.000217,36.934263,0.1077,0.306,10.22012,10.22012
2478.00,10.22047,37.053782,0.000213,36.934237,0.1078,0.306,10.21990,10.21990
2479.00,10.22025,37.053809,0.000215,36.934253,0.1079,0.306,10.21908,10.21908
2480.00,10.22012,37.053892,0.000219,36.934260,0.1079,0.306,10.21950,10.21950
2481.00,10.22026,37.054011,0.000222,36.934331,0.1080,0.306,10.21960,10.21960
2482.00,10.22033,37.054109,0.000224,36.934348,0.1080,0.306,10.22015,10.22015
2483.00,10.22041,37.054228,0.000225,36.934403,0.1079,0.306,10.22060,10.22060
2484.00,10.22041,37.054267,0.000224,36.934414,0.1079,0.306,10.22073,10.22073
2485.00,10.22018,37.054304,0.000223,36.934437,0.1079,0.306,10.21992,10.21992
2486.00,10.22000,37.054260,0.000223,36.934380,0.1078,0.306,10.21905,10.21905
2487.00,10.21968,37.054115,0.000222,36.934272,0.1078,0.306,10.21743,10.21743
2488.00,10.21928,37.054064,0.000220,36.934186,0.1077,0.306,10.21643,10.21643
2489.00,10.21914,37.054049,0.000221,36.934187,0.1076,0.306,10.21719,10.21719
2490.00,10.21922,37.054018,0.000218,36.934182,0.1075,0.306,10.21774,10.21774
2491.00,10.21919,37.054050,0.000218,36.934232,0.1074,0.306,10.21807,10.21807
2492.00,10.21917,37.054141,0.000214,36.934249,0.1074,0.307,10.21899,10.21899
2493.00,10.21915,37.054208,0.000219,36.934306,0.1074,0.307,10.21967,10.21967
2494.00,10.21903,37.054146,0.000216,36.934220,0.1075,0.307,10.21967,10.21967
2495.00,10.21924,37.054157,0.000221,36.934293,0.1076,0.306,10.22041,10.22041
2496.00,10.21935,37.054141,0.000221,36.934287,0.1077,0.306,10.22059,10.22059
2497.00,10.21931,37.054153,0.000223,36.934343,0.1077,0.306,10.22080,10.22080
2498.00,10.21933,37.054108,0.000222,36.934317,0.1078,0.306,10.22098,10.22098
2499.00,10.21944,37.054224,0.000226,36.934413,0.1077,0.306,10.22037,10.22037
2500.00,10.21957,37.054221,0.000224,36.934319,0.1077,0.306,10.22020,10.22020
2501.00,10.21945,37.054289,0.000227,36.934359,0.1077,0.306,10.21965,10.21965
2502.00,10.21923,37.054293,0.000230,36.934362,0.1077,0.306,10.21910,10.21910
2503.00,10.21894,37.054330,0.000230,36.934380,0.1076,0.306,10.21816,10.21816
2504.00,10.21887,37.054304,0.000228,36.934326,0.1075,0.306,10.21884,10.21884
2505.00,10.21918,37.054365,0.000231,36.934384,0.1075,0.306,10.21884,10.21884
2506.00,10.21930,37.054323,0.000228,36.934319,0.1074,0.306,10.21916,10.21916
2507.00,10.21948,37.054289,0.000225,36.934254,0.1073,0.306,10.21954,10.21954
2508.00,10.21962,37.054252,0.000224,36.934203,0.1074,0.306,10.21957,10.21957
2509.00,10.21948,37.054177,0.000223,36.934203,0.1074,0.306,10.21851,10.21851
2510.00,10.21933,37.054145,0.000222,36.934171,0.1074,0.306,10.21767,10.21767
2511.00,10.21941,37.054125,0.000224,36.934188,0.1073,0.306,10.21808,10.21808
2512.00,10.21929,37.054147,0.000226,36.934242,0.1072,0.306,10.21855,10.21855
2513.00,10.21933,37.054158,0.000227,36.934327,0.1071,0.306,10.21898,10.21898
2514.00,10.21930,37.054123,0.000223,36.934303,0.1071,0.306,10.21901,10.21901
2515.00,10.21906,37.054097,0.000221,36.934331,0.1071,0.306,10.21893,10.21893
2516.00,10.21891,37.054097,0.000218,36.934357,0.1072,0.307,10.21880,10.21880
2517.00,10.21896,37.054052,0.000219,36.934352,0.1074,0.307,10.21870,10.21870
2518.00,10.21896,37.054022,0.000218,36.934247,0.1074,0.306,10.21900,10.21900
2519.00,10.21901,37.054052,0.000219,36.934272,0.1075,0.306,10.22004,10.22004
2520.00,10.21909,37.054119,0.000219,36.934310,0.1074,0.307,10.22085,10.22085
2521.00,10.21922,37.054072,0.000219,36.934274,0.1073,0.307,10.22090,10.22090
2522.00,10.21937,37.054186,0.000219,36.934335,0.1072,0.307,10.22059,10.22059
2523.00,10.21940,37.054235,0.000220,36.934435,0.1071,0.307,10.22033,10.22033
2524.00,10.21937,37.054215,0.000223,36.934386,0.1070,0.307,10.21937,10.21937
2525.00,10.21914,37.054079,0.000223,36.934277,0.1069,0.306,10.21898,10.21898
2526.00,10.21916,37.054087,0.000224,36.934288,0.1069,0.306,10.21903,10.21903
2527.00,10.21925,37.054055,0.000224,36.934265,0.1069,0.306,10.21925,10.21925
2528.00,10.21920,37.054079,0.000225,36.934282,0.1070,0.306,10.21847,10.21847
2529.00,10.21923,37.054153,0.000224,36.934360,0.1070,0.306,10.21874,10.21874
2530.00,10.21929,37.054257,0.000224,36.934414,0.1070,0.306,10.21852,10.21852
2531.00,10.21927,37.054357,0.000223,36.934476,0.1069,0.307,10.21820,10.21820
2532.00,10.21921,37.054295,0.000223,36.934463,0.1069,0.307,10.21813,10.21813
2533.00,10.21916,37.054294,0.000220,36.934438,0.1068,0.307,10.21889,10.21889
2534.00,10.21929,37.054314,0.000218,36.934420,0.1067,0.307,10.21926,10.21926
2535.00,10.21941,37.054312,0.000215,36.934403,0.1067,0.307,10.21967,10.21967
2536.00,10.21950,37.054336,0.000216,36.934332,0.1067,0.307,10.22017,10.22017
2537.00,10.21958,37.054426,0.000217,36.934328,0.1068,0.307,10.22014,10.22014
2538.00,10.21942,37.054411,0.000217,36.934279,0.1068,0.307,10.21971,10.21971
2539.00,10.21918,37.054422,0.000216,36.934292,0.1067,0.307,10.21881,10.21881
2540.00,10.21897,37.054402,0.000218,36.934296,0.1067,0.307,10.21866,10.21866
2541.00,10.21889,37.054360,0.000219,36.934314,0.1066,0.307,10.21799,10.21799
2542.00,10.21878,37.054334,0.000216,36.934273,0.1065,0.307,10.21743,10.21743
2543.00,10.21872,37.054403,0.000216,36.934317,0.1064,0.307,10.21758,10.21758
2544.00,10.21875,37.054419,0.000220,36.934324,0.1064,0.307,10.21620,10.21620
2545.00,10.21863,37.054447,0.000223,36.934348,0.1065,0.307,10.21228,10.21228
2546.00,10.21880,37.054491,0.000222,36.934361,0.1066,0.307,10.20102,10.20102
2547.00,10.21884,37.054522,0.000219,36.934370,0.1067,0.307,10.17412,10.17412
2548.00,10.21867,37.054509,0.000218,36.934340,0.1068,0.307,10.12996,10.12996
2549.00,10.21824,37.054531,0.000216,36.934359,0.1068,0.307,10.07230,10.07230
2550.00,10.21755,37.054556,0.000215,36.934384,0.1067,0.307,10.01126,10.01126
2551.00,10.21783,37.054558,0.000218,36.934399,0.1067,0.307,9.96705,9.96705
@15,2.0001,4.0, 2550.019 
2552.00,10.21711,37.054593,0.000222,36.934429,0.1067,0.307,9.95779,9.95779
2553.00,10.21689,37.054623,0.000222,36.934476,0.1066,0.307,9.98836,9.98836
2554.00,10.20916,37.054643,0.000224,36.934560,0.1066,0.307,10.05535,10.05535
2555.00,10.19966,37.054614,0.000221,36.934501,0.1067,0.307,10.14535,10.14535
2556.00,10.16072,37.054640,0.000219,36.934502,0.1067,0.307,10.23689,10.23689
2557.00,10.08254,37.054614,0.000217,36.934528,0.1066,0.307,10.31403,10.31403
2558.00,9.99703,37.054567,0.000216,36.934507,0.1065,0.307,10.36800,10.36800
2559.00,9.92130,37.054536,0.000218,36.934430,0.1064,0.307,10.39471,10.39471
2560.00,9.89553,37.054583,0.000221,36.934477,0.1064,0.307,10.39604,10.39604
2561.00,9.94073,37.054533,0.000221,36.934406,0.1063,0.307,10.37722,10.37722
2562.00,10.03628,37.054471,0.000225,36.934321,0.1063,0.307,10.34516,10.34516
2563.00,10.14977,37.054468,0.000232,36.934288,0.1064,0.307,10.30610,10.30610
2564.00,10.25561,37.054439,0.000229,36.934254,0.1064,0.307,10.26752,10.26752
2565.00,10.34423,37.054399,0.000226,36.934232,0.1064,0.307,10.23159,10.23159
2566.00,10.39772,37.054461,0.000222,36.934282,0.1064,0.307,10.20214,10.20214
2567.00,10.42166,37.054486,0.000221,36.934294,0.1064,0.307,10.17906,10.17906
2568.00,10.41938,37.054444,0.000215,36.934238,0.1064,0.307,10.16257,10.16257
2569.00,10.38938,37.054497,0.000213,36.934252,0.1064,0.307,10.15165,10.15165
2570.00,10.35111,37.054557,0.000211,36.934291,0.1064,0.308,10.14646,10.14646
2571.00,10.30384,37.054493,0.000209,36.934258,0.1063,0.308,10.14560,10.14560
2572.00,10.26169,37.054535,0.000211,36.934314,0.1062,0.308,10.14802,10.14802
2573.00,10.22458,37.054616,0.000216,36.934416,0.1062,0.307,10.15208,10.15208
2574.00,10.19638,37.054617,0.000218,36.934396,0.1063,0.307,10.15735,10.15735
2575.00,10.17183,37.054621,0.000221,36.934372,0.1063,0.307,10.16351,10.16351
2576.00,10.15663,37.054661,0.000226,36.934455,0.1062,0.307,10.16922,10.16922
2577.00,10.14614,37.054629,0.000223,36.934431,0.1062,0.307,10.17510,10.17510
2578.00,10.14207,37.054606,0.000220,36.934417,0.1061,0.307,10.18161,10.18161
2579.00,10.14196,37.054605,0.000220,36.934415,0.1062,0.307,10.18751,10.18751
2580.00,10.14539,37.054624,0.000223,36.934443,0.1062,0.307,10.19258,10.19258
2581.00,10.15209,37.054592,0.000223,36.934346,0.1063,0.307,10.19706,10.19706
2582.00,10.15759,37.054667,0.000225,36.934349,0.1063,0.307,10.20127,10.20127
2583.00,10.16318,37.054680,0.000226,36.934339,0.1063,0.307,10.20449,10.20449
2584.00,10.16900,37.054706,0.000226,36.934356,0.1063,0.307,10.20760,10.20760
2585.00,10.17607,37.054753,0.000224,36.934378,0.1063,0.307,10.21078,10.21078
2586.00,10.18173,37.054775,0.000226,36.934416,0.1063,0.307,10.21409,10.21409
2587.00,10.18767,37.054789,0.000226,36.934399,0.1063,0.307,10.21677,10.21677
2588.00,10.19234,37.054876,0.000229,36.934458,0.1063,0.307,10.21936,10.21936
2589.00,10.19625,37.054941,0.000230,36.934517,0.1062,0.307,10.22155,10.22155
2590.00,10.19983,37.054898,0.000232,36.934465,0.1062,0.307,10.22268,10.22268
2591.00,10.20318,37.054931,0.000228,36.934433,0.1062,0.307,10.22413,10.22413
2592.00,10.20626,37.054960,0.000227,36.934474,0.1062,0.307,10.22613,10.22613
2593.00,10.20876,37.054941,0.000221,36.934444,0.1061,0.308,10.22751,10.22751
2594.00,10.21153,37.054868,0.000220,36.934389,0.1061,0.308,10.22991,10.22991
2595.00,10.21470,37.054867,0.000217,36.934378,0.1062,0.308,10.23226,10.23226
2596.00,10.21704,37.054884,0.000219,36.934410,0.1062,0.308,10.23404,10.23404
2597.00,10.21917,37.054857,0.000221,36.934415,0.1062,0.308,10.23469,10.23469
2598.00,10.22092,37.054881,0.000223,36.934427,0.1063,0.308,10.23615,10.23615
2599.00,10.22309,37.054915,0.000226,36.934431,0.1063,0.307,10.23707,10.23707
2600.00,10.22550,37.054918,0.000228,36.934470,0.1063,0.307,10.23811,10.23811
2601.00,10.22748,37.054913,0.000226,36.934483,0.1064,0.307,10.23860,10.23860
2602.00,10.22933,37.054880,0.000221,36.934447,0.1064,0.308,10.23927,10.23927
2603.00,10.23048,37.054749,0.000219,36.934369,0.1064,0.308,10.24006,10.24006
2604.00,10.23171,37.054673,0.000215,36.934302,0.1063,0.308,10.24069,10.24069
2605.00,10.23307,37.054726,0.000214,36.934313,0.1063,0.308,10.24142,10.24142
2606.00,10.23437,37.054740,0.000214,36.934319,0.1062,0.308,10.24187,10.24187
2607.00,10.23536,37.054743,0.000218,36.934328,0.1062,0.308,10.24278,10.24278
2608.00,10.23650,37.054865,0.000223,36.934393,0.1062,0.308,10.24313,10.24313
2609.00,10.23776,37.054999,0.000228,36.934515,0.1062,0.308,10.24271,10.24271
2610.00,10.23877,37.055014,0.000230,36.934561,0.1063,0.308,10.24236,10.24236
2611.00,10.23925,37.055012,0.000233,36.934536,0.1063,0.308,10.24268,10.24268
2612.00,10.23993,37.055026,0.000229,36.934476,0.1064,0.308,10.24167,10.24167
2613.00,10.24049,37.054968,0.000227,36.934414,0.1064,0.308,10.24089,10.24089
2614.00,10.24078,37.054872,0.000223,36.934333,0.1064,0.308,10.24014,10.24014
2615.00,10.24098,37.054823,0.000221,36.934266,0.1064,0.308,10.23891,10.23891
2616.00,10.24098,37.054809,0.000219,36.934264,0.1063,0.308,10.23760,10.23760
2617.00,10.24098,37.054821,0.000221,36.934310,0.1062,0.308,10.23720,10.23720
2618.00,10.24066,37.054873,0.000222,36.934339,0.1061,0.308,10.23584,10.23584
2619.00,10.24039,37.054981,0.000221,36.934339,0.1061,0.308,10.23509,10.23509
2620.00,10.24008,37.055064,0.000220,36.934336,0.1060,0.308,10.23376,10.23376
2621.00,10.23983,37.055069,0.000217,36.934297,0.1060,0.308,10.23228,10.23228
2622.00,10.23890,37.055099,0.000216,36.934296,0.1060,0.308,10.23046,10.23046
2623.00,10.23802,37.055164,0.000216,36.934313,0.1060,0.308,10.22884,10.22884
2624.00,10.23693,37.055174,0.000217,36.934359,0.1061,0.308,10.22757,10.22757
2625.00,10.23599,37.055132,0.000216,36.934366,0.1060,0.308,10.22695,10.22695
2626.00,10.23523,37.055229,0.000221,36.934444,0.1060,0.308,10.22648,10.22648
2627.00,10.23431,37.055243,0.000219,36.934441,0.1061,0.308,10.22632,10.22632
2628.00,10.23344,37.055226,0.000218,36.934475,0.1061,0.308,10.22633,10.22633
2629.00,10.23252,37.055175,0.000216,36.934427,0.1061,0.308,10.22592,10.22592
2630.00,10.23158,37.055135,0.000216,36.934364,0.1061,0.308,10.22544,10.22544
2631.00,10.23067,37.055037,0.000213,36.934312,0.1062,0.308,10.22467,10.22467
2632.00,10.22995,37.055054,0.000216,36.934345,0.1062,0.308,10.22467,10.22467
2633.00,10.22919,37.055044,0.000218,36.934295,0.1061,0.308,10.22381,10.22381
2634.00,10.22829,37.055094,0.000223,36.934359,0.1060,0.308,10.22286,10.22286
2635.00,10.22751,37.055147,0.000225,36.934450,0.1059,0.308,10.22251,10.22251
2636.00,10.22683,37.055210,0.000226,36.934465,0.1058,0.308,10.22262,10.22262
2637.00,10.22622,37.055196,0.000227,36.934416,0.1057,0.308,10.22212,10.22212
2638.00,10.22566,37.055197,0.000226,36.934427,0.1057,0.308,10.22272,10.22272
2639.00,10.22518,37.055219,0.000227,36.934442,0.1058,0.308,10.22308,10.22308
2640.00,10.22471,37.055205,0.000229,36.934391,0.1059,0.308,10.22331,10.22331
2641.00,10.22440,37.055245,0.000231,36.934422,0.1059,0.308,10.22348,10.22348
2642.00,10.22424,37.055245,0.000229,36.934486,0.1060,0.308,10.22338,10.22338
2643.00,10.22405,37.055228,0.000230,36.934511,0.1060,0.308,10.22293,10.22293
2644.00,10.22374,37.055188,0.000231,36.934449,0.1060,0.308,10.22276,10.22276
2645.00,10.22350,37.055192,0.000229,36.934448,0.1061,0.308,10.22243,10.22243
2646.00,10.22332,37.055147,0.000228,36.934444,0.1061,0.308,10.22204,10.22204
2647.00,10.22304,37.055117,0.000231,36.934396,0.1062,0.308,10.22157,10.22157
2648.00,10.22292,37.055150,0.000229,36.934402,0.1063,0.308,10.22219,10.22219
2649.00,10.22282,37.055116,0.000224,36.934398,0.1063,0.308,10.22211,10.22211
2650.00,10.22272,37.055062,0.000222,36.934385,0.1063,0.308,10.22282,10.22282
2651.00,10.22287,37.054997,0.000221,36.934326,0.1063,0.308,10.22352,10.22352
2652.00,10.22280,37.054980,0.000218,36.934280,0.1062,0.308,10.22349,10.22349
2653.00,10.22267,37.054920,0.000218,36.934211,0.1061,0.308,10.22316,10.22316
2654.00,10.22279,37.054918,0.000220,36.934200,0.1060,0.308,10.22338,10.22338
2655.00,10.22282,37.054969,0.000221,36.934235,0.1060,0.308,10.22255,10.22255
2656.00,10.22264,37.054980,0.000220,36.934239,0.1059,0.308,10.22108,10.22108
2657.00,10.22241,37.055049,0.000221,36.934286,0.1058,0.309,10.22069,10.22069
2658.00,10.22223,37.055127,0.000222,36.934332,0.1058,0.309,10.22054,10.22054
2659.00,10.22215,37.055214,0.000223,36.934348,0.1058,0.309,10.22025,10.22025
2660.00,10.22207,37.055255,0.000223,36.934318,0.1059,0.308,10.22036,10.22036
2661.00,10.22199,37.055346,0.000223,36.934399,0.1059,0.308,10.22086,10.22086
2662.00,10.22185,37.055312,0.000223,36.934401,0.1059,0.308,10.22172,10.22172
2663.00,10.22191,37.055251,0.000223,36.934394,0.1059,0.308,10.22188,10.22188
2664.00,10.22204,37.055265,0.000220,36.934429,0.1059,0.308,10.22259,10.22259
2665.00,10.22206,37.055264,0.000220,36.934431,0.1059,0.308,10.22258,10.22258
2666.00,10.22211,37.055226,0.000221,36.934329,0.1059,0.308,10.22292,10.22292
2667.00,10.22222,37.055228,0.000220,36.934318,0.1058,0.309,10.22313,10.22313
2668.00,10.22219,37.055261,0.000221,36.934346,0.1057,0.309,10.22285,10.22285
2669.00,10.22209,37.055184,0.000220,36.934337,0.1057,0.309,10.22192,10.22192
2670.00,10.22187,37.055164,0.000217,36.934349,0.1056,0.309,10.22112,10.22112
2671.00,10.22151,37.055198,0.000215,36.934376,0.1056,0.309,10.22063,10.22063
2672.00,10.22129,37.055289,0.000218,36.934406,0.1057,0.309,10.21973,10.21973
2673.00,10.22124,37.055286,0.000215,36.934355,0.1057,0.309,10.21948,10.21948
2674.00,10.22115,37.055327,0.000218,36.934318,0.1057,0.309,10.21999,10.21999
2675.00,10.22124,37.055363,0.000220,36.934362,0.1057,0.309,10.22123,10.22123
2676.00,10.22139,37.055330,0.000221,36.934356,0.1057,0.309,10.22128,10.22128
2677.00,10.22140,37.055246,0.000219,36.934342,0.1057,0.309,10.22129,10.22129
2678.00,10.22146,37.055202,0.000218,36.934355,0.1057,0.309,10.22125,10.22125
2679.00,10.22140,37.055178,0.000219,36.934361,0.1056,0.309,10.22134,10.22134
2680.00,10.22150,37.055177,0.000221,36.934354,0.1057,0.309,10.22111,10.22111
2681.00,10.22163,37.055169,0.000221,36.934320,0.1058,0.309,10.22214,10.22214
2682.00,10.22169,37.055109,0.000219,36.934295,0.1058,0.309,10.22219,10.22219
2683.00,10.22156,37.055151,0.000220,36.934296,0.1058,0.309,10.22250,10.22250
2684.00,10.22142,37.055192,0.000221,36.934327,0.1058,0.309,10.22204,10.22204
2685.00,10.22137,37.055108,0.000218,36.934287,0.1058,0.309,10.22220,10.22220
2686.00,10.22137,37.055077,0.000217,36.934313,0.1058,0.309,10.22107,10.22107
2687.00,10.22121,37.055195,0.000219,36.934366,0.1058,0.309,10.22047,10.22047
2688.00,10.22095,37.055223,0.000220,36.934348,0.1058,0.309,10.22002,10.22002
2689.00,10.22082,37.055233,0.000218,36.934323,0.1058,0.309,10.22008,10.22008
2690.00,10.22098,37.055316,0.000218,36.934329,0.1057,0.309,10.21986,10.21986
2691.00,10.22111,37.055371,0.000218,36.934354,0.1056,0.309,10.22004,10.22004
2692.00,10.22124,37.055375,0.000220,36.934338,0.1055,0.309,10.22169,10.22169
2693.00,10.22139,37.055384,0.000223,36.934398,0.1054,0.309,10.22182,10.22182
2694.00,10.22141,37.055334,0.000223,36.934361,0.1054,0.309,10.22225,10.22225
2695.00,10.22133,37.055319,0.000223,36.934317,0.1054,0.309,10.22199,10.22199
2696.00,10.22130,37.055363,0.000226,36.934368,0.1055,0.309,10.22212,10.22212
2697.00,10.22141,37.055409,0.000226,36.934379,0.1055,0.309,10.22116,10.22116
2698.00,10.22126,37.055375,0.000225,36.934326,0.1054,0.309,10.21983,10.21983
2699.00,10.22096,37.055412,0.000224,36.934348,0.1054,0.309,10.21849,10.21849
2700.00,10.22069,37.055396,0.000226,36.934424,0.1054,0.309,10.21840,10.21840
2701.00,10.22044,37.055331,0.000224,36.934378,0.1054,0.309,10.21805,10.21805
2702.00,10.22026,37.055259,0.000224,36.934421,0.1054,0.309,10.21770,10.21770
2703.00,10.22027,37.055298,0.000225,36.934477,0.1054,0.309,10.21955,10.21955
2704.00,10.22033,37.055301,0.000228,36.934561,0.1054,0.309,10.22030,10.22030
2705.00,10.22028,37.055305,0.000228,36.934536,0.1055,0.309,10.22063,10.22063
2706.00,10.22029,37.055360,0.000227,36.934552,0.1055,0.309,10.22109,10.22109
2707.00,10.22047,37.055480,0.000226,36.934590,0.1055,0.309,10.22142,10.22142
2708.00,10.22056,37.055504,0.000225,36.934595,0.1056,0.309,10.22131,10.22131
2709.00,10.22065,37.055522,0.000223,36.934549,0.1055,0.309,10.22032,10.22032
2710.00,10.22019,37.055582,0.000224,36.934600,0.1054,0.309,10.18662,10.18662
2711.00,10.21989,37.055566,0.000226,36.934580,0.1054,0.309,10.14236,10.14236
2712.00,10.21968,37.055518,0.000225,36.934483,0.1054,0.309,10.11733,10.11733
2713.00,10.22013,37.055506,0.000222,36.934453,0.1054,0.309,10.11138,10.11138
2714.00,10.22072,37.055530,0.000224,36.934400,0.1055,0.309,10.11937,10.11937
2715.00,10.22125,37.055570,0.000223,36.934351,0.1055,0.309,10.16614,10.16614
2716.00,10.22101,37.055625,0.000222,36.934352,0.1055,0.309,10.22629,10.22629
2717.00,10.22076,37.055573,0.000218,36.934322,0.1054,0.310,10.26756,10.26756
2718.00,10.22225,37.055569,0.000219,36.934292,0.1052,0.310,10.28709,10.28709
2719.00,10.21307,37.055570,0.000218,36.934312,0.1051,0.310,10.29156,10.29156
2720.00,10.05566,37.055521,0.000217,36.934276,0.1051,0.310,10.28799,10.28799
2721.00,10.00127,37.055504,0.000220,36.934273,0.1051,0.310,10.27875,10.27875
2722.00,10.09534,37.055570,0.000228,36.934308,0.1052,0.309,10.26879,10.26879
2723.00,10.19214,37.055602,0.000232,36.934339,0.1052,0.309,10.26017,10.26017
2724.00,10.25512,37.055599,0.000231,36.934381,0.1053,0.309,10.25069,10.25069
2725.00,10.28737,37.055579,0.000231,36.934407,0.1053,0.309,10.23981,10.23981
2726.00,10.30059,37.055565,0.000227,36.934374,0.1054,0.309,10.22387,10.22387
2727.00,10.30148,37.055544,0.000223,36.934356,0.1054,0.310,10.19334,10.19334
2728.00,10.29012,37.055550,0.000222,36.934402,0.1054,0.310,10.14761,10.14761
2729.00,10.27788,37.055570,0.000222,36.934396,0.1055,0.310,10.09007,10.09007
2730.00,10.26951,37.055628,0.000223,36.934441,0.1056,0.310,10.02856,10.02856
2731.00,10.25473,37.055731,0.000222,36.934550,0.1055,0.310,9.98194,9.98194
2732.00,10.25172,37.055765,0.000225,36.934612,0.1055,0.310,9.96848,9.96848
@16,2.0001,4.0, 2730.013 
2733.00,10.24689,37.055734,0.000224,36.934545,0.1055,0.310,9.99282,9.99282
2734.00,10.23064,37.055696,0.000225,36.934528,0.1054,0.310,10.05495,10.05495
2735.00,10.21489,37.055648,0.000226,36.934447,0.1053,0.310,10.14192,10.14192
2736.00,10.17439,37.055574,0.000231,36.934363,0.1053,0.309,10.23342,10.23342
2737.00,10.09918,37.055529,0.000228,36.934327,0.1053,0.309,10.31093,10.31093
2738.00,10.01838,37.055520,0.000228,36.934294,0.1054,0.309,10.36568,10.36568
2739.00,9.94320,37.055542,0.000224,36.934270,0.1055,0.310,10.39329,10.39329
2740.00,9.90828,37.055478,0.000218,36.934230,0.1056,0.310,10.39539,10.39539
2741.00,9.94244,37.055525,0.000217,36.934302,0.1057,0.310,10.37907,10.37907
2742.00,10.03198,37.055566,0.000219,36.934290,0.1057,0.310,10.35143,10.35143
2743.00,10.14027,37.055631,0.000219,36.934360,0.1056,0.310,10.31791,10.31791
2744.00,10.25303,37.055664,0.000226,36.934353,0.1055,0.310,10.28228,10.28228
2745.00,10.34231,37.055769,0.000231,36.934459,0.1054,0.310,10.24969,10.24969
2746.00,10.39873,37.055727,0.000232,36.934418,0.1053,0.310,10.22169,10.22169
2747.00,10.41918,37.055746,0.000229,36.934440,0.1053,0.310,10.19876,10.19876
2748.00,10.41362,37.055712,0.000228,36.934436,0.1054,0.310,10.18133,10.18133
2749.00,10.39127,37.055728,0.000223,36.934465,0.1054,0.310,10.16968,10.16968
2750.00,10.35320,37.055713,0.000221,36.934416,0.1055,0.310,10.16275,10.16275
2751.00,10.31747,37.055735,0.000218,36.934410,0.1056,0.310,10.15877,10.15877
2752.00,10.28137,37.055718,0.000218,36.934387,0.1056,0.310,10.15889,10.15889
2753.00,10.24617,37.055752,0.000217,36.934356,0.1056,0.310,10.16071,10.16071
2754.00,10.21351,37.055740,0.000216,36.934334,0.1056,0.310,10.16431,10.16431
2755.00,10.19018,37.055750,0.000216,36.934351,0.1055,0.310,10.16913,10.16913
2756.00,10.17739,37.055659,0.000213,36.934309,0.1055,0.310,10.17466,10.17466
2757.00,10.16685,37.055613,0.000214,36.934323,0.1055,0.310,10.17915,10.17915
2758.00,10.15901,37.055577,0.000216,36.934312,0.1056,0.310,10.18406,10.18406
2759.00,10.15511,37.055567,0.000218,36.934334,0.1057,0.310,10.18929,10.18929
2760.00,10.15553,37.055614,0.000216,36.934367,0.1057,0.310,10.19456,10.19456
2761.00,10.15766,37.055705,0.000215,36.934372,0.1057,0.311,10.19908,10.19908
2762.00,10.16713,37.055721,0.000214,36.934317,0.1056,0.311,10.20338,10.20338
2763.00,10.16831,37.055758,0.000215,36.934307,0.1056,0.311,10.20763,10.20763
2764.00,10.17300,37.055798,0.000215,36.934257,0.1055,0.311,10.21122,10.21122
2765.00,10.17949,37.055851,0.000219,36.934264,0.1054,0.310,10.21373,10.21373
2766.00,10.18529,37.055878,0.000222,36.934306,0.1053,0.310,10.21584,10.21584
2767.00,10.18971,37.055977,0.000226,36.934390,0.1053,0.310,10.21837,10.21837
2768.00,10.19280,37.055997,0.000225,36.934415,0.1052,0.310,10.22058,10.22058
2769.00,10.19914,37.055938,0.000227,36.934481,0.1052,0.310,10.22224,10.22224
2770.00,10.20554,37.055873,0.000228,36.934417,0.1052,0.310,10.22389,10.22389
2771.00,10.20808,37.055876,0.000224,36.934392,0.1052,0.310,10.22600,10.22600
2772.00,10.21096,37.055824,0.000220,36.934356,0.1052,0.310,10.22697,10.22697
2773.00,10.21408,37.055833,0.000220,36.934367,0.1052,0.310,10.22793,10.22793
2774.00,10.21636,37.055890,0.000218,36.934359,0.1052,0.310,10.22947,10.22947
2775.00,10.21818,37.055884,0.000217,36.934387,0.1053,0.310,10.23116,10.23116
2776.00,10.22047,37.055905,0.000221,36.934387,0.1053,0.310,10.23213,10.23213
2777.00,10.22224,37.055901,0.000222,36.934338,0.1053,0.311,10.23320,10.23320
2778.00,10.22389,37.055940,0.000221,36.934349,0.1053,0.311,10.23453,10.23453
2779.00,10.22554,37.055938,0.000221,36.934328,0.1054,0.311,10.23544,10.23544
2780.00,10.22705,37.056037,0.000222,36.934399,0.1054,0.311,10.23643,10.23643
2781.00,10.22826,37.056090,0.000226,36.934450,0.1054,0.311,10.23797,10.23797
2782.00,10.22960,37.056068,0.000229,36.934490,0.1053,0.310,10.24026,10.24026
2783.00,10.23092,37.056091,0.000232,36.934532,0.1053,0.310,10.24176,10.24176
2784.00,10.23196,37.056114,0.000234,36.934619,0.1052,0.310,10.24289,10.24289
2785.00,10.23308,37.056026,0.000233,36.934533,0.1052,0.310,10.24393,10.24393
2786.00,10.23432,37.056018,0.000233,36.934558,0.1051,0.310,10.24434,10.24434
2787.00,10.23573,37.056055,0.000233,36.934582,0.1050,0.310,10.24374,10.24374
2788.00,10.23741,37.055995,0.000229,36.934525,0.1049,0.310,10.24397,10.24397
2789.00,10.23865,37.055975,0.000226,36.934445,0.1049,0.310,10.24505,10.24505
2790.00,10.23973,37.056042,0.000227,36.934442,0.1048,0.311,10.24454,10.24454
2791.00,10.24064,37.055982,0.000225,36.934370,0.1048,0.311,10.24418,10.24418
2792.00,10.24127,37.056003,0.000227,36.934373,0.1049,0.311,10.24398,10.24398
2793.00,10.24232,37.055976,0.000231,36.934395,0.1049,0.310,10.24292,10.24292
2794.00,10.24342,37.055985,0.000232,36.934388,0.1049,0.310,10.24131,10.24131
2795.00,10.24389,37.055931,0.000232,36.934424,0.1050,0.310,10.24014,10.24014
2796.00,10.24422,37.055981,0.000231,36.934469,0.1051,0.311,10.23912,10.23912
2797.00,10.24406,37.055993,0.000228,36.934435,0.1052,0.311,10.23830,10.23830
2798.00,10.24361,37.056067,0.000225,36.934425,0.1054,0.311,10.23745,10.23745
2799.00,10.24320,37.056111,0.000224,36.934423,0.1056,0.311,10.23566,10.23566
2800.00,10.24290,37.056190,0.000222,36.934416,0.1056,0.311,10.23410,10.23410
2801.00,10.24214,37.056172,0.000224,36.934383,0.1056,0.311,10.23345,10.23345
2802.00,10.24153,37.056113,0.000221,36.934293,0.1056,0.311,10.23268,10.23268
2803.00,10.24052,37.056059,0.000221,36.934255,0.1056,0.311,10.23197,10.23197
2804.00,10.23923,37.056009,0.000220,36.934225,0.1055,0.311,10.23083,10.23083
2805.00,10.23833,37.056011,0.000222,36.934259,0.1055,0.311,10.22994,10.22994
2806.00,10.23690,37.056057,0.000216,36.934277,0.1055,0.311,10.22873,10.22873
2807.00,10.23544,37.056139,0.000219,36.934372,0.1053,0.311,10.22715,10.22715
2808.00,10.23430,37.056196,0.000218,36.934400,0.1052,0.311,10.22616,10.22616
2809.00,10.23319,37.056232,0.000219,36.934384,0.1051,0.311,10.22541,10.22541
2810.00,10.23231,37.056216,0.000219,36.934290,0.1049,0.311,10.22453,10.22453
2811.00,10.23179,37.056231,0.000226,36.934282,0.1049,0.311,10.22322,10.22322
2812.00,10.23056,37.056250,0.000224,36.934246,0.1049,0.311,10.22311,10.22311
2813.00,10.23000,37.056214,0.000226,36.934193,0.1048,0.311,10.22172,10.22172
2814.00,10.22764,37.056245,0.000224,36.934244,0.1049,0.311,10.22137,10.22137
2815.00,10.22583,37.056207,0.000224,36.934266,0.1049,0.311,10.22168,10.22168
2816.00,10.22606,37.056197,0.000220,36.934307,0.1049,0.311,10.22248,10.22248
2817.00,10.22679,37.056193,0.000225,36.934386,0.1049,0.311,10.22174,10.22174
2818.00,10.22530,37.056236,0.000226,36.934447,0.1049,0.311,10.22152,10.22152
2819.00,10.22234,37.056224,0.000227,36.934427,0.1049,0.311,10.22177,10.22177
2820.00,10.21976,37.056298,0.000225,36.934467,0.1049,0.311,10.22130,10.22130
2821.00,10.22070,37.056307,0.000224,36.934463,0.1047,0.311,10.21993,10.21993
2822.00,10.22348,37.056317,0.000221,36.934387,0.1045,0.311,10.21948,10.21948
2823.00,10.22024,37.056319,0.000223,36.934383,0.1045,0.311,10.21996,10.21996
2824.00,10.22045,37.056404,0.000227,36.934459,0.1045,0.311,10.21921,10.21921
2825.00,10.22184,37.056392,0.000229,36.934432,0.1045,0.311,10.21924,10.21924
2826.00,10.22418,37.056387,0.000232,36.934353,0.1046,0.311,10.21885,10.21885
2827.00,10.22133,37.056360,0.000227,36.934389,0.1046,0.311,10.21862,10.21862
2828.00,10.21911,37.056363,0.000226,36.934400,0.1046,0.311,10.21874,10.21874
2829.00,10.22169,37.056262,0.000223,36.934332,0.1046,0.311,10.21951,10.21951
2830.00,10.21931,37.056274,0.000222,36.934373,0.1046,0.311,10.22037,10.22037
2831.00,10.21794,37.056333,0.000222,36.934473,0.1047,0.311,10.22176,10.22176
2832.00,10.21919,37.056339,0.000226,36.934473,0.1048,0.311,10.22198,10.22198
2833.00,10.22136,37.056399,0.000227,36.934462,0.1048,0.311,10.22260,10.22260
2834.00,10.21824,37.056383,0.000226,36.934452,0.1047,0.311,10.22248,10.22248
2835.00,10.21936,37.056302,0.000226,36.934423,0.1046,0.311,10.22176,10.22176
2836.00,10.21612,37.056282,0.000227,36.934416,0.1045,0.311,10.22143,10.22143
2837.00,10.21798,37.056313,0.000220,36.934426,0.1045,0.311,10.22144,10.22144
2838.00,10.22196,37.056279,0.000218,36.934424,0.1045,0.311,10.21984,10.21984
2839.00,10.22199,37.056339,0.000220,36.934492,0.1046,0.311,10.21968,10.21968
2840.00,10.22389,37.056348,0.000220,36.934459,0.1046,0.311,10.21997,10.21997
2841.00,10.22293,37.056301,0.000220,36.934416,0.1046,0.311,10.22005,10.22005
2842.00,10.21924,37.056273,0.000223,36.934362,0.1045,0.311,10.22022,10.22022
2843.00,10.22491,37.056264,0.000221,36.934345,0.1045,0.311,10.22052,10.22052
2844.00,10.22143,37.056288,0.000217,36.934351,0.1044,0.311,10.22021,10.22021
2845.00,10.22035,37.056372,0.000218,36.934425,0.1044,0.312,10.21993,10.21993
2846.00,10.22122,37.056368,0.000215,36.934449,0.1045,0.312,10.21919,10.21919
2847.00,10.21913,37.056370,0.000220,36.934517,0.1045,0.311,10.21958,10.21958
2848.00,10.21722,37.056323,0.000227,36.934507,0.1044,0.311,10.22054,10.22054
2849.00,10.22040,37.056236,0.000229,36.934471,0.1044,0.311,10.22076,10.22076
2850.00,10.22185,37.056196,0.000230,36.934462,0.1043,0.311,10.22137,10.22137
2851.00,10.22164,37.056141,0.000233,36.934399,0.1043,0.311,10.22178,10.22178
2852.00,10.22000,37.056119,0.000231,36.934341,0.1043,0.311,10.22095,10.22095
2853.00,10.21875,37.056176,0.000227,36.934350,0.1042,0.311,10.21975,10.21975
2854.00,10.21886,37.056252,0.000227,36.934319,0.1042,0.311,10.22001,10.22001
2855.00,10.22033,37.056215,0.000224,36.934218,0.1042,0.311,10.21934,10.21934
2856.00,10.21821,37.056324,0.000222,36.934264,0.1040,0.311,10.21942,10.21942
2857.00,10.22175,37.056381,0.000222,36.934319,0.1039,0.311,10.21981,10.21981
2858.00,10.22335,37.056312,0.000222,36.934318,0.1037,0.311,10.22042,10.22042
2859.00,10.22020,37.056268,0.000219,36.934283,0.1036,0.312,10.22024,10.22024
2860.00,10.22336,37.056291,0.000219,36.934304,0.1036,0.312,10.22039,10.22039
2861.00,10.22011,37.056224,0.000217,36.934257,0.1037,0.312,10.22076,10.22076
2862.00,10.21776,37.056249,0.000216,36.934248,0.1038,0.312,10.22136,10.22136
2863.00,10.21753,37.056338,0.000215,36.934254,0.1039,0.312,10.22175,10.22175
2864.00,10.22120,37.056328,0.000218,36.934306,0.1040,0.312,10.22235,10.22235
2865.00,10.22006,37.056309,0.000220,36.934337,0.1039,0.312,10.22276,10.22276
2866.00,10.22049,37.056321,0.000221,36.934346,0.1038,0.312,10.22289,10.22289
2867.00,10.21982,37.056280,0.000221,36.934289,0.1038,0.312,10.22325,10.22325
2868.00,10.22041,37.056243,0.000219,36.934238,0.1037,0.312,10.22303,10.22303
2869.00,10.22039,37.056233,0.000218,36.934179,0.1038,0.312,10.22213,10.22213
2870.00,10.22098,37.056292,0.000219,36.934235,0.1038,0.312,10.22204,10.22204
2871.00,10.22220,37.056343,0.000220,36.934252,0.1040,0.312,10.22226,10.22226
2872.00,10.22273,37.056377,0.000222,36.934289,0.1041,0.312,10.22151,10.22151
2873.00,10.22252,37.056359,0.000226,36.934264,0.1041,0.311,10.22127,10.22127
2874.00,10.22334,37.056437,0.000223,36.934309,0.1041,0.311,10.22136,10.22136
2875.00,10.22290,37.056453,0.000219,36.934242,0.1040,0.312,10.22118,10.22118
2876.00,10.22312,37.056422,0.000220,36.934190,0.1039,0.312,10.22056,10.22056
2877.00,10.22434,37.056425,0.000217,36.934217,0.1037,0.312,10.22035,10.22035
2878.00,10.22144,37.056451,0.000215,36.934282,0.1036,0.312,10.22034,10.22034
2879.00,10.21900,37.056462,0.000219,36.934288,0.1036,0.312,10.22050,10.22050
2880.00,10.22241,37.056431,0.000220,36.934263,0.1036,0.312,10.22003,10.22003
2881.00,10.22396,37.056389,0.000217,36.934264,0.1036,0.312,10.21959,10.21959
2882.00,10.22079,37.056354,0.000216,36.934228,0.1037,0.312,10.21949,10.21949
2883.00,10.22013,37.056356,0.000215,36.934212,0.1038,0.312,10.21946,10.21946
2884.00,10.21933,37.056293,0.000210,36.934142,0.1038,0.312,10.21909,10.21909
2885.00,10.22158,37.056336,0.000207,36.934217,0.1038,0.312,10.21915,10.21915
2886.00,10.22098,37.056404,0.000207,36.934255,0.1038,0.312,10.21941,10.21941
2887.00,10.21972,37.056472,0.000209,36.934277,0.1039,0.312,10.21965,10.21965
2888.00,10.22005,37.056448,0.000209,36.934261,0.1039,0.312,10.21991,10.21991
2889.00,10.22027,37.056511,0.000212,36.934336,0.1038,0.312,10.22020,10.22020
2890.00,10.21931,37.056493,0.000217,36.934301,0.1037,0.312,10.22051,10.22051
2891.00,10.21862,37.056470,0.000219,36.934284,0.1035,0.312,10.21974,10.21974
2892.00,10.21920,37.056404,0.000220,36.934264,0.1034,0.312,10.21949,10.21949
2893.00,10.22001,37.056492,0.000223,36.934326,0.1034,0.312,10.21954,10.21954
2894.00,10.21837,37.056529,0.000222,36.934318,0.1035,0.312,10.21920,10.21920
2895.00,10.21942,37.056622,0.000219,36.934348,0.1035,0.312,10.21904,10.21904
2896.00,10.22014,37.056676,0.000220,36.934405,0.1035,0.312,10.22015,10.22015
2897.00,10.22033,37.056697,0.000220,36.934377,0.1034,0.312,10.21997,10.21997
2898.00,10.22125,37.056736,0.000217,36.934430,0.1034,0.312,10.21906,10.21906
2899.00,10.21994,37.056657,0.000219,36.934400,0.1034,0.312,10.21854,10.21854
2900.00,10.22070,37.056579,0.000220,36.934359,0.1034,0.312,10.21847,10.21847
2901.00,10.21649,37.056529,0.000215,36.934274,0.1035,0.312,10.21745,10.21745
2902.00,10.21912,37.056561,0.000214,36.934292,0.1036,0.312,10.21747,10.21747
2903.00,10.22137,37.056473,0.000213,36.934181,0.1037,0.312,10.21757,10.21757
2904.00,10.21823,37.056467,0.000211,36.934168,0.1036,0.312,10.21677,10.21677
2905.00,10.22030,37.056469,0.000214,36.934207,0.1036,0.312,10.21383,10.21383
2906.00,10.22165,37.056479,0.000216,36.934203,0.1036,0.312,10.20537,10.20537
2907.00,10.21822,37.056469,0.000218,36.934213,0.1037,0.312,10.18333,10.18333
2908.00,10.21691,37.056553,0.000218,36.934282,0.1037,0.312,10.14623,10.14623
2909.00,10.21569,37.056666,0.000219,36.934362,0.1038,0.312,10.09518,10.09518
2910.00,10.21969,37.056706,0.000217,36.934366,0.1038,0.312,10.03725,10.03725
2911.00,10.21685,37.056752,0.000218,36.934449,0.1038,0.312,9.99040,9.99040
2912.00,10.21822,37.056803,0.000217,36.934554,0.1037,0.312,9.97349,9.97349
@17,2.0001,4.0, 2910.087 
2913.00,10.21677,37.056687,0.000214,36.934471,0.1037,0.312,9.99336,9.99336
2914.00,10.21164,37.056678,0.000218,36.934530,0.1036,0.312,10.05030,10.05030
2915.00,10.20490,37.056590,0.000218,36.934513,0.1035,0.312,10.13306,10.13306
2916.00,10.17406,37.056529,0.000220,36.934487,0.1036,0.312,10.22230,10.22230
2917.00,10.10808,37.056446,0.000220,36.934415,0.1036,0.312,10.30006,10.30006
2918.00,10.03182,37.056486,0.000222,36.934450,0.1036,0.312,10.35643,10.35643
2919.00,9.95668,37.056459,0.000215,36.934401,0.1036,0.312,10.38747,10.38747
2920.00,9.91628,37.056548,0.000212,36.934419,0.1037,0.313,10.39435,10.39435
2921.00,9.94070,37.056568,0.000207,36.934370,0.1039,0.313,10.38118,10.38118
2922.00,10.02378,37.056618,0.000204,36.934342,0.1038,0.313,10.35519,10.35519
2923.00,10.13127,37.056639,0.000205,36.934374,0.1039,0.313,10.32271,10.32271
2924.00,10.24078,37.056578,0.000207,36.934292,0.1039,0.313,10.28770,10.28770
2925.00,10.32903,37.056485,0.000209,36.934197,0.1038,0.313,10.25429,10.25429
2926.00,10.38600,37.056542,0.000213,36.934269,0.1037,0.313,10.22571,10.22571
2927.00,10.41209,37.056604,0.000219,36.934336,0.1037,0.312,10.20231,10.20231
2928.00,10.41302,37.056639,0.000222,36.934361,0.1036,0.312,10.18465,10.18465
2929.00,10.39601,37.056756,0.000224,36.934440,0.1035,0.312,10.17233,10.17233
2930.00,10.36365,37.056846,0.000224,36.934510,0.1036,0.312,10.16507,10.16507
2931.00,10.32062,37.056833,0.000224,36.934466,0.1036,0.312,10.16159,10.16159
2932.00,10.28247,37.056797,0.000221,36.934415,0.1037,0.312,10.16128,10.16128
2933.00,10.25063,37.056819,0.000220,36.934404,0.1038,0.312,10.16237,10.16237
2934.00,10.22115,37.056774,0.000221,36.934356,0.1038,0.312,10.16566,10.16566
2935.00,10.19673,37.056753,0.000219,36.934336,0.1038,0.312,10.16998,10.16998
2936.00,10.17761,37.056820,0.000216,36.934364,0.1038,0.313,10.17475,10.17475
2937.00,10.16558,37.056848,0.000214,36.934361,0.1037,0.313,10.18041,10.18041
2938.00,10.16240,37.056866,0.000215,36.934363,0.1036,0.313,10.18613,10.18613
2939.00,10.16117,37.056873,0.000212,36.934377,0.1035,0.313,10.19030,10.19030
2940.00,10.16209,37.056848,0.000214,36.934367,0.1035,0.313,10.19434,10.19434
2941.00,10.16393,37.056716,0.000213,36.934242,0.1035,0.313,10.19857,10.19857
2942.00,10.16536,37.056688,0.000211,36.934236,0.1036,0.313,10.20161,10.20161
2943.00,10.16919,37.056623,0.000211,36.934142,0.1036,0.313,10.20450,10.20450
2944.00,10.17508,37.056676,0.000212,36.934136,0.1037,0.313,10.20783,10.20783
2945.00,10.18035,37.056737,0.000211,36.934103,0.1037,0.313,10.21107,10.21107
2946.00,10.18565,37.056802,0.000212,36.934174,0.1037,0.313,10.21382,10.21382
2947.00,10.18978,37.056804,0.000215,36.934186,0.1037,0.313,10.21591,10.21591
2948.00,10.19346,37.056829,0.000212,36.934213,0.1037,0.313,10.21764,10.21764
2949.00,10.19688,37.056802,0.000211,36.934187,0.1037,0.313,10.21988,10.21988
2950.00,10.20063,37.056859,0.000209,36.934293,0.1037,0.313,10.22180,10.22180
2951.00,10.20339,37.056887,0.000208,36.934311,0.1036,0.313,10.22358,10.22358
2952.00,10.20604,37.056961,0.000210,36.934345,0.1036,0.313,10.22606,10.22606
2953.00,10.20949,37.057031,0.000210,36.934438,0.1035,0.313,10.22816,10.22816
2954.00,10.21229,37.057026,0.000210,36.934462,0.1035,0.313,10.22970,10.22970
2955.00,10.21466,37.056996,0.000212,36.934448,0.1033,0.313,10.23039,10.23039
2956.00,10.21670,37.057031,0.000213,36.934462,0.1033,0.313,10.23210,10.23210
2957.00,10.21901,37.056953,0.000213,36.934419,0.1033,0.313,10.23375,10.23375
2958.00,10.22141,37.056882,0.000215,36.934362,0.1033,0.313,10.23489,10.23489
2959.00,10.22332,37.056861,0.000217,36.934330,0.1034,0.313,10.23584,10.23584
2960.00,10.22510,37.056881,0.000219,36.934336,0.1034,0.313,10.23690,10.23690
2961.00,10.22660,37.056845,0.000220,36.934370,0.1034,0.313,10.23769,10.23769
2962.00,10.22830,37.056818,0.000218,36.934308,0.1034,0.313,10.23820,10.23820
2963.00,10.22969,37.056856,0.000218,36.934297,0.1034,0.313,10.23982,10.23982
2964.00,10.23113,37.056892,0.000218,36.934325,0.1033,0.313,10.24132,10.24132
2965.00,10.23267,37.056844,0.000218,36.934288,0.1034,0.313,10.24303,10.24303
2966.00,10.23428,37.056913,0.000217,36.934312,0.1034,0.313,10.24379,10.24379
2967.00,10.23550,37.057047,0.000219,36.934422,0.1034,0.313,10.24487,10.24487
2968.00,10.23679,37.057098,0.000216,36.934482,0.1035,0.313,10.24516,10.24516
2969.00,10.23797,37.057131,0.000218,36.934535,0.1035,0.313,10.24444,10.24444
2970.00,10.23908,37.057162,0.000217,36.934522,0.1036,0.313,10.24325,10.24325
2971.00,10.24026,37.057092,0.000217,36.934448,0.1036,0.313,10.24202,10.24202
2972.00,10.24129,37.057012,0.000215,36.934429,0.1035,0.313,10.24059,10.24059
2973.00,10.24198,37.056975,0.000217,36.934421,0.1034,0.313,10.23891,10.23891
2974.00,10.24263,37.056939,0.000214,36.934390,0.1033,0.313,10.23791,10.23791
2975.00,10.24310,37.056934,0.000215,36.934413,0.1031,0.313,10.23819,10.23819
2976.00,10.24306,37.056955,0.000216,36.934436,0.1030,0.313,10.23826,10.23826
2977.00,10.24301,37.056994,0.000219,36.934439,0.1030,0.313,10.23772,10.23772
2978.00,10.24252,37.057000,0.000218,36.934442,0.1031,0.313,10.23828,10.23828
2979.00,10.24154,37.056983,0.000218,36.934416,0.1032,0.313,10.23825,10.23825
2980.00,10.24118,37.057001,0.000217,36.934420,0.1033,0.314,10.23689,10.23689
2981.00,10.24053,37.057049,0.000219,36.934479,0.1034,0.314,10.23630,10.23630
2982.00,10.23983,37.057051,0.000219,36.934484,0.1034,0.314,10.23569,10.23569
2983.00,10.23930,37.057049,0.000220,36.934501,0.1035,0.314,10.23506,10.23506
2984.00,10.23844,37.057067,0.000222,36.934536,0.1035,0.314,10.23468,10.23468
2985.00,10.23776,37.057053,0.000224,36.934518,0.1035,0.313,10.23449,10.23449
2986.00,10.23733,37.056992,0.000225,36.934427,0.1035,0.313,10.23397,10.23397
2987.00,10.23692,37.057073,0.000225,36.934456,0.1036,0.313,10.23382,10.23382
2988.00,10.23661,37.057034,0.000220,36.934426,0.1035,0.313,10.23202,10.23202
2989.00,10.23631,37.057002,0.000219,36.934401,0.1036,0.313,10.23066,10.23066
2990.00,10.23602,37.056976,0.000218,36.934370,0.1036,0.313,10.22911,10.22911
2991.00,10.23558,37.057030,0.000216,36.934398,0.1037,0.314,10.22681,10.22681
2992.00,10.23474,37.056920,0.000215,36.934350,0.1037,0.314,10.22495,10.22495
2993.00,10.23404,37.056924,0.000219,36.934332,0.1037,0.314,10.22429,10.22429
2994.00,10.23286,37.057015,0.000220,36.934391,0.1038,0.314,10.22392,10.22392
2995.00,10.23172,37.057060,0.000222,36.934453,0.1038,0.314,10.22365,10.22365
2996.00,10.23067,37.057071,0.000223,36.934438,0.1037,0.314,10.22411,10.22411
2997.00,10.22975,37.057137,0.000225,36.934464,0.1035,0.313,10.22439,10.22439
2998.00,10.22897,37.057217,0.000225,36.934457,0.1034,0.313,10.22400,10.22400
2999.00,10.22829,37.057261,0.000224,36.934437,0.1033,0.313,10.22374,10.22374
3000.00,10.22752,37.057280,0.000223,36.934400,0.1031,0.313,10.22366,10.22366
3001.00,10.22679,37.057336,0.000224,36.934436,0.1031,0.313,10.22326,10.22326
3002.00,10.22598,37.057338,0.000223,36.934448,0.1033,0.313,10.22282,10.22282
3003.00,10.22530,37.057338,0.000222,36.934515,0.1034,0.313,10.22265,10.22265
3004.00,10.22451,37.057272,0.000223,36.934508,0.1035,0.314,10.22216,10.22216
3005.00,10.22395,37.057347,0.000228,36.934587,0.1036,0.313,10.22202,10.22202
3006.00,10.22364,37.057269,0.000227,36.934545,0.1036,0.314,10.22217,10.22217
3007.00,10.22324,37.057293,0.000227,36.934500,0.1037,0.314,10.22203,10.22203
3008.00,10.22314,37.057307,0.000229,36.934447,0.1037,0.313,10.22216,10.22216
3009.00,10.22321,37.057303,0.000229,36.934403,0.1037,0.313,10.22242,10.22242
3010.00,10.22305,37.057243,0.000226,36.934312,0.1037,0.313,10.22291,10.22291
3011.00,10.22292,37.057288,0.000224,36.934312,0.1037,0.314,10.22316,10.22316
3012.00,10.22265,37.057313,0.000223,36.934326,0.1037,0.314,10.22353,10.22353
3013.00,10.22276,37.057367,0.000223,36.934360,0.1037,0.314,10.22323,10.22323
3014.00,10.22274,37.057386,0.000223,36.934376,0.1037,0.314,10.22382,10.22382
3015.00,10.22280,37.057475,0.000222,36.934472,0.1037,0.314,10.22350,10.22350
3016.00,10.22269,37.057512,0.000221,36.934527,0.1037,0.314,10.22320,10.22320
3017.00,10.22260,37.057438,0.000218,36.934536,0.1037,0.314,10.22207,10.22207
3018.00,10.22282,37.057372,0.000218,36.934480,0.1037,0.314,10.22177,10.22177
3019.00,10.22294,37.057405,0.000221,36.934506,0.1037,0.314,10.22104,10.22104
3020.00,10.22308,37.057378,0.000222,36.934430,0.1037,0.314,10.22034,10.22034
3021.00,10.22280,37.057437,0.000226,36.934464,0.1037,0.313,10.22046,10.22046
3022.00,10.22250,37.057562,0.000229,36.934517,0.1037,0.313,10.22161,10.22161
3023.00,10.22239,37.057558,0.000227,36.934526,0.1037,0.314,10.22244,10.22244
3024.00,10.22239,37.057599,0.000227,36.934580,0.1038,0.314,10.22244,10.22244
3025.00,10.22233,37.057619,0.000228,36.934630,0.1037,0.314,10.22227,10.22227
3026.00,10.22234,37.057549,0.000226,36.934554,0.1037,0.314,10.22186,10.22186
3027.00,10.22232,37.057490,0.000226,36.934472,0.1037,0.314,10.22139,10.22139
3028.00,10.22208,37.057495,0.000226,36.934451,0.1037,0.314,10.22170,10.22170
3029.00,10.22187,37.057413,0.000223,36.934366,0.1037,0.314,10.22222,10.22222
3030.00,10.22176,37.057345,0.000223,36.934315,0.1037,0.314,10.22352,10.22352
3031.00,10.22127,37.057415,0.000225,36.934400,0.1037,0.314,10.22418,10.22418
3032.00,10.22131,37.057389,0.000226,36.934379,0.1037,0.314,10.22428,10.22428
3033.00,10.22176,37.057509,0.000230,36.934463,0.1037,0.314,10.22385,10.22385
3034.00,10.22237,37.057608,0.000230,36.934474,0.1038,0.314,10.22358,10.22358
3035.00,10.22271,37.057703,0.000229,36.934523,0.1039,0.314,10.22348,10.22348
3036.00,10.22277,37.057662,0.000226,36.934480,0.1038,0.314,10.22380,10.22380
3037.00,10.22295,37.057697,0.000226,36.934505,0.1038,0.314,10.22392,10.22392
3038.00,10.22282,37.057660,0.000222,36.934450,0.1037,0.314,10.22326,10.22326
3039.00,10.22282,37.057608,0.000220,36.934462,0.1037,0.314,10.22220,10.22220
3040.00,10.22319,37.057548,0.000219,36.934405,0.1037,0.314,10.22093,10.22093
3041.00,10.22365,37.057582,0.000220,36.934410,0.1037,0.314,10.21987,10.21987
3042.00,10.22377,37.057626,0.000219,36.934429,0.1038,0.314,10.21956,10.21956
3043.00,10.22362,37.057611,0.000221,36.934438,0.1037,0.314,10.22031,10.22031
3044.00,10.22309,37.057535,0.000221,36.934342,0.1037,0.314,10.22075,10.22075
3045.00,10.22252,37.057595,0.000222,36.934396,0.1037,0.314,10.22146,10.22146
3046.00,10.22194,37.057533,0.000220,36.934346,0.1037,0.314,10.22182,10.22182
3047.00,10.22176,37.057495,0.000222,36.934353,0.1038,0.314,10.22213,10.22213
3048.00,10.22184,37.057458,0.000218,36.934283,0.1037,0.314,10.22181,10.22181
3049.00,10.22174,37.057604,0.000217,36.934399,0.1036,0.314,10.22281,10.22281
3050.00,10.22162,37.057561,0.000216,36.934367,0.1035,0.314,10.22308,10.22308
3051.00,10.22129,37.057576,0.000218,36.934342,0.1035,0.314,10.22331,10.22331
3052.00,10.22100,37.057556,0.000213,36.934288,0.1035,0.314,10.22408,10.22408
3053.00,10.22091,37.057563,0.000219,36.934322,0.1035,0.314,10.22470,10.22470
3054.00,10.22143,37.057554,0.000222,36.934292,0.1037,0.314,10.22484,10.22484
3055.00,10.22209,37.057619,0.000224,36.934368,0.1038,0.314,10.22511,10.22511
3056.00,10.22238,37.057574,0.000222,36.934347,0.1039,0.314,10.22490,10.22490
3057.00,10.22287,37.057600,0.000227,36.934401,0.1038,0.314,10.22391,10.22391
3058.00,10.22320,37.057650,0.000226,36.934496,0.1038,0.314,10.22291,10.22291
3059.00,10.22356,37.057631,0.000226,36.934519,0.1038,0.314,10.22193,10.22193
3060.00,10.22394,37.057501,0.000227,36.934400,0.1037,0.314,10.22040,10.22040
3061.00,10.22427,37.057547,0.000228,36.934503,0.1037,0.314,10.22020,10.22020
3062.00,10.22458,37.057481,0.000225,36.934420,0.1038,0.314,10.22009,10.22009
3063.00,10.22430,37.057466,0.000224,36.934369,0.1039,0.314,10.22028,10.22028
3064.00,10.22381,37.057421,0.000220,36.934341,0.1040,0.314,10.22101,10.22101
3065.00,10.22351,37.057481,0.000216,36.934395,0.1041,0.315,10.22250,10.22250
3066.00,10.22275,37.057508,0.000218,36.934362,0.1042,0.314,10.22286,10.22286
3067.00,10.22217,37.057580,0.000219,36.934413,0.1042,0.314,10.22383,10.22383
3068.00,10.22172,37.057672,0.000219,36.934469,0.1042,0.315,10.22457,10.22457
3069.00,10.22127,37.057749,0.000221,36.934492,0.1041,0.314,10.22351,10.22351
3070.00,10.22152,37.057739,0.000221,36.934453,0.1039,0.314,10.22257,10.22257
3071.00,10.22137,37.057697,0.000221,36.934419,0.1038,0.314,10.22230,10.22230
3072.00,10.22160,37.057716,0.000220,36.934421,0.1037,0.314,10.22128,10.22128
3073.00,10.22218,37.057693,0.000223,36.934340,0.1037,0.314,10.22017,10.22017
3074.00,10.22288,37.057687,0.000223,36.934309,0.1037,0.314,10.22055,10.22055
3075.00,10.22328,37.057785,0.000224,36.934347,0.1037,0.314,10.22142,10.22142
3076.00,10.22292,37.057826,0.000221,36.934341,0.1037,0.314,10.22217,10.22217
3077.00,10.22318,37.057927,0.000219,36.934392,0.1036,0.314,10.22348,10.22348
3078.00,10.22276,37.057907,0.000216,36.934394,0.1036,0.315,10.22459,10.22459
3079.00,10.22206,37.057879,0.000218,36.934394,0.1036,0.315,10.22521,10.22521
3080.00,10.22172,37.057845,0.000220,36.934422,0.1036,0.315,10.22557,10.22557
3081.00,10.22143,37.057946,0.000222,36.934491,0.1036,0.314,10.22581,10.22581
3082.00,10.22156,37.057864,0.000221,36.934411,0.1036,0.315,10.22495,10.22495
3083.00,10.22216,37.057823,0.000221,36.934434,0.1036,0.315,10.22490,10.22490
3084.00,10.22283,37.057818,0.000216,36.934429,0.1036,0.315,10.22445,10.22445
3085.00,10.22326,37.057768,0.000214,36.934360,0.1036,0.315,10.22230,10.22230
3086.00,10.22399,37.057626,0.000213,36.934257,0.1036,0.315,10.21597,10.21597
3087.00,10.22498,37.057685,0.000217,36.934384,0.1037,0.315,10.19924,10.19924
3088.00,10.22557,37.057698,0.000218,36.934359,0.1037,0.315,10.16658,10.16658
3089.00,10.22546,37.057749,0.000221,36.934426,0.1036,0.315,10.11983,10.11983
3090.00,10.22490,37.057826,0.000223,36.934511,0.1036,0.315,10.06321,10.06321
3091.00,10.22481,37.057965,0.000228,36.934694,0.1035,0.315,10.01211,10.01211
3092.00,10.22355,37.057869,0.000227,36.934606,0.1035,0.315,9.98572,9.98572
@18,2.0001,4.0, 3090.063 
3093.00,10.22348,37.057850,0.000228,36.934638,0.1034,0.315,9.99597,9.99597
3094.00,10.22124,37.057839,0.000227,36.934638,0.1035,0.315,10.04245,10.04245
3095.00,10.21566,37.057836,0.000226,36.934588,0.1036,0.315,10.11881,10.11881
3096.00,10.19448,37.057822,0.000221,36.934519,0.1036,0.315,10.20712,10.20712
3097.00,10.13893,37.057858,0.000220,36.934552,0.1037,0.315,10.28866,10.28866
3098.00,10.06110,37.057867,0.000218,36.934494,0.1037,0.315,10.34946,10.34946
3099.00,9.98833,37.057923,0.000220,36.934464,0.1038,0.315,10.38550,10.38550
3100.00,9.93337,37.057931,0.000221,36.934455,0.1038,0.315,10.39653,10.39653
3101.00,9.94017,37.057968,0.000225,36.934424,0.1039,0.315,10.38768,10.38768
3102.00,10.00768,37.057973,0.000227,36.934365,0.1040,0.315,10.36436,10.36436
3103.00,10.11196,37.057935,0.000229,36.934301,0.1041,0.315,10.33357,10.33357
3104.00,10.22064,37.057916,0.000229,36.934317,0.1041,0.315,10.29995,10.29995
3105.00,10.31424,37.057862,0.000230,36.934278,0.1041,0.315,10.26724,10.26724
3106.00,10.38074,37.057734,0.000228,36.934256,0.1041,0.315,10.23709,10.23709
3107.00,10.41459,37.057794,0.000227,36.934345,0.1040,0.315,10.21244,10.21244
3108.00,10.41583,37.057910,0.000228,36.934488,0.1040,0.315,10.19384,10.19384
3109.00,10.40083,37.057886,0.000227,36.934444,0.1039,0.315,10.18008,10.18008
3110.00,10.36969,37.057948,0.000229,36.934488,0.1040,0.315,10.17183,10.17183
3111.00,10.33668,37.058042,0.000230,36.934523,0.1040,0.315,10.16697,10.16697
3112.00,10.29848,37.058055,0.000228,36.934469,0.1040,0.315,10.16589,10.16589
3113.00,10.26210,37.058025,0.000226,36.934390,0.1039,0.315,10.16711,10.16711
3114.00,10.23286,37.058111,0.000225,36.934395,0.1038,0.315,10.16957,10.16957
3115.00,10.20619,37.058181,0.000223,36.934435,0.1038,0.315,10.17351,10.17351
3116.00,10.18612,37.058193,0.000220,36.934434,0.1038,0.315,10.17918,10.17918
3117.00,10.17526,37.058144,0.000222,36.934399,0.1039,0.315,10.18377,10.18377
3118.00,10.16946,37.058185,0.000225,36.934457,0.1040,0.315,10.18799,10.18799
3119.00,10.16586,37.058103,0.000222,36.934499,0.1041,0.315,10.19256,10.19256
3120.00,10.16504,37.058018,0.000221,36.934442,0.1041,0.315,10.19642,10.19642
3121.00,10.16594,37.057946,0.000222,36.934394,0.1040,0.315,10.20032,10.20032
3122.00,10.16977,37.057957,0.000225,36.934382,0.1039,0.315,10.20417,10.20417
3123.00,10.17460,37.057936,0.000228,36.934329,0.1037,0.315,10.20802,10.20802
3124.00,10.17881,37.057991,0.000230,36.934337,0.1037,0.315,10.21124,10.21124
3125.00,10.18348,37.058017,0.000231,36.934378,0.1037,0.315,10.21370,10.21370
3126.00,10.18772,37.058057,0.000232,36.934386,0.1036,0.315,10.21610,10.21610
3127.00,10.19190,37.058126,0.000232,36.934485,0.1036,0.315,10.21873,10.21873
3128.00,10.19582,37.058087,0.000229,36.934487,0.1036,0.315,10.22094,10.22094
3129.00,10.19977,37.058026,0.000229,36.934446,0.1036,0.315,10.22402,10.22402
3130.00,10.20335,37.058071,0.000227,36.934455,0.1037,0.315,10.22632,10.22632
3131.00,10.20658,37.058062,0.000227,36.934478,0.1037,0.315,10.22808,10.22808
3132.00,10.20957,37.058048,0.000222,36.934479,0.1037,0.315,10.22872,10.22872
3133.00,10.21232,37.058112,0.000225,36.934558,0.1038,0.315,10.22979,10.22979
3134.00,10.21442,37.058155,0.000226,36.934587,0.1039,0.315,10.23077,10.23077
3135.00,10.21708,37.058083,0.000223,36.934559,0.1039,0.315,10.23221,10.23221
3136.00,10.21991,37.058074,0.000224,36.934598,0.1040,0.316,10.23278,10.23278
3137.00,10.22234,37.057988,0.000225,36.934528,0.1041,0.316,10.23460,10.23460
3138.00,10.22400,37.057928,0.000223,36.934466,0.1041,0.316,10.23545,10.23545
3139.00,10.22533,37.057901,0.000221,36.934451,0.1039,0.316,10.23632,10.23632
3140.00,10.22673,37.057988,0.000227,36.934453,0.1038,0.315,10.23754,10.23754
3141.00,10.22821,37.058043,0.000230,36.934410,0.1037,0.315,10.23899,10.23899
3142.00,10.22992,37.058056,0.000230,36.934406,0.1037,0.315,10.24001,10.24001
3143.00,10.23154,37.058078,0.000231,36.934377,0.1036,0.315,10.24155,10.24155
3144.00,10.23279,37.058105,0.000232,36.934369,0.1035,0.315,10.24208,10.24208
3145.00,10.23412,37.058056,0.000231,36.934389,0.1035,0.315,10.24382,10.24382
3146.00,10.23570,37.058043,0.000229,36.934403,0.1035,0.316,10.24586,10.24586
3147.00,10.23701,37.058085,0.000228,36.934402,0.1035,0.316,10.24717,10.24717
3148.00,10.23817,37.058083,0.000226,36.934414,0.1035,0.316,10.24776,10.24776
3149.00,10.23904,37.058050,0.000226,36.934390,0.1036,0.316,10.24903,10.24903
3150.00,10.24013,37.058098,0.000226,36.934410,0.1037,0.316,10.24854,10.24854
3151.00,10.24097,37.058114,0.000226,36.934406,0.1038,0.316,10.24697,10.24697
3152.00,10.24191,37.058101,0.000230,36.934396,0.1038,0.316,10.24586,10.24586
3153.00,10.24263,37.058092,0.000231,36.934414,0.1038,0.316,10.24459,10.24459
3154.00,10.24314,37.058161,0.000231,36.934448,0.1037,0.316,10.24335,10.24335
3155.00,10.24383,37.058094,0.000233,36.934340,0.1036,0.315,10.24191,10.24191
3156.00,10.24424,37.058098,0.000232,36.934371,0.1035,0.315,10.24106,10.24106
3157.00,10.24430,37.058094,0.000229,36.934370,0.1035,0.316,10.24036,10.24036
3158.00,10.24405,37.058081,0.000228,36.934323,0.1036,0.316,10.24014,10.24014
3159.00,10.24419,37.058066,0.000226,36.934346,0.1037,0.316,10.23844,10.23844
3160.00,10.24401,37.058094,0.000225,36.934392,0.1038,0.316,10.23720,10.23720
3161.00,10.24340,37.058117,0.000229,36.934357,0.1039,0.316,10.23662,10.23662
3162.00,10.24270,37.058154,0.000231,36.934327,0.1039,0.316,10.23488,10.23488
3163.00,10.24184,37.058213,0.000232,36.934322,0.1039,0.315,10.23310,10.23310
3164.00,10.24131,37.058318,0.000233,36.934304,0.1040,0.315,10.23263,10.23263
3165.00,10.24044,37.058382,0.000232,36.934305,0.1040,0.315,10.23241,10.23241
3166.00,10.23954,37.058346,0.000225,36.934258,0.1039,0.316,10.23133,10.23133
3167.00,10.23845,37.058403,0.000219,36.934311,0.1039,0.316,10.23064,10.23064
3168.00,10.23742,37.058454,0.000217,36.934358,0.1038,0.316,10.22999,10.22999
3169.00,10.23635,37.058347,0.000215,36.934315,0.1037,0.316,10.22887,10.22887
3170.00,10.23525,37.058352,0.000213,36.934293,0.1036,0.316,10.22741,10.22741
3171.00,10.23428,37.058383,0.000215,36.934321,0.1035,0.316,10.22627,10.22627
3172.00,10.23341,37.058403,0.000217,36.934328,0.1036,0.316,10.22612,10.22612
3173.00,10.23253,37.058374,0.000220,36.934326,0.1036,0.316,10.22515,10.22515
3174.00,10.23179,37.058359,0.000217,36.934328,0.1036,0.316,10.22577,10.22577
3175.00,10.23111,37.058386,0.000217,36.934415,0.1036,0.316,10.22605,10.22605
3176.00,10.23037,37.058370,0.000218,36.934414,0.1036,0.316,10.22670,10.22670
3177.00,10.22986,37.058276,0.000217,36.934339,0.1036,0.316,10.22647,10.22647
3178.00,10.22919,37.058344,0.000216,36.934373,0.1036,0.316,10.22695,10.22695
3179.00,10.22856,37.058358,0.000217,36.934353,0.1036,0.316,10.22634,10.22634
3180.00,10.22834,37.058275,0.000217,36.934267,0.1036,0.316,10.22701,10.22701
3181.00,10.22806,37.058251,0.000217,36.934248,0.1036,0.316,10.22764,10.22764
3182.00,10.22775,37.058279,0.000219,36.934269,0.1035,0.316,10.22755,10.22755
3183.00,10.22764,37.058235,0.000217,36.934181,0.1034,0.316,10.22828,10.22828
3184.00,10.22742,37.058262,0.000220,36.934183,0.1034,0.316,10.22798,10.22798
3185.00,10.22691,37.058308,0.000224,36.934249,0.1035,0.316,10.22639,10.22639
3186.00,10.22645,37.058324,0.000224,36.934261,0.1035,0.316,10.22427,10.22427
3187.00,10.22606,37.058352,0.000222,36.934269,0.1036,0.316,10.22364,10.22364
3188.00,10.22588,37.058315,0.000223,36.934303,0.1036,0.316,10.22315,10.22315
3189.00,10.22584,37.058328,0.000220,36.934353,0.1037,0.316,10.22289,10.22289
3190.00,10.22590,37.058322,0.000218,36.934356,0.1038,0.316,10.22380,10.22380
3191.00,10.22580,37.058343,0.000217,36.934363,0.1038,0.316,10.22469,10.22469
3192.00,10.22573,37.058386,0.000218,36.934456,0.1038,0.316,10.22483,10.22483
3193.00,10.22570,37.058464,0.000215,36.934479,0.1037,0.317,10.22482,10.22482
3194.00,10.22552,37.058481,0.000215,36.934488,0.1037,0.317,10.22503,10.22503
3195.00,10.22539,37.058516,0.000217,36.934474,0.1037,0.317,10.22448,10.22448
3196.00,10.22532,37.058577,0.000218,36.934515,0.1037,0.317,10.22485,10.22485
3197.00,10.22534,37.058555,0.000220,36.934411,0.1038,0.316,10.22516,10.22516
3198.00,10.22529,37.058566,0.000223,36.934388,0.1038,0.316,10.22524,10.22524
3199.00,10.22541,37.058577,0.000222,36.934350,0.1039,0.316,10.22556,10.22556
3200.00,10.22529,37.058609,0.000219,36.934366,0.1039,0.316,10.22619,10.22619
3201.00,10.22515,37.058564,0.000216,36.934299,0.1039,0.316,10.22634,10.22634
3202.00,10.22495,37.058555,0.000215,36.934322,0.1039,0.316,10.22594,10.22594
3203.00,10.22479,37.058536,0.000216,36.934348,0.1039,0.317,10.22543,10.22543
3204.00,10.22468,37.058523,0.000217,36.934377,0.1038,0.317,10.22555,10.22555
3205.00,10.22488,37.058477,0.000218,36.934344,0.1038,0.317,10.22525,10.22525
3206.00,10.22498,37.058486,0.000219,36.934367,0.1038,0.317,10.22467,10.22467
3207.00,10.22531,37.058413,0.000216,36.934324,0.1039,0.317,10.22572,10.22572
3208.00,10.22544,37.058470,0.000215,36.934328,0.1039,0.317,10.22610,10.22610
3209.00,10.22536,37.058477,0.000218,36.934291,0.1039,0.316,10.22503,10.22503
3210.00,10.22524,37.058445,0.000215,36.934249,0.1039,0.317,10.22466,10.22466
3211.00,10.22517,37.058477,0.000216,36.934245,0.1038,0.317,10.22515,10.22515
3212.00,10.22531,37.058558,0.000218,36.934274,0.1037,0.317,10.22492,10.22492
3213.00,10.22538,37.058524,0.000219,36.934270,0.1037,0.317,10.22512,10.22512
3214.00,10.22547,37.058530,0.000217,36.934275,0.1038,0.317,10.22581,10.22581
3215.00,10.22549,37.058608,0.000219,36.934379,0.1039,0.317,10.22579,10.22579
3216.00,10.22547,37.058633,0.000219,36.934383,0.1039,0.317,10.22559,10.22559
3217.00,10.22545,37.058623,0.000217,36.934397,0.1039,0.317,10.22543,10.22543
3218.00,10.22552,37.058605,0.000216,36.934403,0.1039,0.317,10.22526,10.22526
3219.00,10.22542,37.058622,0.000216,36.934393,0.1039,0.317,10.22526,10.22526
3220.00,10.22540,37.058607,0.000218,36.934345,0.1039,0.317,10.22558,10.22558
3221.00,10.22524,37.058569,0.000217,36.934327,0.1039,0.317,10.22542,10.22542
3222.00,10.22534,37.058587,0.000219,36.934340,0.1040,0.317,10.22568,10.22568
3223.00,10.22548,37.058587,0.000216,36.934342,0.1040,0.317,10.22562,10.22562
3224.00,10.22557,37.058516,0.000212,36.934288,0.1041,0.317,10.22610,10.22610
3225.00,10.22552,37.058485,0.000213,36.934238,0.1042,0.317,10.22615,10.22615
3226.00,10.22558,37.058516,0.000216,36.934293,0.1042,0.317,10.22621,10.22621
3227.00,10.22553,37.058494,0.000217,36.934259,0.1041,0.317,10.22586,10.22586
3228.00,10.22545,37.058479,0.000216,36.934253,0.1040,0.317,10.22573,10.22573
3229.00,10.22547,37.058459,0.000220,36.934243,0.1039,0.317,10.22510,10.22510
3230.00,10.22562,37.058477,0.000220,36.934268,0.1038,0.317,10.22485,10.22485
3231.00,10.22549,37.058477,0.000219,36.934259,0.1038,0.317,10.22431,10.22431
3232.00,10.22534,37.058514,0.000218,36.934334,0.1038,0.317,10.22437,10.22437
3233.00,10.22536,37.058495,0.000217,36.934311,0.1037,0.317,10.22475,10.22475
3234.00,10.22541,37.058548,0.000213,36.934347,0.1037,0.317,10.22542,10.22542
3235.00,10.22549,37.058512,0.000212,36.934326,0.1036,0.317,10.22562,10.22562
3236.00,10.22560,37.058510,0.000208,36.934285,0.1036,0.317,10.22670,10.22670
3237.00,10.22568,37.058485,0.000212,36.934186,0.1036,0.317,10.22674,10.22674
3238.00,10.22554,37.058562,0.000215,36.934210,0.1037,0.317,10.22547,10.22547
3239.00,10.22523,37.058625,0.000220,36.934255,0.1038,0.317,10.22352,10.22352
3240.00,10.22480,37.058682,0.000219,36.934260,0.1038,0.317,10.22204,10.22204
3241.00,10.22437,37.058647,0.000218,36.934261,0.1038,0.317,10.21899,10.21899
3242.00,10.22371,37.058650,0.000217,36.934330,0.1038,0.317,10.21677,10.21677
3243.00,10.22315,37.058633,0.000220,36.934325,0.1038,0.317,10.21578,10.21578
3244.00,10.22266,37.058568,0.000217,36.934314,0.1038,0.317,10.21528,10.21528
3245.00,10.22229,37.058592,0.000215,36.934352,0.1037,0.317,10.21533,10.21533
3246.00,10.22191,37.058660,0.000218,36.934372,0.1037,0.317,10.21655,10.21655
3247.00,10.22156,37.058682,0.000219,36.934368,0.1036,0.317,10.21720,10.21720
3248.00,10.22114,37.058663,0.000214,36.934342,0.1036,0.317,10.21766,10.21766
3249.00,10.22073,37.058688,0.000214,36.934311,0.1037,0.317,10.21827,10.21827
3250.00,10.22043,37.058679,0.000215,36.934329,0.1038,0.317,10.21819,10.21819
3251.00,10.22015,37.058629,0.000215,36.934278,0.1039,0.317,10.21790,10.21790
3252.00,10.21978,37.058643,0.000213,36.934243,0.1039,0.317,10.21817,10.21817
3253.00,10.21946,37.058679,0.000214,36.934237,0.1038,0.318,10.21905,10.21905
3254.00,10.21924,37.058691,0.000218,36.934253,0.1036,0.318,10.21984,10.21984
3255.00,10.21917,37.058660,0.000221,36.934192,0.1035,0.318,10.22082,10.22082
3256.00,10.21901,37.058743,0.000223,36.934318,0.1034,0.318,10.22194,10.22194
3257.00,10.21880,37.058752,0.000223,36.934370,0.1035,0.318,10.22270,10.22270
3258.00,10.21871,37.058738,0.000225,36.934391,0.1036,0.318,10.22256,10.22256
3259.00,10.21892,37.058780,0.000223,36.934439,0.1038,0.318,10.22312,10.22312
3260.00,10.21929,37.058848,0.000222,36.934497,0.1039,0.318,10.22351,10.22351
3261.00,10.21977,37.058827,0.000223,36.934418,0.1039,0.318,10.22418,10.22418
3262.00,10.22042,37.058796,0.000225,36.934354,0.1038,0.317,10.22462,10.22462
3263.00,10.22084,37.058811,0.000224,36.934336,0.1035,0.318,10.22467,10.22467
3264.00,10.22132,37.058742,0.000224,36.934296,0.1033,0.318,10.22348,10.22348
3265.00,10.22168,37.058651,0.000221,36.934275,0.1032,0.318,10.22118,10.22118
3266.00,10.22217,37.058643,0.000222,36.934251,0.1031,0.318,10.21446,10.21446
3267.00,10.22288,37.058709,0.000225,36.934306,0.1031,0.318,10.19747,10.19747
3268.00,10.22355,37.058743,0.000226,36.934346,0.1031,0.317,10.16694,10.16694
3269.00,10.22388,37.058759,0.000226,36.934303,0.1032,0.317,10.12264,10.12264
3270.00,10.22417,37.058786,0.000228,36.934272,0.1032,0.317,10.06934,10.06934
3271.00,10.22480,37.058807,0.000225,36.934355,0.1032,0.317,10.01991,10.01991
3272.00,10.22453,37.058763,0.000220,36.934373,0.1033,0.317,9.99336,9.99336
@19,2.0001,4.0, 3270.031 
3273.00,10.22178,37.058753,0.000217,36.934404,0.1033,0.318,10.00115,10.00115
3274.00,10.21881,37.058739,0.000216,36.934459,0.1033,0.318,10.04546,10.04546
3275.00,10.21281,37.058758,0.000212,36.934498,0.1032,0.318,10.11867,10.11867
3276.00,10.19249,37.058755,0.000213,36.934445,0.1032,0.318,10.20525,10.20525
3277.00,10.14026,37.058722,0.000214,36.934377,0.1032,0.318,10.28596,10.28596
3278.00,10.06908,37.058658,0.000217,36.934314,0.1032,0.318,10.34773,10.34773
3279.00,9.99796,37.058756,0.000219,36.934338,0.1033,0.318,10.38464,10.38464
3280.00,9.94714,37.058771,0.000220,36.934290,0.1033,0.318,10.39692,10.39692
3281.00,9.94624,37.058783,0.000218,36.934280,0.1034,0.318,10.38913,10.38913
3282.00,10.00822,37.058850,0.000218,36.934317,0.1033,0.318,10.36663,10.36663
3283.00,10.10817,37.058889,0.000218,36.934300,0.1032,0.318,10.33611,10.33611
3284.00,10.21898,37.058858,0.000217,36.934257,0.1030,0.318,10.30174,10.30174
3285.00,10.31241,37.058913,0.000219,36.934285,0.1028,0.318,10.26899,10.26899
3286.00,10.37821,37.058898,0.000221,36.934265,0.1027,0.318,10.23904,10.23904
3287.00,10.41105,37.058867,0.000219,36.934221,0.1026,0.318,10.21425,10.21425
3288.00,10.41671,37.058931,0.000219,36.934266,0.1026,0.318,10.19430,10.19430
3289.00,10.40359,37.059012,0.000222,36.934345,0.1027,0.317,10.17713,10.17713
3290.00,10.37396,37.058993,0.000219,36.934365,0.1028,0.317,10.16487,10.16487
3291.00,10.33953,37.059080,0.000221,36.934480,0.1028,0.317,10.15814,10.15814
3292.00,10.29896,37.059150,0.000221,36.934572,0.1029,0.318,10.15546,10.15546
3293.00,10.26424,37.059097,0.000221,36.934548,0.1029,0.318,10.15691,10.15691
3294.00,10.23218,37.059048,0.000220,36.934534,0.1028,0.318,10.16298,10.16298
3295.00,10.21008,37.059005,0.000222,36.934514,0.1029,0.318,10.16976,10.16976
3296.00,10.19002,37.058891,0.000219,36.934390,0.1029,0.318,10.17668,10.17668
3297.00,10.17502,37.058884,0.000219,36.934337,0.1030,0.318,10.18328,10.18328
3298.00,10.16432,37.058892,0.000217,36.934329,0.1031,0.318,10.18855,10.18855
3299.00,10.14654,37.058906,0.000217,36.934303,0.1031,0.318,10.19406,10.19406
3300.00,10.14881,37.058936,0.000216,36.934277,0.1032,0.318,10.19907,10.19907
3301.00,10.15634,37.058946,0.000216,36.934292,0.1033,0.318,10.20329,10.20329
3302.00,10.16152,37.058901,0.000217,36.934288,0.1034,0.318,10.20723,10.20723
3303.00,10.17171,37.058910,0.000218,36.934321,0.1034,0.318,10.21111,10.21111
3304.00,10.17713,37.058836,0.000219,36.934250,0.1035,0.318,10.21440,10.21440
3305.00,10.18288,37.058829,0.000218,36.934269,0.1035,0.318,10.21762,10.21762
3306.00,10.18857,37.058895,0.000216,36.934297,0.1035,0.318,10.22058,10.22058
3307.00,10.19350,37.058916,0.000214,36.934280,0.1034,0.318,10.22282,10.22282
3308.00,10.19793,37.058905,0.000214,36.934262,0.1033,0.318,10.22467,10.22467
3309.00,10.20242,37.059004,0.000215,36.934376,0.1033,0.318,10.22559,10.22559
3310.00,10.20626,37.059028,0.000216,36.934348,0.1033,0.318,10.22605,10.22605
3311.00,10.20946,37.058981,0.000218,36.934328,0.1033,0.318,10.22691,10.22691
3312.00,10.21181,37.059033,0.000221,36.934378,0.1034,0.318,10.22893,10.22893
3313.00,10.21431,37.059063,0.000221,36.934351,0.1035,0.318,10.23112,10.23112
3314.00,10.21736,37.059029,0.000223,36.934276,0.1036,0.318,10.23393,10.23393
3315.00,10.21961,37.059015,0.000225,36.934328,0.1036,0.318,10.23587,10.23587
3316.00,10.22175,37.059083,0.000226,36.934367,0.1037,0.318,10.23658,10.23658
3317.00,10.22324,37.059073,0.000224,36.934330,0.1037,0.318,10.23681,10.23681
3318.00,10.22546,37.059053,0.000225,36.934346,0.1036,0.318,10.23662,10.23662
3319.00,10.22771,37.059050,0.000223,36.934362,0.1036,0.318,10.23671,10.23671
3320.00,10.22962,37.059053,0.000219,36.934302,0.1036,0.318,10.23863,10.23863
3321.00,10.23118,37.059030,0.000217,36.934297,0.1036,0.318,10.24049,10.24049
3322.00,10.23210,37.059007,0.000218,36.934266,0.1036,0.318,10.24212,10.24212
3323.00,10.23330,37.059010,0.000216,36.934224,0.1036,0.318,10.24425,10.24425
3324.00,10.23471,37.059053,0.000216,36.934260,0.1035,0.318,10.24628,10.24628
3325.00,10.23610,37.059026,0.000215,36.934230,0.1036,0.318,10.24695,10.24695
3326.00,10.23745,37.059114,0.000216,36.934265,0.1036,0.318,10.24826,10.24826
3327.00,10.23876,37.059127,0.000217,36.934296,0.1037,0.318,10.24863,10.24863
3328.00,10.24033,37.059177,0.000220,36.934366,0.1038,0.318,10.24798,10.24798
3329.00,10.24174,37.059155,0.000218,36.934331,0.1039,0.318,10.24770,10.24770
3330.00,10.24223,37.059240,0.000223,36.934436,0.1039,0.318,10.24674,10.24674
3331.00,10.24285,37.059202,0.000224,36.934408,0.1038,0.318,10.24524,10.24524
3332.00,10.24331,37.059229,0.000225,36.934420,0.1038,0.318,10.24421,10.24421
3333.00,10.24374,37.059285,0.000225,36.934461,0.1037,0.318,10.24315,10.24315
3334.00,10.24446,37.059331,0.000227,36.934487,0.1036,0.319,10.24151,10.24151
3335.00,10.24472,37.059290,0.000226,36.934457,0.1036,0.319,10.24076,10.24076
3336.00,10.24497,37.059247,0.000226,36.934469,0.1037,0.319,10.24015,10.24015
3337.00,10.24484,37.059294,0.000228,36.934521,0.1038,0.319,10.24008,10.24008
3338.00,10.24457,37.059211,0.000230,36.934473,0.1039,0.318,10.24024,10.24024
3339.00,10.24439,37.059202,0.000229,36.934465,0.1040,0.318,10.23914,10.23914
3340.00,10.24400,37.059195,0.000230,36.934435,0.1041,0.318,10.23764,10.23764
3341.00,10.24327,37.059174,0.000227,36.934405,0.1041,0.318,10.23594,10.23594
3342.00,10.24241,37.059113,0.000227,36.934357,0.1042,0.318,10.23448,10.23448
3343.00,10.24156,37.059167,0.000228,36.934384,0.1042,0.318,10.23314,10.23314
3344.00,10.24069,37.059139,0.000226,36.934366,0.1042,0.318,10.23204,10.23204
3345.00,10.23963,37.059165,0.000224,36.934320,0.1041,0.318,10.23049,10.23049
3346.00,10.23835,37.059200,0.000222,36.934273,0.1042,0.318,10.22964,10.22964
3347.00,10.23741,37.059247,0.000217,36.934296,0.1042,0.319,10.22816,10.22816
3348.00,10.23627,37.059228,0.000211,36.934276,0.1042,0.319,10.22684,10.22684
3349.00,10.23528,37.059346,0.000215,36.934322,0.1043,0.319,10.22607,10.22607
3350.00,10.23422,37.059371,0.000217,36.934402,0.1042,0.319,10.22608,10.22608
3351.00,10.23326,37.059364,0.000221,36.934417,0.1042,0.319,10.22583,10.22583
3352.00,10.23247,37.059308,0.000223,36.934396,0.1042,0.319,10.22589,10.22589
3353.00,10.23159,37.059334,0.000229,36.934405,0.1041,0.319,10.22562,10.22562
3354.00,10.23078,37.059215,0.000226,36.934314,0.1041,0.318,10.22598,10.22598
3355.00,10.23029,37.059216,0.000227,36.934306,0.1041,0.318,10.22588,10.22588
3356.00,10.22957,37.059209,0.000226,36.934284,0.1040,0.318,10.22525,10.22525
3357.00,10.22883,37.059243,0.000227,36.934224,0.1040,0.318,10.22516,10.22516
3358.00,10.22809,37.059234,0.000221,36.934193,0.1040,0.318,10.22535,10.22535
3359.00,10.22753,37.059187,0.000219,36.934216,0.1040,0.319,10.22528,10.22528
3360.00,10.22710,37.059205,0.000221,36.934226,0.1040,0.319,10.22484,10.22484
3361.00,10.22670,37.059216,0.000217,36.934287,0.1041,0.319,10.22548,10.22548
3362.00,10.22633,37.059216,0.000216,36.934336,0.1043,0.319,10.22526,10.22526
3363.00,10.22599,37.059146,0.000216,36.934277,0.1043,0.319,10.22560,10.22560
3364.00,10.22582,37.059221,0.000220,36.934283,0.1044,0.319,10.22573,10.22573
3365.00,10.22570,37.059150,0.000214,36.934190,0.1044,0.319,10.22596,10.22596
3366.00,10.22564,37.059249,0.000219,36.934244,0.1044,0.319,10.22576,10.22576
3367.00,10.22554,37.059222,0.000216,36.934195,0.1044,0.319,10.22558,10.22558
3368.00,10.22548,37.059317,0.000216,36.934294,0.1044,0.319,10.22493,10.22493
3369.00,10.22542,37.059354,0.000217,36.934330,0.1043,0.319,10.22481,10.22481
3370.00,10.22552,37.059462,0.000217,36.934467,0.1043,0.319,10.22552,10.22552
3371.00,10.22550,37.059436,0.000216,36.934407,0.1043,0.319,10.22553,10.22553
3372.00,10.22547,37.059518,0.000223,36.934501,0.1043,0.319,10.22560,10.22560
3373.00,10.22541,37.059478,0.000226,36.934457,0.1043,0.319,10.22568,10.22568
3374.00,10.22539,37.059430,0.000227,36.934449,0.1043,0.319,10.22587,10.22587
3375.00,10.22544,37.059334,0.000228,36.934385,0.1043,0.319,10.22561,10.22561
3376.00,10.22555,37.059236,0.000225,36.934344,0.1042,0.319,10.22569,10.22569
3377.00,10.22565,37.059174,0.000221,36.934298,0.1041,0.319,10.22624,10.22624
3378.00,10.22572,37.059206,0.000221,36.934352,0.1039,0.319,10.22645,10.22645
3379.00,10.22556,37.059206,0.000220,36.934334,0.1038,0.319,10.22567,10.22567
3380.00,10.22562,37.059294,0.000220,36.934358,0.1037,0.319,10.22565,10.22565
3381.00,10.22561,37.059370,0.000220,36.934409,0.1036,0.319,10.22539,10.22539
3382.00,10.22560,37.059411,0.000222,36.934427,0.1036,0.319,10.22466,10.22466
3383.00,10.22543,37.059417,0.000223,36.934367,0.1036,0.319,10.22434,10.22434
3384.00,10.22531,37.059463,0.000224,36.934412,0.1036,0.319,10.22485,10.22485
3385.00,10.22537,37.059418,0.000223,36.934403,0.1034,0.319,10.22473,10.22473
3386.00,10.22542,37.059398,0.000223,36.934374,0.1033,0.319,10.22536,10.22536
3387.00,10.22564,37.059337,0.000220,36.934297,0.1032,0.319,10.22647,10.22647
3388.00,10.22586,37.059328,0.000218,36.934314,0.1032,0.319,10.22748,10.22748
3389.00,10.22599,37.059273,0.000216,36.934218,0.1033,0.319,10.22740,10.22740
3390.00,10.22584,37.059324,0.000218,36.934190,0.1034,0.319,10.22698,10.22698
3391.00,10.22567,37.059360,0.000222,36.934236,0.1036,0.319,10.22577,10.22577
3392.00,10.22554,37.059381,0.000226,36.934287,0.1036,0.319,10.22488,10.22488
3393.00,10.22559,37.059343,0.000221,36.934271,0.1036,0.319,10.22424,10.22424
3394.00,10.22557,37.059426,0.000223,36.934371,0.1035,0.319,10.22389,10.22389
3395.00,10.22539,37.059371,0.000223,36.934408,0.1035,0.319,10.22420,10.22420
3396.00,10.22538,37.059446,0.000222,36.934436,0.1034,0.319,10.22506,10.22506
3397.00,10.22530,37.059494,0.000219,36.934418,0.1034,0.319,10.22492,10.22492
3398.00,10.22520,37.059553,0.000220,36.934418,0.1034,0.319,10.22495,10.22495
3399.00,10.22525,37.059514,0.000216,36.934364,0.1034,0.319,10.22534,10.22534
3400.00,10.22541,37.059562,0.000214,36.934337,0.1033,0.319,10.22636,10.22636
3401.00,10.22563,37.059488,0.000213,36.934253,0.1033,0.319,10.22626,10.22626
3402.00,10.22565,37.059515,0.000213,36.934273,0.1033,0.319,10.22665,10.22665
3403.00,10.22577,37.059577,0.000216,36.934315,0.1033,0.319,10.22654,10.22654
3404.00,10.22590,37.059619,0.000217,36.934346,0.1033,0.319,10.22709,10.22709
3405.00,10.22591,37.059605,0.000216,36.934308,0.1032,0.319,10.22603,10.22603
3406.00,10.22590,37.059640,0.000214,36.934342,0.1032,0.319,10.22646,10.22646
3407.00,10.22583,37.059579,0.000212,36.934301,0.1032,0.320,10.22682,10.22682
3408.00,10.22571,37.059589,0.000213,36.934296,0.1032,0.319,10.22692,10.22692
3409.00,10.22568,37.059652,0.000211,36.934289,0.1032,0.320,10.22650,10.22650
3410.00,10.22589,37.059708,0.000214,36.934348,0.1032,0.319,10.22688,10.22688
3411.00,10.22594,37.059684,0.000217,36.934333,0.1032,0.319,10.22598,10.22598
3412.00,10.22604,37.059744,0.000220,36.934397,0.1033,0.319,10.22557,10.22557
3413.00,10.22601,37.059659,0.000216,36.934361,0.1033,0.320,10.22577,10.22577
3414.00,10.22614,37.059607,0.000219,36.934397,0.1032,0.320,10.22541,10.22541
3415.00,10.22607,37.059616,0.000222,36.934418,0.1031,0.319,10.22504,10.22504
3416.00,10.22612,37.059587,0.000221,36.934404,0.1030,0.319,10.22589,10.22589
3417.00,10.22618,37.059582,0.000222,36.934391,0.1029,0.319,10.22570,10.22570
3418.00,10.22608,37.059593,0.000226,36.934383,0.1030,0.319,10.22477,10.22477
3419.00,10.22604,37.059570,0.000222,36.934267,0.1030,0.319,10.22518,10.22518
3420.00,10.22589,37.059591,0.000221,36.934277,0.1031,0.319,10.22487,10.22487
3421.00,10.22555,37.059496,0.000219,36.934202,0.1032,0.319,10.22366,10.22366
3422.00,10.22539,37.059493,0.000218,36.934138,0.1033,0.320,10.22283,10.22283
3423.00,10.22517,37.059474,0.000217,36.934135,0.1033,0.320,10.22284,10.22284
3424.00,10.22500,37.059494,0.000222,36.934173,0.1032,0.320,10.22266,10.22266
3425.00,10.22491,37.059414,0.000220,36.934073,0.1031,0.320,10.22288,10.22288
3426.00,10.22487,37.059597,0.000222,36.934187,0.1030,0.320,10.22369,10.22369
3427.00,10.22474,37.059577,0.000225,36.934186,0.1029,0.320,10.22441,10.22441
3428.00,10.22461,37.059683,0.000226,36.934232,0.1029,0.320,10.22485,10.22485
3429.00,10.22443,37.059647,0.000222,36.934210,0.1030,0.320,10.22414,10.22414
3430.00,10.22429,37.059669,0.000225,36.934244,0.1031,0.320,10.22446,10.22446
3431.00,10.22437,37.059642,0.000223,36.934204,0.1033,0.320,10.22439,10.22439
3432.00,10.22437,37.059706,0.000222,36.934268,0.1033,0.320,10.22456,10.22456
3433.00,10.22439,37.059654,0.000220,36.934237,0.1033,0.320,10.22512,10.22512
3434.00,10.22442,37.059672,0.000216,36.934243,0.1033,0.320,10.22585,10.22585
3435.00,10.22443,37.059720,0.000214,36.934269,0.1032,0.320,10.22526,10.22526
3436.00,10.22432,37.059699,0.000215,36.934252,0.1030,0.320,10.22530,10.22530
3437.00,10.22423,37.059717,0.000213,36.934253,0.1029,0.320,10.22514,10.22514
3438.00,10.22431,37.059776,0.000217,36.934277,0.1027,0.320,10.22474,10.22474
3439.00,10.22439,37.059856,0.000221,36.934350,0.1026,0.320,10.22477,10.22477
3440.00,10.22446,37.059850,0.000216,36.934353,0.1025,0.320,10.22565,10.22565
3441.00,10.22466,37.059871,0.000214,36.934372,0.1024,0.320,10.22586,10.22586
3442.00,10.22494,37.059854,0.000213,36.934368,0.1025,0.320,10.22638,10.22638
3443.00,10.22530,37.059838,0.000211,36.934354,0.1025,0.320,10.22752,10.22752
3444.00,10.22562,37.059761,0.000208,36.934287,0.1026,0.320,10.22779,10.22779
3445.00,10.22577,37.059760,0.000211,36.934260,0.1027,0.320,10.22826,10.22826
3446.00,10.22602,37.059778,0.000212,36.934254,0.1027,0.320,10.22884,10.22884
3447.00,10.22616,37.059704,0.000215,36.934235,0.1027,0.320,10.22884,10.22884
3448.00,10.22618,37.059699,0.000216,36.934222,0.1026,0.320,10.22723,10.22723
3449.00,10.22626,37.059740,0.000218,36.934280,0.1024,0.320,10.22720,10.22720
3450.00,10.22641,37.059815,0.000221,36.934318,0.1023,0.320,10.22645,10.22645
3451.00,10.22640,37.059893,0.000223,36.934333,0.1023,0.320,10.22565,10.22565
3452.00,10.22637,37.059981,0.000222,36.934331,0.1022,0.320,10.22502,10.22502
